# Supplementary material for: An update of the macaque testis proteome
Source: Data Brief. 2015 Sep 4;5:95–8. doi: 10.1016/j.dib.2015.08.029 (PMC4573093; doi:10.1016/j.dib.2015.08.029)
Supplement: Supplementary file 1 — Supplementary material [file mmc1.xlsx]

## Sheet: protein groups
id	Peptide IDs	Protein IDs	Majority protein IDs	Peptides	Unique peptides	Peptides Testis1	Peptides Testis2	Unique peptides Testis1	Unique peptides Testis2	Sequence coverage [%]	Unique sequence coverage [%]	Mol. weight [kDa]	Sequence length	Experiment Testis1	Experiment Testis2	PEP	Sequence coverage Testis1 [%]	Sequence coverage Testis2 [%]	Intensity	Intensity Testis1	Intensity Testis2
0	4617;20461;24451;24461;27863;49568;55263;55785	AAAS_transcript_01;gi|380786049;gi|383414145;gi|384940136;ENSMMUP00000029023	AAAS_transcript_01;gi|380786049;gi|383414145;gi|384940136	8	8	5	7	5	7	33	33	59.567	546	10	11	9.0162e-65	24.2	30.2	248820000	135950000	112870000
1	29051;38120;58402	AADAT_transcript_01;ENSMMUP00000034535;gi|380789571;gi|383412567;gi|383412569;gi|383412571;gi|383412573;gi|383412575;ENSMMUP00000025589	AADAT_transcript_01;ENSMMUP00000034535;gi|380789571;gi|383412567;gi|383412569;gi|383412571;gi|383412573;gi|383412575;ENSMMUP00000025589	3	3	2	2	2	2	14.4	14.4	47.325	425	2	2	1.2883e-08	7.3	11.3	17719000	6918700	10800000
2	26212;26213;32215;74648	AAGAB_transcript_01;ENSMMUP00000020272;gi|380816580;gi|383412083;AAGAB_transcript_02;AAGAB_transcript_03	AAGAB_transcript_01;ENSMMUP00000020272;gi|380816580;gi|383412083;AAGAB_transcript_02;AAGAB_transcript_03	4	4	4	2	4	2	18.4	18.4	34.707	315	5	5	5.3501e-47	18.4	14	75168000	61525000	13644000
3	2405;5791;9585;20104;30357;42643;53730	AAK1_transcript_01;ENSMMUP00000010340	AAK1_transcript_01;ENSMMUP00000010340	7	7	4	5	4	5	15.8	15.8	93.78	865	7	6	3.6204e-79	10.4	10.8	151520000	79484000	72039000
4	16872;17648;23861;64534;67176;68642	AAMDC_transcript_01;ENSMMUP00000036814;gi|380785167;gi|384944298;ENSMMUP00000013229	AAMDC_transcript_01;ENSMMUP00000036814;gi|380785167;gi|384944298	6	6	6	1	6	1	63.1	63.1	13.332	122	12	14	6.2095e-51	63.1	11.5	490030000	192210000	297820000
5	11083;22808;24919;41945;63710	AAMP_transcript_01;ENSMMUP00000030039;gi|380783467;gi|383410817;gi|384943196;ENSMMUP00000037645	AAMP_transcript_01;ENSMMUP00000030039;gi|380783467;gi|383410817;gi|384943196;ENSMMUP00000037645	5	5	5	5	5	5	23.3	23.3	46.78	434	17	15	4.1435e-59	23.3	23.3	1397400000	628810000	768640000
6	447;448;4225;4226;13108;20305;24916;27298;51935;71303;71590	AAR2_transcript_01;ENSMMUP00000027231	AAR2_transcript_01;ENSMMUP00000027231	11	1	11	6	1	0	40.1	3.9	43.337	384	22	17	2.6425e-114	40.1	23.7	13168000	13168000	0
7	1364;5043;5979;8979;10143;10300;11057;13944;13945;18880;18881;22710;23763;23764;31739;32569;44074;44210;44567;45091;46305;47883;49587;50642;52065;52270;53620;61368;62574;62804;67052;70855	AARS_transcript_01;ENSMMUP00000028514	AARS_transcript_01;ENSMMUP00000028514	32	1	30	25	1	1	45.7	2	106.78	968	90	79	0	45.2	38.7	14057000	10813000	3243600
8	293;5950;27363;53131;70560	AARS2_transcript_01;ENSMMUP00000018898;gi|380790281;gi|380790283;gi|380790285;gi|380790287;gi|380790289	AARS2_transcript_01;ENSMMUP00000018898;gi|380790281;gi|380790283;gi|380790285;gi|380790287;gi|380790289	5	5	4	3	4	3	10.4	10.4	107.54	985	8	4	5.6314e-39	8.3	6.2	67650000	59494000	8156400
9	13380;13381;15262;18038;21227;25186;49554;53862;54691;55081;63665	AARSD1_transcript_01;ENSMMUP00000018557	AARSD1_transcript_01;ENSMMUP00000018557	11	2	9	11	2	2	46	5.6	45.432	411	21	28	8.0224e-179	37.5	46	66386000	22105000	44281000
10	37559;64114;73522	AASDH_transcript_01;gi|380809682;ENSMMUP00000021483	AASDH_transcript_01;gi|380809682;ENSMMUP00000021483	3	3	1	2	1	2	6	6	122.55	1098	1	2	7.5199e-23	2	4	9941700	5249900	4691800
11	1770;24660;29169;36502;37057;40527;56268;71227	AASDHPPT_transcript_01;ENSMMUP00000014402;gi|380784317;gi|380784319;gi|383412657;gi|384940270	AASDHPPT_transcript_01;ENSMMUP00000014402;gi|380784317;gi|380784319;gi|383412657;gi|384940270	8	8	6	4	6	4	31.1	31.1	35.757	309	14	5	7.1224e-29	20.1	19.1	74392000	44924000	29468000
12	1435;2211;4594;7309;7449;17196;19852;20239;21360;42563;57090;68809;69124;72209;73737	AASS_transcript_01	AASS_transcript_01	15	1	13	9	1	1	28.1	2.1	102.02	925	20	13	5.7575e-89	24.4	17.5	33544000	11486000	22058000
13	3639;49204;57161;68292	ENSMMUP00000028534;AATF_transcript_01;gi|380811698;gi|383417485;gi|384946414	ENSMMUP00000028534;AATF_transcript_01;gi|380811698;gi|383417485;gi|384946414	4	4	4	3	4	3	14	14	63.764	564	4	4	4.1681e-19	14	11.3	47803000	22643000	25160000
14	20225;20937;22344;23865;24501;24941;26179;28254;28871;34683;38512;38513;38890;38891;45540;45798;48460;48461;50367;52342;62670;64929;64930;66347;68472;73848	ABAT_transcript_01;gi|380788795;gi|380810260;gi|380810262;gi|383416297;gi|384945630;gi|384945632	ABAT_transcript_01;gi|380788795;gi|380810260;gi|380810262;gi|383416297;gi|384945630;gi|384945632	26	26	25	20	25	20	64.4	64.4	56.466	500	83	81	0	64.4	53.2	4934900000	2388900000	2546000000
15	17941;70702	ABCA12_transcript_02;ENSMMUP00000019450;ABCA12_transcript_01	ABCA12_transcript_02;ENSMMUP00000019450;ABCA12_transcript_01	2	2	2	1	2	1	1.3	1.3	293.59	2595	2	3	0.00016888	1.3	0.6	74955000	47185000	27771000
16	12767;18439;18787;26489;30189;33215;38690;40830;49879;56165;59700;60136;68416	ABCA5_transcript_01;gi|380811146;ENSMMUP00000034141;ENSMMUP00000024484;ENSMMUP00000034139	ABCA5_transcript_01;gi|380811146;ENSMMUP00000034141	13	13	11	8	11	8	10.8	10.8	186.55	1642	16	11	2.5648e-54	9.4	6.9	232970000	84833000	148140000
17	1133;2829;3542;24971;51207;68677;68678;68861	ABCB7_transcript_01;gi|383416547;ENSMMUP00000020498;gi|380792601;ENSMMUP00000020500	ABCB7_transcript_01;gi|383416547;ENSMMUP00000020498;gi|380792601;ENSMMUP00000020500	8	8	6	3	6	3	18.7	18.7	82.889	753	6	3	9.3774e-46	11.7	11.2	63108000	51648000	11460000
18	3397;12256;24452;58345;66848	ENSMMUP00000026921;ABCB8_transcript_01;ENSMMUP00000026920;gi|380809226;ENSMMUP00000034577;ENSMMUP00000034579;ENSMMUP00000034575;ENSMMUP00000034578	ENSMMUP00000026921;ABCB8_transcript_01;ENSMMUP00000026920;gi|380809226;ENSMMUP00000034577;ENSMMUP00000034579	5	5	2	4	2	4	12	12	79.956	735	2	5	1.4762e-20	3	10.9	16183000	2138800	14044000
19	6353;21939;22379;26403;28846;31844;38756;46326;60450;65387;67860;74042	ABCC1_transcript_01;gi|387541756;gi|380798451;ENSMMUP00000032604;gi|380803603	ABCC1_transcript_01;gi|387541756;gi|380798451	12	7	9	7	5	4	14.1	7.6	171.67	1531	12	8	7.892e-64	10.3	8.8	82020000	31953000	50067000
20	9837;41119;43035;43045;59646;73743	ABCC12_transcript_01;ENSMMUP00000002942;ENSMMUP00000002943;ENSMMUP00000007289;gi|380808536;gi|383414873;gi|384940254;ENSMMUP00000007290;ABCC11_transcript_01;ENSMMUP00000010874;ENSMMUP00000032438;ENSMMUP00000032439;ENSMMUP00000010876	ABCC12_transcript_01;ENSMMUP00000002942	6	6	4	2	4	2	7.2	7.2	152.15	1359	4	2	3.558e-24	4.3	2.9	27007000	11176000	15831000
21	13553;17625;18041;22884;23048;27910;31776;37296;38585;60083;68277;73616	ABCD3_transcript_01;gi|380787201;gi|380787203;gi|383410849;gi|383410851;gi|384940652;ENSMMUP00000018416	ABCD3_transcript_01;gi|380787201;gi|380787203;gi|383410849;gi|383410851;gi|384940652;ENSMMUP00000018416	12	12	10	9	10	9	27	27	75.49	659	20	17	2.3025e-56	23.2	20.2	461700000	314520000	147180000
22	1043;2799;6936;7486;13579;19568;31254;32710;34536;38819;40884;49815;49888;50350;50553;52114;56703;64039;65730;67856;72382	ABCE1_transcript_01;ABCE1_transcript_02;ENSMMUP00000005913;gi|380815368;gi|383411595;gi|384943950	ABCE1_transcript_01;ABCE1_transcript_02;ENSMMUP00000005913;gi|380815368;gi|383411595;gi|384943950	21	21	19	18	19	18	45.1	45.1	67.314	599	49	65	0	38.7	41.1	6771300000	3133400000	3637900000
23	475;3840;11324;15887;17270;17713;17714;17715;20588;20589;22290;28084;29046;29828;34617;38577;39847;39848;42531;44725;48206;49163;51229;52827;52828;60130;62007;62008;63181;70643	ABCF1_transcript_01;gi|380810774;gi|383416733;gi|384945924;ENSMMUP00000002513;ENSMMUP00000002510	ABCF1_transcript_01;gi|380810774;gi|383416733;gi|384945924;ENSMMUP00000002513;ENSMMUP00000002510	30	30	28	23	28	23	49.1	49.1	96.48	849	74	78	0	47.3	41.9	2904600000	1840600000	1064000000
24	30109;45775	ENSMMUP00000008786;ABCF2_transcript_01;ENSMMUP00000008785	ENSMMUP00000008786;ABCF2_transcript_01;ENSMMUP00000008785	2	2	2	1	2	1	4.3	4.3	71.959	634	3	2	0.00026457	4.3	2.1	124810000	34105000	90701000
25	1453;3380;5396;21599;28600;35173;47474;64517;69243;72874	ABCF3_transcript_01;gi|380787687;gi|383419729;gi|384948048;ENSMMUP00000008637	ABCF3_transcript_01;gi|380787687;gi|383419729;gi|384948048;ENSMMUP00000008637	10	10	6	10	6	10	25	25	79.747	709	14	12	2.0138e-118	15.4	25	416220000	309850000	106370000
26	14149;15736;59660	ABCG2_transcript_01;ENSMMUP00000011540;gi|380789815;gi|387542604	ABCG2_transcript_01;ENSMMUP00000011540;gi|380789815;gi|387542604	3	3	3	3	3	3	6.9	6.9	72.617	655	3	3	2.3331e-08	6.9	6.9	29317000	17591000	11726000
27	643;12327;20482;21222;25715;25716;35409;63742	ABHD14B_transcript_01;ENSMMUP00000025827;gi|383408367;gi|383422265;gi|387540688;ENSMMUP00000025825;gi|380797237;gi|380790837;gi|380790839	ABHD14B_transcript_01;ENSMMUP00000025827;gi|383408367;gi|383422265;gi|387540688;ENSMMUP00000025825;gi|380797237	8	8	7	6	7	6	69	69	22.441	210	20	15	5.2414e-61	56.7	59.5	1158600000	732750000	425830000
28	3660;4326;10803;26665;33388;38903;38904;39923;45761;51673;52150;52151;60776;60932;60933;62833;68857;73401	ABHD16A_transcript_01;ENSMMUP00000020586;gi|380816490;gi|383421559;gi|384949416;ENSMMUP00000020587;ENSMMUP00000034076	ABHD16A_transcript_01;ENSMMUP00000020586;gi|380816490;gi|383421559;gi|384949416;ENSMMUP00000020587;ENSMMUP00000034076	18	18	14	15	14	15	37.8	37.8	63.181	558	34	45	2.3319e-82	32.4	32.1	1675600000	1209500000	466140000
29	32511;59015	ABHD2_transcript_01;ABHD2_transcript_02;ENSMMUP00000018938;gi|380809120;gi|383415419;gi|384939518	ABHD2_transcript_01;ABHD2_transcript_02;ENSMMUP00000018938;gi|380809120;gi|383415419;gi|384939518	2	2	1	2	1	2	9.2	9.2	48.288	425	2	3	1.2323e-07	3.3	9.2	7125900	617830	6508100
30	19502;43003;54322;62627;73637	ABHD3_transcript_01;gi|380788463;gi|384942460;ENSMMUP00000005854;ENSMMUP00000041304	ABHD3_transcript_01;gi|380788463;gi|384942460;ENSMMUP00000005854;ENSMMUP00000041304	5	5	4	4	4	4	21.5	21.5	46.138	409	4	4	3.3796e-40	16.4	21.3	58836000	21216000	37620000
31	4097;10312;17723;26679;63130	ABHD4_transcript_01;ENSMMUP00000012347;gi|380788499;gi|383413031;gi|384948712	ABHD4_transcript_01;ENSMMUP00000012347;gi|380788499;gi|383413031;gi|384948712	5	5	5	1	5	1	26	26	38.848	342	12	1	1.6754e-39	26	6.1	31528000	24747000	6781200
32	229;3401;56842	ABHD5_transcript_01;ENSMMUP00000001382;gi|387539266;gi|380813316;gi|384947422	ABHD5_transcript_01;ENSMMUP00000001382;gi|387539266;gi|380813316;gi|384947422	3	3	2	2	2	2	14.6	14.6	39.181	349	4	5	1.2188e-14	8.9	10	8422000	3475900	4946200
33	1544;3494;9019;15799;63035;65605;70295	gi|387273369;ENSMMUP00000006728;ABI1_transcript_01;ENSMMUP00000006731;gi|380808488;gi|380808492;ENSMMUP00000036124;gi|387539982;ENSMMUP00000036123;gi|380808494;gi|383408579;gi|383408581	gi|387273369;ENSMMUP00000006728;ABI1_transcript_01;ENSMMUP00000006731;gi|380808488;gi|380808492;ENSMMUP00000036124;gi|387539982;ENSMMUP00000036123;gi|380808494;gi|383408579;gi|383408581	7	1	5	7	1	1	28.5	8.1	52.396	480	1	1	1.665e-80	22.5	28.5	2119500	530080	1589400
34	1542;1543;15797;27444;63036;65606	ABI2_transcript_01;ENSMMUP00000000420;gi|380785143;gi|380808292;gi|380808294;gi|380808296;gi|380808298;gi|380808300;gi|380808302;gi|383414961;gi|384940930;ENSMMUP00000000419;ENSMMUP00000000421;ENSMMUP00000000422	ABI2_transcript_01;ENSMMUP00000000420;gi|380785143;gi|380808292;gi|380808294;gi|380808296;gi|380808298;gi|380808300;gi|380808302;gi|383414961;gi|384940930;ENSMMUP00000000419;ENSMMUP00000000421	6	6	4	4	4	4	21.7	21.7	52.415	475	5	7	2.4136e-19	9.3	18.9	148480000	20804000	127680000
35	73436	ENSMMUP00000003833;ABI3BP_transcript_01;ENSMMUP00000003838	ENSMMUP00000003833;ABI3BP_transcript_01;ENSMMUP00000003838	1	1	1	1	1	1	1.3	1.3	118.62	1076	1	2	0.0016064	1.3	1.3	17345000	2409100	14936000
36	5733;5734;15205;24543	gi|380786707;gi|383408561;gi|384943120;ABL1_transcript_01;gi|384946206;gi|380797445;ENSMMUP00000016419	gi|380786707;gi|383408561;gi|384943120;ABL1_transcript_01;gi|384946206;gi|380797445;ENSMMUP00000016419	4	4	2	2	2	2	5.4	5.4	124.97	1149	3	3	2.5223e-46	3.4	2	81641000	21753000	59888000
37	2413;16506;39853;54917;68327	ENSMMUP00000037795;ABL2_transcript_01;ENSMMUP00000008239;ENSMMUP00000016416;gi|380806567	ENSMMUP00000037795;ABL2_transcript_01;ENSMMUP00000008239;ENSMMUP00000016416;gi|380806567	5	3	3	3	1	2	8.5	3.9	127.93	1182	3	4	1.9406e-17	5.8	5.5	7284600	5337100	1947500
38	2977;2978;8195;11837;14044;19883;19884;20364;28678;38601;47604;63365;64592;72463	ABLIM1_transcript_02;ABLIM1_transcript_04;gi|380812706;ABLIM1_transcript_01;gi|380812708;ENSMMUP00000029655;ENSMMUP00000029654;ENSMMUP00000029652;ABLIM1_transcript_03;ENSMMUP00000029649;ENSMMUP00000029650;ENSMMUP00000029656	ABLIM1_transcript_02;ABLIM1_transcript_04;gi|380812706;ABLIM1_transcript_01;gi|380812708;ENSMMUP00000029655;ENSMMUP00000029654;ENSMMUP00000029652;ABLIM1_transcript_03;ENSMMUP00000029649;ENSMMUP00000029650	14	14	9	10	9	10	23.9	23.9	87.592	778	16	19	2.2616e-54	17.6	18.8	301100000	98246000	202860000
39	10871;27445;31624;43960;46276;51088;60152	ABR_transcript_03;gi|380812054;ABR_transcript_01;gi|380783671;ENSMMUP00000029679;ENSMMUP00000010645;ABR_transcript_04;gi|383417735;gi|380799713;ENSMMUP00000035457;ABR_transcript_02	ABR_transcript_03;gi|380812054;ABR_transcript_01;gi|380783671;ENSMMUP00000029679;ENSMMUP00000010645;ABR_transcript_04;gi|383417735;gi|380799713;ENSMMUP00000035457	7	6	4	6	3	5	13.6	12.5	97.583	859	6	5	3.2563e-24	7.8	11.5	53728000	12259000	41468000
40	6584;7657;18742;32271;45957;49864	ABRACL_transcript_01;ENSMMUP00000030049;gi|380815222;gi|383420419;gi|384943384;gi|384948546	ABRACL_transcript_01;ENSMMUP00000030049;gi|380815222;gi|383420419;gi|384943384;gi|384948546	6	6	5	6	5	6	76.5	76.5	9.0323	81	50	49	3.9156e-37	46.9	76.5	3726700000	2152200000	1574500000
41	1373;2320;4856;7544;8473;11271;11495;21486;21487;21488;22481;27937;32769;47699;51343;53286;53287;57275;57319;60814;69152	ENSMMUP00000001337;ACAA1_transcript_01;gi|380812222;gi|383417869;ENSMMUP00000001336;ENSMMUP00000038943;ENSMMUP00000038939;ENSMMUP00000001334	ENSMMUP00000001337;ACAA1_transcript_01;gi|380812222;gi|383417869;ENSMMUP00000001336;ENSMMUP00000038943;ENSMMUP00000038939;ENSMMUP00000001334	21	21	21	19	21	19	63.7	63.7	47.406	454	106	121	7.7551e-273	63.7	61.2	8950700000	4066600000	4884100000
42	478;7263;7264;8118;8498;8499;10002;23189;26951;32131;32132;32770;35702;36412;53152;54713;63726;63804;70020;72240	ACAA2_transcript_01;ENSMMUP00000004053;gi|380789333;gi|384944758;ENSMMUP00000041222;gi|383415153	ACAA2_transcript_01;ENSMMUP00000004053;gi|380789333;gi|384944758;ENSMMUP00000041222;gi|383415153	20	20	19	17	19	17	73	73	41.805	397	91	91	0	71	66.8	4771900000	2985100000	1786800000
43	6557;7837;8057;8134;10255;11326;12335;12500;12799;12882;13026;13627;15430;16334;18530;19991;20925;22656;24445;24844;25287;26619;26897;26990;27975;28373;28755;29196;29324;29444;29613;30264;31749;31946;32972;34820;37517;39293;41667;44134;44408;44594;45833;46246;47397;49629;51822;52424;53298;54245;55612;58285;60427;61459;61460;61461;62020;62768;63331;65008;66293;69125;69451;69609;73622	ENSMMUP00000034688;gi|380788335;ENSMMUP00000012251;ENSMMUP00000034690;ENSMMUP00000034693;ACACA_transcript_01;ENSMMUP00000034687;gi|380784469;ENSMMUP00000012252;ENSMMUP00000034692;ENSMMUP00000038688;ENSMMUP00000038689	ENSMMUP00000034688;gi|380788335;ENSMMUP00000012251;ENSMMUP00000034690;ENSMMUP00000034693;ACACA_transcript_01;ENSMMUP00000034687;gi|380784469;ENSMMUP00000012252	65	59	48	54	43	51	43.6	40.2	270.09	2383	92	111	0	31.9	38.5	2227500000	1088700000	1138800000
44	4835;8134;10157;10158;12335;12651;12799;14162;14458;18530;19990;20925;22686;23754;25128;26896;27349;29614;30806;31946;37516;39550;40252;47388;51825;62073;65021;67805	ACACB_transcript_01;gi|380797481;ENSMMUP00000029890;ENSMMUP00000038686	ACACB_transcript_01;gi|380797481;ENSMMUP00000029890	28	7	21	18	6	4	17.2	4.4	276.38	2458	27	35	9.1664e-143	12.9	12	174850000	126500000	48347000
45	9903;37344;48530;53457;57622	ACAD11_transcript_01;ENSMMUP00000028667;gi|380817084;gi|380817086;gi|380817088;gi|383422107;gi|383422109;gi|384949770;ENSMMUP00000021057	ACAD11_transcript_01;ENSMMUP00000028667;gi|380817084;gi|380817086;gi|380817088;gi|383422107;gi|383422109;gi|384949770;ENSMMUP00000021057	5	5	5	3	5	3	10.9	10.9	87.301	781	7	5	7.5117e-23	10.9	6.5	200180000	88980000	111200000
46	568;1890;6044;14834;15427;15428;17866;17867;28993;30682;34396;36879;46737	ACAD8_transcript_01;gi|384939422;gi|380796321;ENSMMUP00000009312;ENSMMUP00000009311;ENSMMUP00000009314	ACAD8_transcript_01;gi|384939422;gi|380796321;ENSMMUP00000009312;ENSMMUP00000009311;ENSMMUP00000009314	13	13	11	10	11	10	45.3	45.3	44.873	415	26	30	1.6484e-118	41.2	42.7	774940000	519890000	255050000
47	7949;9088;17186;18476;20404;20405;24739;30185;33604;35501;37425;42005;46690;57756;69423;72263	ACAD9_transcript_01;ENSMMUP00000008358;gi|383413135;gi|380796237;ENSMMUP00000008360	ACAD9_transcript_01;ENSMMUP00000008358;gi|383413135;gi|380796237;ENSMMUP00000008360	16	16	13	9	13	9	35.9	35.9	68.919	621	30	20	2.0217e-137	29.8	27.1	1910900000	1011800000	899080000
48	2023;4582;4583;18452;23058;28913;33078;39460;69598	ACADL_transcript_01;gi|380790267;ENSMMUP00000013785	ACADL_transcript_01;gi|380790267;ENSMMUP00000013785	9	9	8	6	8	6	25.1	25.1	47.837	430	12	14	2.0618e-43	20.7	17	377620000	306710000	70909000
49	761;1788;2005;5425;12940;12941;15840;17845;23093;32477;33187;39465;46393;52909;52910;62268;64277	ENSMMUP00000009469;ACADM_transcript_02;ACADM_transcript_01;ENSMMUP00000039899;gi|380789591;gi|383411899;gi|384944388	ENSMMUP00000009469;ACADM_transcript_02;ACADM_transcript_01;ENSMMUP00000039899;gi|380789591;gi|383411899;gi|384944388	17	17	15	14	15	14	48.9	48.9	50.391	454	90	96	3.4883e-282	44.1	39	5628300000	4315800000	1312500000
50	6381;7882;10882;14830;14831;21469;23042;24801;24802;28984;29084;31770;35075;35115;41680;72112;72113	ACADS_transcript_01;ENSMMUP00000027174;gi|380787035;gi|383418087;ENSMMUP00000038518	ACADS_transcript_01;ENSMMUP00000027174;gi|380787035;gi|383418087;ENSMMUP00000038518	17	17	15	15	15	15	57.3	57.3	44.345	412	59	68	8.4096e-251	52.4	55.3	4555100000	2880000000	1675200000
51	5356;5804;17836;23084;23085;29081;29218;33036;36905;57115;59796;66078;67320;67321;72853	ACADSB_transcript_01;gi|380812482;gi|380812484;gi|380812486;gi|380812488;gi|380812490;gi|380812492;gi|384946882;gi|384946884;ENSMMUP00000000920;ENSMMUP00000035560	ACADSB_transcript_01;gi|380812482;gi|380812484;gi|380812486;gi|380812488;gi|380812490;gi|380812492;gi|384946882;gi|384946884;ENSMMUP00000000920	15	15	13	12	13	12	56.7	56.7	47.525	432	39	44	0	44.2	51.6	1829800000	1242900000	586900000
52	2281;5239;14847;15253;18377;18378;18656;22698;22988;23101;24356;24357;28778;29325;33267;35502;37238;43720;45521;47156;49036;53507;56148;56509;69383;70199	ACADVL_transcript_01;gi|380812540;gi|383409395;gi|384946904;ENSMMUP00000013817;ENSMMUP00000013819	ACADVL_transcript_01;gi|380812540;gi|383409395;gi|384946904;ENSMMUP00000013817;ENSMMUP00000013819	26	26	25	23	25	23	50.1	50.1	70.355	655	99	125	0	48.2	46.4	4800700000	2431500000	2369200000
53	414;9249;16486;16610;19061;20292;21328;26745;40203;44151;58223;58505;69474;71458	ACAP2_transcript_01;gi|380788303;gi|383417109;gi|383417111;gi|383417113;gi|383417115;ENSMMUP00000017196	ACAP2_transcript_01;gi|380788303;gi|383417109;gi|383417111;gi|383417113;gi|383417115;ENSMMUP00000017196	14	14	9	11	9	11	31.9	31.9	87.913	778	12	15	5.1197e-134	19.8	27.1	345010000	163800000	181210000
54	2853;7843;12429;13113;15669;18665;24828;24829;29322;32019;36395;37853;40732;45563;51290;51756;63840;69088	ACAT1_transcript_01;ENSMMUP00000005565;gi|383418223;gi|387542866;gi|380797403;ENSMMUP00000005567;ENSMMUP00000005568	ACAT1_transcript_01;ENSMMUP00000005565;gi|383418223;gi|387542866;gi|380797403;ENSMMUP00000005567	18	18	17	14	17	14	66	66	45.098	427	82	84	5.0335e-270	63.2	60.2	9457100000	5232400000	4224700000
55	2229;5796;5871;23705;29037;30456;38847;45838;51268;53549;62696;69074	ACAT2_transcript_01;ENSMMUP00000016874	ACAT2_transcript_01;ENSMMUP00000016874	12	10	12	12	10	10	66	59.4	41.252	397	45	48	4.4666e-209	66	66	1891700000	838470000	1053300000
56	14771;16611;18087;24108;31168;34115;36847;46854;52377;52761;52780;53303;62491;68994	ACBD3_transcript_01;ENSMMUP00000025053;gi|380797089;gi|380793423	ACBD3_transcript_01;ENSMMUP00000025053;gi|380797089	14	14	12	10	12	10	50.2	50.2	60.535	528	30	28	2.7014e-106	45.5	34.8	1061000000	657590000	403400000
57	95;10471;12271;15370;16170;33703;50909;67263	ACBD6_transcript_01;ENSMMUP00000015806;gi|380786843;gi|383409955;gi|384949820	ACBD6_transcript_01;ENSMMUP00000015806;gi|380786843;gi|383409955;gi|384949820	8	8	8	6	8	6	38.7	38.7	31.152	282	17	22	2.9039e-43	38.7	22.3	1477100000	598590000	878550000
58	8097;24943;35689;50527;71474	ACCS_transcript_01;ENSMMUP00000025879;gi|384943534	ACCS_transcript_01;ENSMMUP00000025879;gi|384943534	5	5	3	4	3	4	14	14	56.905	501	4	7	4.9606e-25	10.2	11.8	49284000	16722000	32561000
59	12166;14946;20386;39605;41862;58793;59847	ENSMMUP00000012839;ACD_transcript_02;ACD_transcript_01;ACD_transcript_03	ENSMMUP00000012839;ACD_transcript_02;ACD_transcript_01;ACD_transcript_03	7	7	5	5	5	5	22.8	22.8	56.883	536	10	7	1.0384e-27	14.6	16.8	125190000	104390000	20802000
60	441;2835;9766;13429;15857;17462;17463;18847;26666;27185;27839;34949;37156;37956;38892;40489;50721;51346;53175;55871;58476;69876;72519;73947;74437	ACE_transcript_01;ENSMMUP00000016555;ENSMMUP00000016557;gi|380794559;gi|380803627	ACE_transcript_01;ENSMMUP00000016555;ENSMMUP00000016557	25	22	23	20	20	17	44.3	38.1	83.439	732	67	88	0	40.7	33.5	4322700000	2220600000	2102100000
61	6446;14273;20974;21990;27187;31440;40300;40697;43662;47570;49439;50776;51223;52392;54263;55829;56021;61985;63497;70368;70570	ACE2_transcript_01;ENSMMUP00000018465;ENSMMUP00000018466	ACE2_transcript_01;ENSMMUP00000018465;ENSMMUP00000018466	21	21	20	20	20	20	42.7	42.7	92.597	805	57	64	4.5596e-253	41.2	40.6	1244600000	681690000	562900000
62	503;1699;4405;6658;9362;9363;10417;11041;15068;19195;21284;23072;27358;31572;31573;32643;32697;38764;39027;39028;48421;55210;55808;56832;56869;57841;60104;61708;61725;62446;62447	ACIN1_transcript_05;ENSMMUP00000017040;ACIN1_transcript_02;ACIN1_transcript_01;gi|384945912;gi|384945916;gi|384945914;ACIN1_transcript_04;ENSMMUP00000017041;gi|380810762;gi|383416725;gi|384945918;ACIN1_transcript_03;ENSMMUP00000017042;gi|384945920;gi|380792637	ACIN1_transcript_05;ENSMMUP00000017040;ACIN1_transcript_02;ACIN1_transcript_01;gi|384945912;gi|384945916;gi|384945914	31	31	29	24	29	24	31.9	31.9	151.87	1340	91	75	0	29.9	28.7	4168600000	2524600000	1644100000
63	1819;2255;3064;6201;7840;8533;9939;11835;12430;12784;13478;14135;18875;25418;27095;29140;30138;33391;37713;39811;44008;45415;47471;51888;55319;56569;58383;62606;62726;64695;64696;68005;71482;73832	ACLY_transcript_01;gi|380813036;gi|383418579;gi|384940942;gi|380813038;ENSMMUP00000024909;ENSMMUP00000007842	ACLY_transcript_01;gi|380813036;gi|383418579;gi|384940942;gi|380813038;ENSMMUP00000024909	34	34	29	30	29	30	43.1	43.1	120.82	1101	91	126	6.2204e-255	36.1	41.6	4130400000	2182800000	1947600000
64	40403	ACN9_transcript_01;ENSMMUP00000019576;gi|380814862	ACN9_transcript_01;ENSMMUP00000019576;gi|380814862	1	1	1	1	1	1	19.2	19.2	14.564	125	2	1	0.00017554	19.2	19.2	2242000	310670	1931300
65	4309;5611;5612;5613;5879;8045;8994;18433;20759;25893;28211;28694;28695;29588;30173;30741;30742;32679;36979;37505;40264;46301;50633;51237;53465;57279;58599;58621;58622;58865;66918;66919;67728;72953;73995;74339	ENSMMUP00000039338;ACO1_transcript_01;ENSMMUP00000010735;gi|380786955;gi|383418623;gi|384947262	ENSMMUP00000039338;ACO1_transcript_01;ENSMMUP00000010735;gi|380786955;gi|383418623;gi|384947262	36	36	32	31	32	31	49.7	49.7	101.27	913	125	184	0	48.6	47.2	13494000000	5261400000	8232300000
66	1027;2997;7106;8130;8542;8605;8861;9329;9434;9435;11017;13801;19109;19110;19812;19813;20204;21880;22665;22768;27069;29341;32291;34402;36347;40660;41425;41426;42761;42792;46931;47028;47981;51801;51802;59079;65627;65681;65772;65773;65920;65921;67218;71307;72121;72979	ACO2_transcript_01;ENSMMUP00000001942;gi|384947320;gi|387541792	ACO2_transcript_01;ENSMMUP00000001942;gi|384947320;gi|387541792	46	46	44	43	44	43	70.4	70.4	85.346	780	325	398	0	70.4	69.5	48906000000	25832000000	23074000000
67	675;1706;4318;8020;8541;23237;34309;54094;63851	ENSMMUP00000009010;ENSMMUP00000032743;ACOT1_transcript_01	ENSMMUP00000009010;ENSMMUP00000032743;ACOT1_transcript_01	9	9	8	6	8	6	28.6	28.6	52.921	483	20	12	5.2544e-32	24.4	21.1	285520000	167790000	117730000
68	21342;37411;45950;62942;66478	ACOT13_transcript_01;ENSMMUP00000034354;gi|380808380;gi|383410359;gi|384948206	ACOT13_transcript_01;ENSMMUP00000034354;gi|380808380;gi|383410359;gi|384948206	5	5	4	5	4	5	61.4	61.4	14.926	140	17	22	4.6e-37	37.1	61.4	262270000	129620000	132650000
69	596;1967;5666;27368;30574;33182;40212;45323;47582;49868;58072;58073;61504;63655;63656;68230	ACOT7_transcript_01;gi|387539480;ENSMMUP00000005471;ENSMMUP00000005473;ENSMMUP00000005472;ENSMMUP00000019934	ACOT7_transcript_01;gi|387539480;ENSMMUP00000005471;ENSMMUP00000005473	16	1	12	12	1	0	68.4	1.8	36.597	329	44	43	9.2979e-102	38.6	64.7	131050	131050	0
70	1026;2129;27757;36999;51376;59754;60521;60591	ACOT8_transcript_01;ENSMMUP00000038016;gi|383411687;ENSMMUP00000016430;ENSMMUP00000038014;ENSMMUP00000038015;ENSMMUP00000038013	ACOT8_transcript_01;ENSMMUP00000038016;gi|383411687;ENSMMUP00000016430	8	8	7	6	7	6	45.8	45.8	36.001	319	14	10	7.9838e-61	39.8	33.2	383100000	325420000	57681000
71	10798;28803;29965;45422;64766	ACOT9_transcript_01;ACOT9_transcript_02;ENSMMUP00000024773;ENSMMUP00000024774	ACOT9_transcript_01;ACOT9_transcript_02;ENSMMUP00000024773;ENSMMUP00000024774	5	5	5	2	5	2	18.4	18.4	51.953	456	10	4	2.2743e-19	18.4	8.6	142630000	111510000	31118000
72	2014;10754;10755;13225;14020;14072;16326;16327;17079;18428;18755;23351;24513;27183;30636;31161;43073;43124;44123;46162;57363;64509;67927;72139;72406	ACOX1_transcript_01;ENSMMUP00000034044;gi|380813268;gi|383409465;gi|384939394	ACOX1_transcript_01;ENSMMUP00000034044;gi|380813268;gi|383409465;gi|384939394	25	2	21	20	0	2	58.8	8.2	74.753	660	50	56	7.3931e-202	42.1	53	54038000	0	54038000
73	14075;57718;60328;62671	gi|380790297;ACOX3_transcript_01;ENSMMUP00000008198;ENSMMUP00000035465;ENSMMUP00000035464	gi|380790297;ACOX3_transcript_01;ENSMMUP00000008198;ENSMMUP00000035465;ENSMMUP00000035464	4	4	4	0	4	0	9.3	9.3	77.551	700	4		1.365e-21	9.3	0	14541000	14541000	0
74	6953;13644;20910;39512;41339;65485	ACP2_transcript_01;gi|380797449;ENSMMUP00000020461	ACP2_transcript_01;gi|380797449;ENSMMUP00000020461	6	6	6	4	6	4	18.9	18.9	48.328	423	13	8	8.053e-75	18.9	14.7	372210000	200480000	171730000
75	5907;6861;12723;13674;16616;34209;50312;58819;67260	ACP6_transcript_01;ENSMMUP00000039205;gi|380790469;gi|383418893;gi|384941924;ENSMMUP00000017835	ACP6_transcript_01;ENSMMUP00000039205;gi|380790469;gi|383418893;gi|384941924;ENSMMUP00000017835	9	9	6	9	6	9	33.9	33.9	48.558	428	12	17	1.3924e-84	19.4	33.9	300110000	167630000	132490000
76	5376;13602;13970;17159;18834;26825;26826;28045;36704;42262;42263;44429;49127;49247;53988;54785;55212;63811;68086;69713;69917;71978;73644	ACRBP_transcript_01;ENSMMUP00000022339	ACRBP_transcript_01;ENSMMUP00000022339	23	23	21	19	21	19	68.3	68.3	61.518	543	124	152	0	61.9	59.3	13620000000	7109300000	6510600000
77	6874;41319;46085;48782;49266	ACRV1_transcript_01;ENSMMUP00000019440;ENSMMUP00000019441;ENSMMUP00000019443;ENSMMUP00000019444	ACRV1_transcript_01;ENSMMUP00000019440;ENSMMUP00000019441;ENSMMUP00000019443;ENSMMUP00000019444	5	5	4	4	4	4	29.7	29.7	26.26	246	19	33	4.2581e-32	23.2	22	2846000000	789290000	2056700000
78	5771;5772;8104;35835;43781;44832;44833;73198	ACSBG1_transcript_01;gi|380810966;ENSMMUP00000015536;ENSMMUP00000033386	ACSBG1_transcript_01;gi|380810966;ENSMMUP00000015536	8	8	4	7	4	7	13.8	13.8	80.896	723	6	10	1.2173e-24	8.9	13.8	114300000	31302000	82996000
79	2899;4264;8105;8332;14136;23430;26033;26279;28979;29724;30370;34914;40549;67983;69084	ACSBG2_transcript_01;ENSMMUP00000024921;ENSMMUP00000031936;ENSMMUP00000031935	ACSBG2_transcript_01;ENSMMUP00000024921;ENSMMUP00000031936;ENSMMUP00000031935	15	15	8	14	8	14	33	33	74.654	669	18	33	2.2231e-158	17.2	31.4	769050000	556870000	212180000
80	10506;11442;37941;40364;55038	ACSF3_transcript_01;ACSF3_transcript_02;gi|383413145;gi|383416375;gi|387541440;ENSMMUP00000030591;gi|380794619;gi|380803387	ACSF3_transcript_01;ACSF3_transcript_02;gi|383413145;gi|383416375;gi|387541440;ENSMMUP00000030591	5	5	5	2	5	2	16.3	16.3	64.107	576	6	2	2.0223e-23	16.3	8.2	31636000	25393000	6243700
81	1554;2819;3532;5528;6758;8534;22132;22844;29047;29679;35431;39656;40367;46041;48065;48938;53209;59116;59117;61081;68627;70613;71691	ACSL1_transcript_01;gi|380810512;gi|383416527;ENSMMUP00000015972	ACSL1_transcript_01;gi|380810512;gi|383416527;ENSMMUP00000015972	23	22	20	17	19	16	41	39.8	77.876	698	60	79	1.7056e-154	38	33.7	3309000000	1355700000	1953200000
82	18256;25200;41124;42286;46999;67059;71432	ACSL4_transcript_01;ENSMMUP00000005601;gi|380810514;gi|384945812;ENSMMUP00000040876	ACSL4_transcript_01;ENSMMUP00000005601;gi|380810514;gi|384945812;ENSMMUP00000040876	7	5	5	7	3	5	14.2	10.1	79.136	711	3	5	2.692e-25	8.3	14.2	59057000	28573000	30484000
83	1776;5985;10829;21317;23224;24613;29682;48841;59694	ACSL5_transcript_01;ENSMMUP00000001532;ENSMMUP00000001534;ENSMMUP00000001535	ACSL5_transcript_01;ENSMMUP00000001532;ENSMMUP00000001534;ENSMMUP00000001535	9	9	4	5	4	5	21.5	21.5	76.168	683	5	6	4.8992e-46	7.9	13.6	60689000	27654000	33035000
84	422;1415;1935;2784;2819;3187;3789;3790;12165;16537;21318;22883;23672;28912;30340;30979;34287;34288;34408;35432;38383;38384;40827;43154;45413;46144;47137;53920;54667;58439;59219;60439;67149;70258;71693;73110	ACSL6_transcript_01;gi|380787745;gi|384946052	ACSL6_transcript_01;gi|380787745;gi|384946052	36	1	32	33	1	1	68.4	3.6	80.454	722	120	124	0	62.9	66.3	39643000	6429100	33214000
85	25861;62454;71943	ACSM3_transcript_02;ENSMMUP00000022007;ACSM3_transcript_01	ACSM3_transcript_02;ENSMMUP00000022007;ACSM3_transcript_01	3	3	3	0	3	0	7.2	7.2	65.985	586	4		2.1477e-09	7.2	0	8182700	8182700	0
86	1524;5196;10472;21392;21829;27946;28179;28823;29149;33412	ENSMMUP00000023582;ENSMMUP00000023581;ACSS2_transcript_01;gi|387540952;gi|380797837;ENSMMUP00000023580;ENSMMUP00000037756;ENSMMUP00000037768	ENSMMUP00000023582;ENSMMUP00000023581;ACSS2_transcript_01;gi|387540952;gi|380797837;ENSMMUP00000023580;ENSMMUP00000037756	10	10	9	8	9	8	25.4	25.4	80.185	716	19	17	1.0726e-98	22.8	22.1	363550000	212430000	151120000
87	262;4800;8850;12696;21767;22825;27871;28978;30154;31348;31961;32778;54761;60555;66768;68021;69429	ACSS3_transcript_01;ENSMMUP00000018151	ACSS3_transcript_01;ENSMMUP00000018151	17	17	15	16	15	16	37.8	37.8	74.771	686	35	35	4.1921e-256	34.4	35.6	1544100000	966520000	577540000
88	2165;5987;5988;6668;6935;9868;9869;9960;11103;11104;14251;14432;20181;25688;27139;29394;32321;32798;35828;36039;46088;51621;53906;60841;64743;65797;73842	ENSMMUP00000023267;ACTA2_transcript_01;ACTA2_transcript_02;ENSMMUP00000012235;gi|383413223;gi|384939370;gi|387540410;ACTG2_transcript_01;ENSMMUP00000023266;gi|380793379;ENSMMUP00000029082;gi|380807503;gi|380805157;gi|380807323;ENSMMUP00000012790	ENSMMUP00000023267;ACTA2_transcript_01;ACTA2_transcript_02;ENSMMUP00000012235;gi|383413223;gi|384939370;gi|387540410;ACTG2_transcript_01;ENSMMUP00000023266;gi|380793379;ENSMMUP00000029082	27	2	26	27	2	2	74.8	7.5	44.454	401	290	332	0	73.6	74.8	36638000	17126000	19512000
89	2165;5987;5988;6650;6651;6933;7607;9868;9869;9961;11103;11104;14251;14433;20180;25687;27139;29394;32322;32799;35829;36039;46088;51622;53906;60841;64744;65798;73844	ACTB_transcript_01;ENSMMUP00000012328;ENSMMUP00000014596	ACTB_transcript_01;ENSMMUP00000012328;ENSMMUP00000014596	29	1	26	28	1	1	81.1	4.5	41.736	375	69	71	0	75.5	81.1	4038900000	1876200000	2162600000
90	6650;6651;9868;9869;27139;29394;36039;60841;61467;64744;65795	ACTBL2_transcript_01;ENSMMUP00000001807	ACTBL2_transcript_01;ENSMMUP00000001807	11	2	9	9	2	1	36.2	12.2	41.966	376	25	24	3.2344e-101	34.6	28.7	19422000000	5539300000	13883000000
91	2165;5987;5988;6935;9868;9869;9960;11103;11104;14251;14432;20181;25688;27139;29394;32322;32798;35828;36039;46088;51621;53906;60841;64743;65797;73842;73843	ACTC1_transcript_01;ENSMMUP00000009222;ACTA1_transcript_01;ENSMMUP00000029086;ENSMMUP00000029083	ACTC1_transcript_01;ENSMMUP00000009222;ACTA1_transcript_01;ENSMMUP00000029086;ENSMMUP00000029083	27	1	26	27	1	1	74.5	7.2	42.019	377	5	2	0	73.2	74.5	107290000	83837000	23448000
92	2165;5987;5988;6650;6651;6933;9868;9869;9961;11103;11104;12858;14251;14433;20180;25687;27139;29394;32322;32799;35829;36039;46088;51622;53906;60841;64744;65798;73844	ENSMMUP00000014597;ACTG1_transcript_01;gi|387543006;gi|380805085;gi|380805087;gi|380805089;gi|380807349;gi|380807529;ENSMMUP00000013958;ENSMMUP00000019707;gi|380800371	ENSMMUP00000014597;ACTG1_transcript_01;gi|387543006	29	1	26	28	1	1	80	4.5	42.303	380	681	682	0	74.5	80	3156600000	1481000000	1675600000
93	9677;35121	ACTL10_transcript_01;ENSMMUP00000030994	ACTL10_transcript_01;ENSMMUP00000030994	2	2	2	2	2	2	15.1	15.1	26.698	245	3	2	1.9912e-18	15.1	15.1	10819000	7290400	3528700
94	2515;14468;14838;15747;30836;38792;42682;46254;47661;51776;55752;56583;60064;66142;66143	ACTL6A_transcript_01;ENSMMUP00000012750;gi|380784463;gi|383422393;gi|384950024;ACTL6A_transcript_02;ACTL6A_transcript_03;ACTL6B_transcript_01;gi|387542896;ENSMMUP00000009786;gi|380800025	ACTL6A_transcript_01;ENSMMUP00000012750;gi|380784463;gi|383422393;gi|384950024;ACTL6A_transcript_02;ACTL6A_transcript_03	15	15	13	12	13	12	48	48	47.46	429	41	56	0	47.3	45.7	2994700000	1705200000	1289500000
95	6340;6598;9690;10759;15284;16857;18349;19203;27918;34776;46643;46644;58443;64405;67270;72214	ACTL7A_transcript_01;ENSMMUP00000025431	ACTL7A_transcript_01;ENSMMUP00000025431	16	16	14	15	14	15	58.2	58.2	48.705	435	49	67	1.4079e-260	55.4	53.3	4729100000	2330700000	2398400000
96	6316;6761;15263;15264;25018;30270;33334;49561;49562;64404;64661;72213	ACTL7B_transcript_01;ENSMMUP00000025430	ACTL7B_transcript_01;ENSMMUP00000025430	12	12	11	10	11	10	49.9	49.9	45.104	415	69	81	8.2209e-194	44.3	40.7	13394000000	6508800000	6885400000
97	3726;14837;16309;44360;48667;48971;62219;65876;67148;69742;69906	ACTL9_transcript_01;ENSMMUP00000001111	ACTL9_transcript_01;ENSMMUP00000001111	11	11	10	8	10	8	51.7	51.7	45.737	416	22	20	9.882e-79	48.3	38.9	1168700000	500590000	668150000
98	838;2462;2463;2855;5131;5132;6998;7692;8360;9631;11748;13620;15147;16769;17787;25577;25578;25946;28044;28335;29824;31476;32232;32603;32604;32737;33373;34395;35271;35481;39295;40290;41801;42267;43537;44455;44456;45523;46437;46593;50021;50243;51655;53703;62735;62754;66670;67383;68069	ACTN1_transcript_02;ACTN1_transcript_03;gi|384950070;ACTN1_transcript_01;gi|383408393;gi|384950068;ENSMMUP00000014104;gi|380793559;gi|380793561;gi|380793563;gi|380800875;gi|380800877	ACTN1_transcript_02;ACTN1_transcript_03;gi|384950070;ACTN1_transcript_01;gi|383408393;gi|384950068;ENSMMUP00000014104;gi|380793559;gi|380793561;gi|380793563	49	31	47	45	29	30	61.5	44.7	105.54	914	186	193	0	60.2	59.6	7085400000	4564300000	2521000000
99	2462;6998;9631;13620;17787;25577;25578;32603;40290;40536;43537;46437;51089;59618;66668	ACTN2_transcript_01;ENSMMUP00000021639;gi|380817606;ENSMMUP00000026963	ACTN2_transcript_01;ENSMMUP00000021639;gi|380817606	15	4	14	11	3	3	20.2	7.8	103.92	894	3	3	1.4415e-104	17.4	15.4	32386000	13834000	18552000
100	836;837;2460;2461;2855;5056;5131;6998;7696;8353;9631;11747;13620;15147;17013;17787;25577;25578;28043;31477;32601;32602;32739;33372;35481;40290;41802;42116;42266;43536;44249;45525;46437;46594;50032;51632;52187;53703;54559;56391;57282;62735;62753;66669;67383;68030;68068	ACTN4_transcript_01;ENSMMUP00000008470;gi|380816810;gi|383421861;gi|384949592	ACTN4_transcript_01;ENSMMUP00000008470;gi|380816810;gi|383421861;gi|384949592	47	1	46	43	1	0	62.7	1.8	104.85	911	130	186	0	61	59.6	238200000	238200000	0
101	11085;14797;16268;16269;19778;30826;52144;60311;60312;70700	ACTR10_transcript_01;gi|380814662;gi|383419973;gi|384948212;ENSMMUP00000004673	ACTR10_transcript_01;gi|380814662;gi|383419973;gi|384948212;ENSMMUP00000004673	10	10	8	8	8	8	36.7	36.7	46.321	417	13	20	5.3513e-80	31.7	32.9	644350000	288060000	356290000
102	888;2166;4348;4855;10546;13806;20178;32340;44034;44035;44947;54704;63079;64753;72327;72328;73859	ACTR1A_transcript_01;ENSMMUP00000015668;gi|380808582;gi|384944614	ACTR1A_transcript_01;ENSMMUP00000015668;gi|380808582;gi|384944614	17	10	14	14	7	9	62.5	41.8	42.613	376	64	75	1.043e-191	50.5	53.5	6105400000	2395000000	3710400000
103	887;2166;4347;10547;32340;44034;44035;44946;63058;64753;68859;69688;72327;72328	ACTR1B_transcript_01;ENSMMUP00000012734;gi|380788219;gi|383414937;gi|384939268	ACTR1B_transcript_01;ENSMMUP00000012734;gi|380788219;gi|383414937;gi|384939268	14	7	13	12	6	7	57.7	37	42.293	376	22	27	3.516e-122	50.3	52.9	1166600000	620480000	546160000
104	6762;6763;9698;14434;25546;26484;26868;26927;30214;35302;35832;58411;70910	ACTR2_transcript_01;ENSMMUP00000021966;gi|387542716;ACTR2_transcript_02;ENSMMUP00000003020;gi|384944604;gi|384944606;gi|387541214;gi|384944602;gi|380807951;gi|380807953;ENSMMUP00000008082;ENSMMUP00000009866	ACTR2_transcript_01;ENSMMUP00000021966;gi|387542716;ACTR2_transcript_02;ENSMMUP00000003020;gi|384944604;gi|384944606;gi|387541214;gi|384944602;gi|380807951;gi|380807953	13	13	13	11	13	11	41.1	41.1	45.376	399	53	49	0	41.1	34.6	3623200000	2408500000	1214800000
105	1610;2410;8961;10657;11734;13349;16430;17208;19667;25174;26250;26986;37963;40757;48061;63409;72305;74294	ACTR3_transcript_01;gi|380808566;gi|383414909;gi|384944600;ENSMMUP00000019703	ACTR3_transcript_01;gi|380808566;gi|383414909;gi|384944600;ENSMMUP00000019703	18	15	18	13	15	11	56	51.2	47.371	418	69	79	5.3948e-131	56	46.9	5483400000	2290700000	3192700000
106	1611;2428;8961;16347;17208;25173;26243;26986;37964;63405	ACTR3B_transcript_01;ENSMMUP00000034516;gi|380783629;ACTR3B_transcript_02;ENSMMUP00000024893;gi|383411967;ENSMMUP00000034515	ACTR3B_transcript_01;ENSMMUP00000034516;gi|380783629;ACTR3B_transcript_02;ENSMMUP00000024893;gi|383411967;ENSMMUP00000034515	10	7	7	6	4	4	37.8	33	47.607	418	5	10	3.2583e-83	23.7	27.3	93863000	26615000	67248000
107	3491;11647;40187;55182	ACTR5_transcript_01;ENSMMUP00000004502;gi|380805823;gi|380796641	ACTR5_transcript_01;ENSMMUP00000004502;gi|380805823	4	4	2	2	2	2	13.8	13.8	68.271	607	3	2	8.9488e-19	8.1	5.8	28791000	24474000	4316800
108	29257;62147;64799	ACTR6_transcript_01;gi|380815608;gi|383420793	ACTR6_transcript_01;gi|380815608;gi|383420793	3	3	3	2	3	2	13.6	13.6	45.81	396	7	5	3.3875e-27	13.6	7.6	115730000	59716000	56011000
109	29460;41144	ACTR8_transcript_01;ENSMMUP00000025320;gi|380818076;gi|383422959;gi|384950402;ENSMMUP00000039473;ENSMMUP00000025323	ACTR8_transcript_01;ENSMMUP00000025320;gi|380818076;gi|383422959;gi|384950402;ENSMMUP00000039473;ENSMMUP00000025323	2	2	1	1	1	1	5	5	70.469	624	1	1	3.0088e-07	1.9	3	15635000	13484000	2151100
110	26630;26632;40658;40795;45057	ACTRT1_transcript_01	ACTRT1_transcript_01	5	4	2	3	2	2	25.6	25.6	41.73	375	2	5	7.8942e-22	9.3	16.3	41468000	33875000	7593600
111	2312;17621;23475;26630;26631;30037;33668;34964;34965;35830;35831;36342;39510;40796;45056;50895;52547;72755;72756	ACTRT2_transcript_01;ENSMMUP00000016190	ACTRT2_transcript_01;ENSMMUP00000016190	19	18	15	15	15	14	51.7	51.7	41.482	377	60	60	0	42.7	48.8	9806800000	4725500000	5081300000
112	513;2267;23476;28099;38013;38818;44237;44238;45878;49429;49430;59681;71163	ENSMMUP00000028801;ACTRT3_transcript_01;gi|380803547	ENSMMUP00000028801;ACTRT3_transcript_01	13	13	11	11	11	11	42.8	42.8	46.9	435	40	48	2.5869e-93	35.2	40.9	1901100000	806190000	1095000000
113	1827;2167;6031;7153;10062;13935;13936;36539;38022;39726;62692;64443;65204;66728;70868;71774	ACY1_transcript_01;ACY1_transcript_03;ACY1_transcript_02;ACY1_transcript_04;ENSMMUP00000004864	ACY1_transcript_01;ACY1_transcript_03;ACY1_transcript_02;ACY1_transcript_04;ENSMMUP00000004864	16	1	16	11	1	1	70.3	3.9	45.774	408	3	4	4.3662e-131	70.3	43.1	419630000	198010000	221620000
114	1427;25115;33819;36295;37714;37715;69538	ACYP1_transcript_01;gi|380789709;gi|383413383;ENSMMUP00000004180	ACYP1_transcript_01;gi|380789709;gi|383413383	7	7	7	6	7	6	59.6	59.6	11.288	99	46	40	5.3585e-52	59.6	59.6	4012600000	1690000000	2322600000
115	5231;16856;17046;21937;30020;34157;35287;40927;48563;48641;52588;53859;57050;60896;70434	ADAD1_transcript_01;ENSMMUP00000006080;ENSMMUP00000034828	ADAD1_transcript_01;ENSMMUP00000006080;ENSMMUP00000034828	15	15	14	13	14	13	42.4	42.4	64.262	576	46	52	1.4437e-154	37.5	35.6	1967400000	1334700000	632720000
116	2785;8997;10846;16271;23150;35079;41126;50427;51078;52731;54573;59149	ENSMMUP00000025220;ADAD2_transcript_01;ENSMMUP00000025221	ENSMMUP00000025220;ADAD2_transcript_01;ENSMMUP00000025221	12	12	12	11	12	11	35.4	35.4	70.466	661	35	42	3.2937e-168	35.4	35.4	1774100000	966190000	807940000
117	24679;66404	ADAL_transcript_01;ENSMMUP00000022466	ADAL_transcript_01;ENSMMUP00000022466	2	2	2	2	2	2	7.5	7.5	30.237	267	3	5	2.2613e-10	7.5	7.5	6220500	700450	5520100
118	19275;44525;49662;58020;62797;69921;73982	ADAM10_transcript_01;gi|380785537;gi|383412041;gi|384944180;ENSMMUP00000023035	ADAM10_transcript_01;gi|380785537;gi|383412041;gi|384944180;ENSMMUP00000023035	7	7	5	7	5	7	19	19	84.141	748	7	16	2.2851e-58	14	19	317960000	177430000	140530000
119	5280;7560;16090;22088;26473;27715;33002;37568;42386;46975;66995;73671	ADAM30_transcript_01;ENSMMUP00000023007	ADAM30_transcript_01;ENSMMUP00000023007	12	12	9	12	9	12	26.4	26.4	89.627	800	20	26	4.241e-110	19.2	26.4	1038600000	383020000	655580000
120	5461;7044;7568;11069;11826;18877;22322;31675;31676;36561;46863;53073;55876;56351;59448;71446;74444	ADAM32_transcript_01;ENSMMUP00000032138	ADAM32_transcript_01;ENSMMUP00000032138	17	17	17	11	17	11	33.3	33.3	88.35	790	54	57	2.3786e-276	33.3	23.9	2158700000	1447800000	710910000
121	51731	ENSMMUP00000030326;ADAM8_transcript_01	ENSMMUP00000030326;ADAM8_transcript_01	1	1	1	0	1	0	2.8	2.8	92.299	855	1		3.1048e-18	2.8	0	938350	938350	0
122	22588;70074	ENSMMUP00000007922;ADAM9_transcript_01;gi|380817580;ENSMMUP00000032139;ENSMMUP00000032140	ENSMMUP00000007922;ADAM9_transcript_01;gi|380817580;ENSMMUP00000032139;ENSMMUP00000032140	2	2	2	0	2	0	5.6	5.6	90.821	821	3		4.4932e-09	5.6	0	21229000	21229000	0
123	7132	ADAMTSL4_transcript_01;gi|387541886;ENSMMUP00000039142;ENSMMUP00000010769;gi|380796811	ADAMTSL4_transcript_01;gi|387541886;ENSMMUP00000039142;ENSMMUP00000010769;gi|380796811	1	1	1	0	1	0	2.2	2.2	117.01	1076	1		2.9268e-05	2.2	0	388360	388360	0
124	2527;2847;3463;4130;4862;8443;8852;10028;20175;20176;37747;45151;47869;49061;49680;49681;49764;49765;51865;54404;58977;60627;62914;63268;64724;66638	ADAR_transcript_01;ENSMMUP00000021171;gi|383411201;gi|384939262;ADAR_transcript_03;ADAR_transcript_05;ENSMMUP00000021168;gi|380786015	ADAR_transcript_01;ENSMMUP00000021171;gi|383411201;gi|384939262;ADAR_transcript_03;ADAR_transcript_05;ENSMMUP00000021168;gi|380786015	26	2	22	18	2	2	29.9	2.8	136.17	1225	36	38	4.3707e-194	24.2	22.5	54478000	29149000	25329000
125	2527;2847;3463;4130;4862;8443;8852;10028;20175;20176;37747;45150;47869;49061;49680;49681;49764;49765;51865;54404;58977;60627;62914;64724;66638	ADAR_transcript_02;ADAR_transcript_04	ADAR_transcript_02;ADAR_transcript_04	25	1	21	17	1	1	29.6	1.9	133.37	1199	3	1	1.8463e-187	23.9	22.1	4737800	3450500	1287400
126	576;31568;48226;58486	ENSMMUP00000014016;ADARB1_transcript_01;ENSMMUP00000014013;ENSMMUP00000014014;gi|380792411;gi|380798337	ENSMMUP00000014016;ADARB1_transcript_01;ENSMMUP00000014013;ENSMMUP00000014014;gi|380792411;gi|380798337	4	4	2	3	2	3	9.8	9.8	79.485	724	2	3	1.1621e-14	4.8	6.1	31495000	10514000	20982000
127	12175;18587;25752	ADAT2_transcript_01;ENSMMUP00000007091;gi|380797853	ADAT2_transcript_01;ENSMMUP00000007091;gi|380797853	3	3	3	2	3	2	35.1	35.1	21.034	191	4	2	1.0804e-18	35.1	27.2	49173000	21363000	27810000
128	12637;14076;23064;48546;48828;52226;67299	ADCK1_transcript_01;ENSMMUP00000031104;gi|380785957;gi|383410059;gi|384948386;ENSMMUP00000031106	ADCK1_transcript_01;ENSMMUP00000031104;gi|380785957;gi|383410059;gi|384948386;ENSMMUP00000031106	7	7	6	6	6	6	21.8	21.8	59.67	523	9	9	4.8162e-68	18.7	19.3	108710000	53323000	55385000
129	5621;29332;63242	ADCK3_transcript_01;ENSMMUP00000011332;gi|380814856;gi|383409657;gi|384943830	ADCK3_transcript_01;ENSMMUP00000011332;gi|380814856;gi|383409657;gi|384943830	3	3	2	3	2	3	5.1	5.1	71.965	647	6	8	9.0914e-36	3.6	5.1	42576000	21864000	20711000
130	58046;65660	ADCK4_transcript_01;ENSMMUP00000005651;gi|380789957;gi|383410609;gi|384949514;ENSMMUP00000005652	ADCK4_transcript_01;ENSMMUP00000005651;gi|380789957;gi|383410609;gi|384949514;ENSMMUP00000005652	2	2	2	1	2	1	9.4	9.4	60.005	544	2	1	2.827e-26	9.4	4.2	23818000	17230000	6587900
131	1563;1786;11808;13845;18026;24994;25197;37807;37816	ADCK5_transcript_01;ENSMMUP00000009680;gi|384945754;gi|380791799;gi|380795319	ADCK5_transcript_01;ENSMMUP00000009680;gi|384945754;gi|380791799	9	9	7	3	7	3	24.3	24.3	65.861	580	12	3	2.4597e-29	19	7.2	104230000	59856000	44374000
132	16254;35094;49812	ADCY10_transcript_01;ENSMMUP00000013610	ADCY10_transcript_01;ENSMMUP00000013610	3	3	2	1	2	1	3.1	3.1	186.59	1609	2	1	1.4426e-10	2.2	0.9	25000000	8565900	16434000
133	35945;62684;68422	ADCY2_transcript_01;ENSMMUP00000024669;gi|387542682;ENSMMUP00000024667;gi|380798629;gi|380798631;ENSMMUP00000034980	ADCY2_transcript_01;ENSMMUP00000024669;gi|387542682;ENSMMUP00000024667;gi|380798629;gi|380798631	3	2	3	1	2	0	4.6	4	123.49	1091	4	1	7.9926e-10	4.6	0.5	3135300	3135300	0
134	29117;35945	ADCY5_transcript_01;gi|380798419;ENSMMUP00000002981;ENSMMUP00000039881;ENSMMUP00000008224;gi|380797887;ADCY6_transcript_01;ENSMMUP00000008226;ADCY4_transcript_01;ENSMMUP00000027242	ADCY5_transcript_01;gi|380798419;ENSMMUP00000002981;ENSMMUP00000039881;ENSMMUP00000008224;gi|380797887;ADCY6_transcript_01;ENSMMUP00000008226;ADCY4_transcript_01;ENSMMUP00000027242	2	1	1	2	0	1	1.7	1.3	139.25	1263		1	4.2938e-05	0.5	1.7	499100	0	499100
135	2727;24332;31665;42889;44576;67152;68500	ADCY9_transcript_01;gi|387541302;ENSMMUP00000001660;gi|380797263;ENSMMUP00000001661;gi|380806047	ADCY9_transcript_01;gi|387541302;ENSMMUP00000001660;gi|380797263	7	7	5	3	5	3	8.9	8.9	150.64	1353	6	3	8.8089e-29	5.9	4.3	95608000	60403000	35205000
136	5769;21583;28613;37422	ADD2_transcript_01;ENSMMUP00000013882;gi|380785219;ENSMMUP00000036515;ENSMMUP00000013885;ENSMMUP00000013886;ENSMMUP00000036516;ENSMMUP00000013883	ADD2_transcript_01;ENSMMUP00000013882;gi|380785219;ENSMMUP00000036515;ENSMMUP00000013885;ENSMMUP00000013886;ENSMMUP00000036516;ENSMMUP00000013883	4	4	3	1	3	1	11.2	11.2	80.855	726	3	1	1.3079e-13	7	4.1	17638000	16027000	1611200
137	2016;3128;7679;12632;12633;23665;26521;28243;28453;28454;43020;43138;55705;56264;56265;58745;59435;59436;67121;69078;69897;69898;70424;70425;71631;72647	gi|380788453;gi|383409031;gi|384942596;ADD3_transcript_01;gi|380788537;gi|380788539;gi|383409033;gi|384942598;gi|384945242;ENSMMUP00000008196;ENSMMUP00000008197	gi|380788453;gi|383409031;gi|384942596;ADD3_transcript_01;gi|380788537;gi|380788539;gi|383409033;gi|384942598;gi|384945242;ENSMMUP00000008196;ENSMMUP00000008197	26	26	19	24	19	24	41.8	41.8	79.23	706	42	50	2.8692e-173	32.9	39.5	1930600000	1159100000	771470000
138	698;1835;2133;3009;13213;25500;28314;28315;29397;29794;29795;33494;38631;43522;50753;66008;66113;66114;66655	ADH5_transcript_01;ENSMMUP00000004729;gi|383415815;gi|384945306;gi|384945308;ENSMMUP00000041183	ADH5_transcript_01;ENSMMUP00000004729;gi|383415815;gi|384945306;gi|384945308;ENSMMUP00000041183	19	17	16	15	14	13	58.6	58.6	39.695	374	75	102	1.0848e-120	44.7	56.1	4219800000	1720900000	2498900000
139	19972;29488;30635;33053;33054;66007	ADH7_transcript_01;ENSMMUP00000014747	ADH7_transcript_01;ENSMMUP00000014747	6	6	3	4	3	4	21.3	21.3	42.482	394	4	6	5.0928e-24	15.2	13.2	33140000	22026000	11114000
140	16374;21698;28855;37248;45101;50304;52678;69471;73118	ADI1_transcript_01;ENSMMUP00000025585;gi|380814336;gi|383419679;ENSMMUP00000036770	ADI1_transcript_01;ENSMMUP00000025585;gi|380814336;gi|383419679;ENSMMUP00000036770	9	9	9	5	9	5	61.5	61.5	21.572	179	17	8	3.737e-61	61.5	40.2	414460000	136770000	277690000
141	67548;72894	ADIPOR1_transcript_01;ENSMMUP00000009241;ENSMMUP00000038087;gi|380813314;gi|383418819;gi|384947420	ADIPOR1_transcript_01;ENSMMUP00000009241;ENSMMUP00000038087;gi|380813314;gi|383418819;gi|384947420	2	2	2	1	2	1	10.1	10.1	42.679	375	3	2	1.5516e-12	10.1	6.7	22649000	10329000	12320000
142	216;661;2233;14085;14809;15687;28922;58249;68949;74179	ADK_transcript_01;ENSMMUP00000029270;gi|380788157;gi|383413885;gi|384940464;ADK_transcript_04;ENSMMUP00000029272;gi|380788075;gi|384940466;ADK_transcript_02;ADK_transcript_03	ADK_transcript_01;ENSMMUP00000029270;gi|380788157;gi|383413885;gi|384940464;ADK_transcript_04;ENSMMUP00000029272;gi|380788075;gi|384940466;ADK_transcript_02;ADK_transcript_03	10	10	8	9	8	9	50	50	40.517	362	17	30	6.164e-152	39.2	47.5	603420000	181460000	421960000
143	7383;28133;29256;30200;33673;35868;37647;45065;73239;73523;74187	ADNP_transcript_01;ENSMMUP00000003708;gi|380811106;gi|383417033;gi|383417035;gi|383417037;gi|384946100;gi|384946102;gi|384946104	ADNP_transcript_01;ENSMMUP00000003708;gi|380811106;gi|383417033;gi|383417035;gi|383417037;gi|384946100;gi|384946102;gi|384946104	11	11	8	10	8	10	17	17	123.6	1103	19	22	3.3133e-92	12.7	17	481050000	247120000	233930000
144	53857	ADNP2_transcript_01;ENSMMUP00000018027;gi|383416613;gi|380797029	ADNP2_transcript_01;ENSMMUP00000018027;gi|383416613;gi|380797029	1	1	0	1	0	1	1.7	1.7	122.33	1125		2	5.2535e-05	0	1.7	16681000	0	16681000
145	1779;3725;10183;10184;17491;21144	ADO_transcript_01;ENSMMUP00000035802;gi|380786039;gi|383413179	ADO_transcript_01;ENSMMUP00000035802;gi|380786039;gi|383413179	6	6	6	5	6	5	40.7	40.7	29.705	270	11	10	7.3682e-63	40.7	31.9	386890000	357560000	29331000
146	7002	ADORA1_transcript_01;ENSMMUP00000011422;gi|380783347;gi|380809690;gi|384940616;gi|384945366	ADORA1_transcript_01;ENSMMUP00000011422;gi|380783347;gi|380809690;gi|384940616;gi|384945366	1	1	1	0	1	0	5.5	5.5	36.477	326	1		1.4213e-05	5.5	0	4915300	4915300	0
147	13582;18464;32172;39313;47098;58307;65049;65694	ADPGK_transcript_01;ENSMMUP00000014834;gi|383413237;gi|380800775;ENSMMUP00000014833;ENSMMUP00000014836	ADPGK_transcript_01;ENSMMUP00000014834;gi|383413237;gi|380800775;ENSMMUP00000014833;ENSMMUP00000014836	8	8	6	6	6	6	33.9	33.9	53.946	496	10	11	5.596e-77	24	27.8	162270000	72515000	89756000
148	41;3954;21502;27583;29035;33471;41907;61664;65682	ADPRHL2_transcript_01;ENSMMUP00000015779;ENSMMUP00000015780;ENSMMUP00000040429	ADPRHL2_transcript_01;ENSMMUP00000015779;ENSMMUP00000015780	9	9	7	6	7	6	40.7	40.7	39.082	364	17	23	2.1229e-126	23.4	33.5	443920000	352490000	91424000
149	23771;36978;54207;64407;64408;64865	ADRM1_transcript_01;ENSMMUP00000038231;gi|384940486;gi|380792861;ENSMMUP00000016584	ADRM1_transcript_01;ENSMMUP00000038231;gi|384940486;gi|380792861;ENSMMUP00000016584	6	6	6	6	6	6	15.5	15.5	42.167	407	20	23	1.2702e-37	15.5	15.5	1190900000	602010000	588920000
150	325;1885;5188;5189;19254;25097;26736;30960;31333;34719;39102;46825;51556	ADSL_transcript_01;gi|383416115;gi|387540342;gi|380798205;ENSMMUP00000007062	ADSL_transcript_01;gi|383416115;gi|387540342;gi|380798205;ENSMMUP00000007062	13	13	13	13	13	13	39.9	39.9	54.894	484	38	58	7.8451e-111	39.9	39.9	2168900000	1136200000	1032700000
151	2582;8531;8532;15173;16636;18895;35960;35961;36008;44319;57313;59329;63261;67195;70597	ADSS_transcript_01;ENSMMUP00000000021;gi|380810058;gi|383410873;gi|384945516	ADSS_transcript_01;ENSMMUP00000000021;gi|380810058;gi|383410873;gi|384945516	15	13	15	14	13	13	39.3	37.3	50.134	456	40	43	3.1277e-140	39.3	38.8	1051500000	559320000	492190000
152	21833;22427;32359;61409;73573	AEBP1_transcript_01;ENSMMUP00000003252	AEBP1_transcript_01;ENSMMUP00000003252	5	5	5	1	5	1	7.9	7.9	132.16	1170	7	2	2.1176e-158	7.9	1.8	179700000	140710000	38989000
153	3130;10580;12433;27200;31927;42389;63031;63032	AFAP1_transcript_01;gi|380808094;ENSMMUP00000016969;ENSMMUP00000035456;gi|380795251	AFAP1_transcript_01;gi|380808094	8	8	4	8	4	8	19.5	19.5	80.68	730	8	17	2.0311e-119	11.2	19.5	186030000	84935000	101090000
154	1278;4541;6301;16473;28020;29928;55196;55402;65829;67792;69269;73560	AFAP1L2_transcript_01;ENSMMUP00000029645;gi|380817272;gi|387542258	AFAP1L2_transcript_01;ENSMMUP00000029645;gi|380817272;gi|387542258	12	12	11	5	11	5	28.4	28.4	91.469	818	16	12	5.8453e-79	26.7	12.5	221980000	135240000	86738000
155	1228;7229;8378;16601;25993;27926;32552;38789;49040;53990;54397;65520;65986	AFM_transcript_01;ENSMMUP00000005107	AFM_transcript_01;ENSMMUP00000005107	13	13	12	12	12	12	26.9	26.9	68.915	599	21	23	8.2648e-86	26.7	25.4	310580000	114500000	196080000
156	12216;12890;25510;26699;28773;31098;51824;63009;67544;68485	AFTPH_transcript_01;ENSMMUP00000008562;gi|380808330;gi|383411859;ENSMMUP00000008563;gi|380808332;gi|383411861;gi|384941332	AFTPH_transcript_01;ENSMMUP00000008562;gi|380808330;gi|383411859;ENSMMUP00000008563;gi|380808332;gi|383411861;gi|384941332	10	10	8	6	8	6	21.4	21.4	102.12	935	9	9	1.0983e-50	15.9	12.9	210180000	101720000	108460000
157	17755;19497;22454;27750;47002;50117;68181;72335;72719	AGA_transcript_01	AGA_transcript_01	9	1	8	5	1	0	46.7	11.3	35.972	336	1		1.591e-80	39.6	26.2	2205900	2205900	0
158	10084;18332	gi|380809442;AGAP1_transcript_01;ENSMMUP00000012243;gi|384939482;gi|380809436;gi|380809438;gi|380809440;ENSMMUP00000012244;gi|380788077	gi|380809442;AGAP1_transcript_01;ENSMMUP00000012243;gi|384939482;gi|380809436;gi|380809438;gi|380809440;ENSMMUP00000012244;gi|380788077	2	2	2	1	2	1	6.1	6.1	89.531	808	2	1	1.2616e-25	6.1	4	9788200	8587400	1200800
159	1456;67492	AGBL4_transcript_01;ENSMMUP00000040223;gi|380805519;ENSMMUP00000011572;gi|380793545	AGBL4_transcript_01;ENSMMUP00000040223;gi|380805519;ENSMMUP00000011572;gi|380793545	2	2	1	2	1	2	10.5	10.5	58.299	503	1	3	9.6191e-16	5.2	10.5	7145200	234140	6911000
160	32327;33578;37820;57249;63176	AGFG2_transcript_01;ENSMMUP00000020503	AGFG2_transcript_01	5	5	5	4	5	4	19.2	19.2	48.946	479	12	8	2.4261e-61	19.2	15.4	302820000	213040000	89773000
161	1994;8602;20575;20693;29042;53228;58966	AGGF1_transcript_01;ENSMMUP00000028132;gi|380814214;gi|383419565;gi|384947932	AGGF1_transcript_01;ENSMMUP00000028132;gi|380814214;gi|383419565;gi|384947932	7	7	6	3	6	3	23.9	23.9	80.486	710	7	5	3.2859e-63	20.8	9.4	237270000	107070000	130200000
162	172;173;11549;12570;16230;21946;22067;30869;33946;35538;46731;48925;53469;54110;69542;74578	AGK_transcript_01;ENSMMUP00000027654;gi|380786141;gi|380786143;gi|383419905;gi|383419907;gi|384942162;gi|384942164	AGK_transcript_01;ENSMMUP00000027654;gi|380786141;gi|380786143;gi|383419905;gi|383419907;gi|384942162;gi|384942164	16	16	12	11	12	11	43.1	43.1	47.095	422	29	27	9.4248e-110	35.1	39.6	1370700000	744160000	626500000
163	7295;27476;44793;58332;63252;67100;73836	AGO3_transcript_01;gi|383412251;gi|380792943;ENSMMUP00000008223	AGO3_transcript_01;gi|383412251;gi|380792943	7	1	6	5	1	1	15.2	2.2	97.359	860	4	4	6.6037e-44	13.4	9.2	3928400	833380	3095000
164	62224;68560	AGPAT1_transcript_01;AGPAT1_transcript_02;ENSMMUP00000024254;ENSMMUP00000033989;ENSMMUP00000033990;gi|380783723;gi|383413099;gi|384942710;ENSMMUP00000033992	AGPAT1_transcript_01;AGPAT1_transcript_02;ENSMMUP00000024254;ENSMMUP00000033989;ENSMMUP00000033990;gi|380783723;gi|383413099;gi|384942710;ENSMMUP00000033992	2	2	2	2	2	2	14.8	14.8	31.73	283	7	6	1.0292e-90	14.8	14.8	187690000	74385000	113300000
165	63921	ENSMMUP00000027620;AGPAT2_transcript_02;ENSMMUP00000027618;gi|383414373;gi|387541024;AGPAT2_transcript_01;ENSMMUP00000027621	ENSMMUP00000027620;AGPAT2_transcript_02;ENSMMUP00000027618;gi|383414373;gi|387541024;AGPAT2_transcript_01;ENSMMUP00000027621	1	1	1	1	1	1	6.1	6.1	31.001	279	2	3	7.0152e-07	6.1	6.1	4382300	848730	3533600
166	19930;23950;38360;43985;49117;53800;53801	ENSMMUP00000019549;AGPAT3_transcript_01;gi|380814796;gi|380814798;gi|383420095;gi|384939600;ENSMMUP00000035702;ENSMMUP00000019547	ENSMMUP00000019549;AGPAT3_transcript_01;gi|380814796;gi|380814798;gi|383420095;gi|384939600;ENSMMUP00000035702;ENSMMUP00000019547	7	7	7	6	7	6	14.7	14.7	45.251	394	22	14	1.583e-62	14.7	12.4	899230000	430620000	468610000
167	16660;41631;50248	AGPAT5_transcript_01;ENSMMUP00000024560;gi|380787425;gi|383419731	AGPAT5_transcript_01;ENSMMUP00000024560;gi|380787425;gi|383419731	3	3	1	3	1	3	13.2	13.2	42.114	364	2	4	1.0819e-11	5.8	13.2	18677000	6681300	11996000
168	20243	AGPAT6_transcript_01;gi|380784989;gi|383409233;gi|384944150;ENSMMUP00000019316	AGPAT6_transcript_01;gi|380784989;gi|383409233;gi|384944150;ENSMMUP00000019316	1	1	1	1	1	1	3.1	3.1	52.085	456	1	1	2.7199e-20	3.1	3.1	4680200	1855600	2824500
169	594;5182;5183;16553;16570;17542;17686;19091;19092;22135;30466;30817;48073;53473;54894;62702;72964;73740	AGPS_transcript_01;gi|380798535;ENSMMUP00000011141	AGPS_transcript_01;gi|380798535;ENSMMUP00000011141	18	18	15	16	15	16	40.3	40.3	73.041	660	34	42	1.5332e-135	33.5	38.2	1015600000	418100000	597520000
170	1009;3754;10426;19698;57564;57565;68654	AGT_transcript_01;ENSMMUP00000007736;ENSMMUP00000037334;gi|380810270;gi|383416307;ENSMMUP00000037333	AGT_transcript_01;ENSMMUP00000007736;ENSMMUP00000037334;gi|380810270;gi|383416307;ENSMMUP00000037333	7	7	4	5	4	5	18.6	18.6	53.328	485	5	15	2.5653e-31	10.3	14.2	137220000	58587000	78628000
171	17971;69724;70945	ENSMMUP00000011553;AGTPBP1_transcript_01;gi|380798761	ENSMMUP00000011553;AGTPBP1_transcript_01;gi|380798761	3	3	1	3	1	3	4	4	138.52	1226	2	3	2.2375e-23	1.6	4	18660000	3013800	15647000
172	21461;22462	AGTRAP_transcript_01;ENSMMUP00000006218;gi|380808278;gi|383414633;gi|384942404;gi|387539718	AGTRAP_transcript_01;ENSMMUP00000006218;gi|380808278;gi|383414633;gi|384942404;gi|387539718	2	2	1	2	1	2	24.5	24.5	17.299	159	3	6	2.126e-23	13.8	24.5	132500000	74067000	58437000
173	19144;27747;73410	AGXT2L2_transcript_01;ENSMMUP00000005330;gi|380789621;ENSMMUP00000005332;ENSMMUP00000033623	AGXT2L2_transcript_01;ENSMMUP00000005330;gi|380789621	3	3	1	3	1	3	12.7	12.7	49.788	450	2	5	1.5529e-07	2.7	12.7	61048000	21712000	39337000
174	23199;29043;35825;39089;40508;43128;57354;57403;59786;69441	ENSMMUP00000021553;AHCTF1_transcript_01;ENSMMUP00000021554;ENSMMUP00000020083	ENSMMUP00000021553;AHCTF1_transcript_01;ENSMMUP00000021554;ENSMMUP00000020083	10	10	10	2	10	2	8.5	8.5	255.97	2302	13	2	2.6035e-77	8.5	2.2	130440000	100250000	30186000
175	2249;3217;8416;22051;23051;29538;32614;33676;57368;65581;65929;73880;73896	ENSMMUP00000021420;AHCY_transcript_01;gi|380786633;gi|383409569;gi|384942262;ENSMMUP00000006803;ENSMMUP00000016647;ENSMMUP00000016649;ENSMMUP00000016648	ENSMMUP00000021420;AHCY_transcript_01;gi|380786633;gi|383409569;gi|384942262;ENSMMUP00000006803	13	13	11	9	11	9	34.8	34.8	47.478	434	51	57	5.9137e-101	27.6	25.8	3589100000	1571800000	2017300000
176	13991;14007;22037;34061;34412;34413;35816;44419;49398;53366;58433;73246	AHCYL1_transcript_04;gi|383415315;gi|383415317;gi|384944892;gi|387540284;ENSMMUP00000029910;AHCYL1_transcript_01;AHCYL1_transcript_02;AHCYL1_transcript_03;AHCYL1_transcript_05;gi|380799095;gi|380799097;gi|380799099;ENSMMUP00000029911	AHCYL1_transcript_04;gi|383415315;gi|383415317;gi|384944892;gi|387540284;ENSMMUP00000029910;AHCYL1_transcript_01;AHCYL1_transcript_02;AHCYL1_transcript_03;AHCYL1_transcript_05;gi|380799095;gi|380799097;gi|380799099	12	8	10	11	7	7	30.8	21.5	58.951	530	32	35	6.6218e-195	28.9	30	1031300000	329230000	702040000
177	8295;22037;35816;49397;50829;53366;60581;73246	ENSMMUP00000034835;AHCYL2_transcript_01;gi|383417021;gi|380798871;ENSMMUP00000025433;ENSMMUP00000034834	ENSMMUP00000034835;AHCYL2_transcript_01;gi|383417021;gi|380798871;ENSMMUP00000025433;ENSMMUP00000034834	8	4	5	7	2	3	19.5	11.5	66.621	610	2	3	8.2785e-38	11.5	16.2	159110000	139170000	19935000
178	61647;67346	AHDC1_transcript_01;gi|387540058;ENSMMUP00000040479;gi|380797591	AHDC1_transcript_01;gi|387540058;ENSMMUP00000040479;gi|380797591	2	2	0	2	0	2	1.9	1.9	168.28	1603		2	1.8769e-07	0	1.9	6780300	0	6780300
179	7643;12352;13468;15027;59506	AHNAK_transcript_01;ENSMMUP00000029353	AHNAK_transcript_01;ENSMMUP00000029353	5	5	4	4	4	4	71.3	71.3	16.315	150	6	16	1.1557e-200	48	59.3	613860000	117960000	495900000
180	40689;45946	AHR_transcript_01;ENSMMUP00000016005	AHR_transcript_01;ENSMMUP00000016005	2	2	2	0	2	0	4	4	96.294	850	2		9.8842e-05	4	0	469520	469520	0
181	909;7830;7831;12251;16853;18808;22818;22819;35959;47601;60774;61741;61742;63066;63067;67024;67025	AHSA1_transcript_01;ENSMMUP00000017824;gi|380783407;gi|383413367;gi|384942912	AHSA1_transcript_01;ENSMMUP00000017824;gi|380783407;gi|383413367;gi|384942912	17	17	13	13	13	13	63	63	38.242	338	64	60	1.066e-184	50.6	51.2	3761300000	2444000000	1317300000
182	4725;12361;13826;26639;27430;60672	AHSG_transcript_01;ENSMMUP00000023130;ENSMMUP00000038910	AHSG_transcript_01;ENSMMUP00000023130;ENSMMUP00000038910	6	6	5	5	5	5	25.1	25.1	39.529	367	38	31	4.2556e-160	22.3	21.5	5548500000	2648100000	2900400000
183	7297;9702;13312;21154;29843;47965;54924;54925	AIDA_transcript_01;gi|380815680;gi|383420861;gi|384948852;ENSMMUP00000019693;ENSMMUP00000019694	AIDA_transcript_01;gi|380815680;gi|383420861;gi|384948852;ENSMMUP00000019693;ENSMMUP00000019694	8	8	7	6	7	6	41.5	41.5	35.023	306	21	15	3.3606e-81	41.2	32	1025800000	697670000	328080000
184	13169;38341;44740	AIF1_transcript_01;ENSMMUP00000034101	AIF1_transcript_01	3	2	2	1	1	1	39.8	18.3	10.455	93	2	1	1.4424e-06	39.8	17.2	1635900	0	1635900
185	453;454;3445;8257;15381;25276;30273;32531;34756;40408;56046;57267;57307;57308;58571;62284;66711;68388;68941;69388	ENSMMUP00000006568;gi|380817856;gi|383422739;gi|384950242;AIFM1_transcript_01;ENSMMUP00000006569;gi|380817858;ENSMMUP00000006570	ENSMMUP00000006568;gi|380817856;gi|383422739;gi|384950242;AIFM1_transcript_01;ENSMMUP00000006569;gi|380817858;ENSMMUP00000006570	20	20	20	18	20	18	45	45	66.918	613	67	97	5.049e-226	45	43.2	5057000000	3246700000	1810300000
186	24933;47068;49279;69024;70002	AIFM2_transcript_01;ENSMMUP00000008433;gi|384949898;gi|387540974;gi|380805231	AIFM2_transcript_01;ENSMMUP00000008433;gi|384949898;gi|387540974;gi|380805231	5	5	4	1	4	1	25.7	25.7	40.495	373	7	1	4.5732e-74	21.4	4.3	76461000	76045000	416100
187	4236;13998;21175;25323;25324;31794;32313;33390;46539;52022;65294;66578	AIMP1_transcript_01;ENSMMUP00000020693	AIMP1_transcript_01;ENSMMUP00000020693	12	12	12	12	12	12	61.5	61.5	34.327	312	61	59	1.2787e-268	61.5	61.5	5745800000	3033000000	2712800000
188	8973;11766;19328;20520;38987;45380;55363;56571;66616	AIMP2_transcript_01;gi|380816550;gi|383421611;gi|384949448;ENSMMUP00000035508	AIMP2_transcript_01;gi|380816550;gi|383421611;gi|384949448;ENSMMUP00000035508	9	9	7	8	7	8	44.4	44.4	35.318	320	33	56	4.7964e-105	30.9	41.6	5594500000	1981500000	3612900000
189	2529;13493;16223;19116;25826;27609;43089;43090;63128;66694;66695;67788;68186;74595	AIP_transcript_01;ENSMMUP00000015505;gi|380817762;gi|384943044	AIP_transcript_01;ENSMMUP00000015505;gi|380817762;gi|384943044	14	14	11	9	11	9	65.8	65.8	37.602	330	26	23	1.1565e-71	45.8	45.2	1124700000	799930000	324810000
190	5536;22262;24378;29179;29478;34814;68990;73002	ENSMMUP00000018395;AK1_transcript_01;ENSMMUP00000038898;gi|380810410;gi|384945752;ENSMMUP00000038895	ENSMMUP00000018395;AK1_transcript_01;ENSMMUP00000038898;gi|380810410;gi|384945752;ENSMMUP00000038895	8	7	8	8	7	7	48.6	44.3	23.396	210	31	45	1.6451e-74	48.6	48.6	4029000000	1894100000	2134900000
191	6103;14439;22944;35169;36225;41159;43512;47607;48287;53904;60865	AK2_transcript_01;gi|380810442;gi|384940382;ENSMMUP00000008266;gi|380810440;gi|384945782	AK2_transcript_01;gi|380810442;gi|384940382;ENSMMUP00000008266;gi|380810440;gi|384945782	11	11	11	9	11	9	59.8	59.8	26.477	239	43	58	5.8527e-154	59.8	54.8	7041900000	3251800000	3790100000
192	6441;6525;32338;48669;62960;65048;71149	AK3_transcript_02;ENSMMUP00000000191;gi|380813240;gi|383418753;gi|384947362;gi|384947364;gi|384947366;AK3_transcript_01;AK3_transcript_04;AK3_transcript_03	AK3_transcript_02;ENSMMUP00000000191;gi|380813240;gi|383418753;gi|384947362;gi|384947364;gi|384947366;AK3_transcript_01;AK3_transcript_04;AK3_transcript_03	7	7	5	5	5	5	41.4	41.4	25.483	227	9	15	7.9118e-42	28.2	32.6	903280000	516270000	387010000
193	11304;24341;57975;71151	AK4_transcript_01;ENSMMUP00000001438	AK4_transcript_01;ENSMMUP00000001438	4	4	4	4	4	4	30.9	30.9	25.323	223	12	7	4.6155e-23	30.9	30.9	226750000	160250000	66498000
194	22262;29664	ENSMMUP00000026618;AK5_transcript_01;ENSMMUP00000039886;gi|380811664;gi|383417451;ENSMMUP00000026617	ENSMMUP00000026618;AK5_transcript_01;ENSMMUP00000039886;gi|380811664;gi|383417451;ENSMMUP00000026617	2	1	2	1	1	0	4.8	3.2	63.481	564	1		7.8413e-09	4.8	1.6	2690400	2690400	0
195	3238;3239;9399;9400;9888;13761;14994;15643;16634;19556;28082;38389;38390;45058;49198;50400;66899;72062	AK7_transcript_01;ENSMMUP00000004532	AK7_transcript_01;ENSMMUP00000004532	18	18	13	13	13	13	32.1	32.1	82.851	723	21	23	2.4612e-99	27.8	25.2	563950000	274790000	289150000
196	8398;15635;18319;19268;19284;24703;35716;40510;40975;42010;42047;44011;44742;46316;57114;61722;64777;64780;66893;72144;72205;72206;72492	AK9_transcript_01;ENSMMUP00000027045;ENSMMUP00000004904;ENSMMUP00000004905	AK9_transcript_01	23	23	16	18	16	18	22.2	22.2	221.49	1914	19	26	3.5979e-174	15.7	18	554280000	178220000	376060000
197	1188;2938;4579;9005;38476;55068;56069;59859;59860;65521;68159	AKAP1_transcript_01;ENSMMUP00000016610;gi|383421915;gi|384949628;gi|387542210	AKAP1_transcript_01;ENSMMUP00000016610;gi|383421915;gi|384949628;gi|387542210	11	11	10	10	10	10	19.6	19.6	98.076	908	17	21	2.7025e-56	19.4	17.4	454850000	253320000	201530000
198	2455;13541;21589;21590;36411;45412;47733;57043;63705;66926;69808;72100;72738;73159;73489	AKAP10_transcript_01;gi|380785759;gi|383415505;gi|384943280;ENSMMUP00000035109	AKAP10_transcript_01;gi|380785759;gi|383415505;gi|384943280;ENSMMUP00000035109	15	15	12	8	12	8	39.7	39.7	73.815	662	21	11	7.0528e-91	32.6	21.1	337100000	265060000	72039000
199	34407;71783	AKAP14_transcript_01;ENSMMUP00000016265;ENSMMUP00000016263;ENSMMUP00000016264	AKAP14_transcript_01;ENSMMUP00000016265;ENSMMUP00000016263;ENSMMUP00000016264	2	2	2	2	2	2	23.6	23.6	10.202	89	3	3	1.3107e-07	23.6	23.6	235310000	90902000	144410000
200	3007;6132;8246;16358;24190;43655;58775;59992;60545;61272;69747;71359	ENSMMUP00000003159;ENSMMUP00000039657;AKAP2_transcript_01;gi|380812948;gi|380812942;gi|380812944;gi|380812946	ENSMMUP00000003159;ENSMMUP00000039657;AKAP2_transcript_01;gi|380812948;gi|380812942;gi|380812944;gi|380812946	12	12	10	5	10	5	18.6	18.6	120.69	1091	16	8	3.0756e-148	15.2	8.8	188530000	117060000	71473000
201	193;1071;4584;4703;7134;7410;11268;11269;11623;21530;24967;25767;27960;32657;34051;35670;35675;39868;39869;42887;42958;43957;46633;48369;48480;48481;53577;55357;55358;60384;63088;66372;67869	AKAP3_transcript_01;gi|380802035;gi|380801485	AKAP3_transcript_01	33	2	28	30	1	2	44	2.8	95.091	857	95	156	0	42	42.4	365980000	220720000	145260000
202	6052;6731;6799;7194;7195;8427;9542;11114;11794;13140;13636;14280;15786;21873;23130;23563;25697;26522;27961;30609;30610;34419;38521;39681;39682;39683;42413;43508;43509;44497;48310;48363;48364;49762;50656;51239;52549;52550;53313;53314;54617;55503;55576;56309;66256;66257;67099;67120;67560;67561;67562;72245;74192	AKAP4_transcript_01;ENSMMUP00000030361;ENSMMUP00000041060;ENSMMUP00000041059	AKAP4_transcript_01;ENSMMUP00000030361;ENSMMUP00000041060	53	53	47	45	47	45	69.5	69.5	93.681	845	294	443	0	67.1	62.7	37986000000	14327000000	23658000000
203	498;4169;33427;55628;73440	AKAP8_transcript_01;gi|383415049;gi|384944684;gi|387541236;ENSMMUP00000023637;gi|380791587	AKAP8_transcript_01;gi|383415049;gi|384944684;gi|387541236;ENSMMUP00000023637	5	5	5	4	5	4	20	20	75.809	690	12	6	1.662e-77	20	15.8	135220000	110550000	24672000
204	10476;23018;23905;34685;34730;36103;36104;53077;56846;56847;62177;64982;66396	AKAP8L_transcript_01;gi|380811724;gi|383417513;gi|384946442;ENSMMUP00000031778	AKAP8L_transcript_01;gi|380811724;gi|383417513;gi|384946442	13	8	9	12	6	8	27	15.3	70.971	641	20	23	1.3428e-159	21.2	26.4	598290000	236310000	361980000
205	23049;24233;66682;67333	ENSMMUP00000010517;AKNA_transcript_01;ENSMMUP00000010519;gi|383421821;ENSMMUP00000010520	ENSMMUP00000010517;AKNA_transcript_01;ENSMMUP00000010519;gi|383421821	4	4	4	1	4	1	5	5	155.13	1439	4	1	5.7183e-10	5	1.4	38311000	38250000	60400
206	2771;5118;11827;12984;23103;23104;26377;27823;36288;43669;48707;50413;63343;64681;65941;65942;66805;73238	AKR1B1_transcript_01;gi|380810860;gi|383416797;gi|384945962;ENSMMUP00000001232;ENSMMUP00000001238;ENSMMUP00000015717;ENSMMUP00000020365	AKR1B1_transcript_01;gi|380810860;gi|383416797;gi|384945962;ENSMMUP00000001232;ENSMMUP00000001238	18	15	17	12	14	12	63.9	55.7	35.766	316	79	70	1.4011e-233	63.9	48.7	4093200000	2543200000	1550000000
207	8976;14513;26385;39323;40404;43667;48583;52204;57332;66831	AKR1C1_transcript_01;gi|380810146;gi|384945568;gi|387273263;ENSMMUP00000030645;ENSMMUP00000010411;ENSMMUP00000018702	AKR1C1_transcript_01;gi|380810146;gi|384945568;gi|387273263;ENSMMUP00000030645	10	9	9	9	8	8	51.1	47.4	36.962	323	49	56	1.8016e-139	42.7	45.8	4231000000	1704900000	2526100000
208	4693;40406;52204;72715	AKR1C3_transcript_01;ENSMMUP00000030642	AKR1C3_transcript_01;ENSMMUP00000030642	4	3	4	3	3	2	26	22.3	36.887	323	3	3	2.7985e-41	26	19.2	32847000	28318000	4529000
209	3738;18398;20767;20986;58546;65887;66221	AKR7A2_transcript_01;gi|380790393;gi|380790395;gi|383417205;gi|383422387;gi|387542540;ENSMMUP00000009048;ENSMMUP00000040557;ENSMMUP00000008811;AKR7A3_transcript_01;ENSMMUP00000000846	AKR7A2_transcript_01;gi|380790393;gi|380790395;gi|383417205;gi|383422387;gi|387542540;ENSMMUP00000009048;ENSMMUP00000040557	7	7	6	7	6	7	32.9	32.9	39.661	359	31	23	4.8791e-108	26.7	32.9	1969600000	1777400000	192190000
210	9552;9553;12288;21023;56779;57957;62037	AKT1_transcript_01;AKT1_transcript_02;AKT1_transcript_03;ENSMMUP00000001399;ENSMMUP00000032525;gi|380810470;gi|383416481;gi|384941638	AKT1_transcript_01;AKT1_transcript_02;AKT1_transcript_03;ENSMMUP00000001399;ENSMMUP00000032525;gi|380810470;gi|383416481;gi|384941638	7	5	6	5	4	3	21.5	18.1	55.697	480	10	8	3.302e-25	17.1	14.6	42966000	35131000	7835300
211	16383;21025;39768;45859;57861;62508;62509	AKT2_transcript_02;ENSMMUP00000004834;gi|380783811;gi|383410237;AKT2_transcript_01;AKT2_transcript_03;ENSMMUP00000031604	AKT2_transcript_02;ENSMMUP00000004834;gi|380783811;gi|383410237;AKT2_transcript_01;AKT2_transcript_03	7	7	6	5	6	5	18.1	18.1	55.708	481	9	11	7.8047e-21	16.4	14.8	315620000	80530000	235090000
212	9552;9553;21024;27253	AKT3_transcript_01;ENSMMUP00000026292;gi|380808486;gi|383410447;gi|384944558;ENSMMUP00000037508;ENSMMUP00000037509	AKT3_transcript_01;ENSMMUP00000026292;gi|380808486;gi|383410447;gi|384944558;ENSMMUP00000037508;ENSMMUP00000037509	4	2	3	4	1	2	10.2	6.9	55.774	479	2	2	1.8196e-14	6.7	10.2	20020000	7276500	12743000
213	20702;28369;28370;28455;43224;43225;45917;60428	gi|383420775;AKTIP_transcript_01;gi|384940860;gi|387541064;ENSMMUP00000011354	gi|383420775;AKTIP_transcript_01;gi|384940860;gi|387541064;ENSMMUP00000011354	8	8	8	7	8	7	39.6	39.6	33.256	293	19	22	5.4459e-56	39.6	37.5	842370000	249650000	592720000
214	725;2110;2111;7139;9082;13414;17849;24533;34618;35185;36465;46127;62110;66414	ALAD_transcript_01;gi|380788933;gi|383413429;gi|384940558;ENSMMUP00000039724	ALAD_transcript_01;gi|380788933;gi|383413429;gi|384940558;ENSMMUP00000039724	14	14	11	11	11	11	62.4	62.4	36.245	330	34	33	2.3226e-67	49.7	56.1	1257000000	335360000	921630000
215	69611	ALAS1_transcript_01;ENSMMUP00000007397;ENSMMUP00000039393	ALAS1_transcript_01;ENSMMUP00000007397;ENSMMUP00000039393	1	1	1	1	1	1	5.2	5.2	70.487	640	2	1	1.2979e-06	5.2	5.2	9681400	6479000	3202300
216	169;277;278;928;1404;1405;1940;1941;6439;6440;6595;6610;7689;7690;9423;11391;11945;12437;16162;17058;19060;19928;20097;20712;23748;25331;25332;27037;27098;34455;34835;34981;35807;35808;35813;35814;38700;42339;43403;43404;43572;45973;47193;50424;50494;50495;52556;52557;53086;53991;53993;54347;54419;56870;56871;57817;57818;61431;61432;66799;66800;67510;67511;69372;70326;73191;73618;73635;73636	ALB_transcript_01;ENSMMUP00000005100;ENSMMUP00000005101;ENSMMUP00000035129;ENSMMUP00000005105;ENSMMUP00000005102;ENSMMUP00000005104;ENSMMUP00000035149	ALB_transcript_01;ENSMMUP00000005100;ENSMMUP00000005101;ENSMMUP00000035129;ENSMMUP00000005105;ENSMMUP00000005102;ENSMMUP00000005104;ENSMMUP00000035149	69	30	68	56	29	25	81.2	34.5	68.874	608	1665	1169	0	81.2	78.6	44755000000	22856000000	21899000000
217	1472;10899;12407;23031;30114;34777;35508;38252;40670;45316;45886;48511;60790;63856;67344;69899;73411	ALDH18A1_transcript_01;ENSMMUP00000004139;gi|380787267;gi|383420393;gi|384940862	ALDH18A1_transcript_01;ENSMMUP00000004139;gi|380787267;gi|383420393;gi|384940862	17	17	16	9	16	9	33.8	33.8	87.181	795	37	17	2.5416e-131	32.5	19.2	819150000	512460000	306690000
218	4245;6291;10688;12078;12079;12934;14863;19970;19971;25602;26010;27882;28829;28936;28937;29144;29145;29915;29916;33139;33140;34972;34973;35112;36368;39530;44027;50355;51170;53521;57556;58714;59822;62745;65666;70342;72313;73121;73122;73123	ALDH1A1_transcript_01;ENSMMUP00000017493;gi|380810504;gi|383416511;gi|384940178	ALDH1A1_transcript_01;ENSMMUP00000017493;gi|380810504;gi|383416511;gi|384940178	40	38	36	34	34	34	85.8	82.8	54.8	501	395	388	0	81.2	79.2	64147000000	35716000000	28431000000
219	1148;3913;4240;6067;12075;12932;22167;26009;27845;27880;27915;28831;28938;29295;29991;32124;32125;33232;35204;39068;54072;58852;63508;66970;66971;66972;70342;74586	ALDH1A2_transcript_01;gi|387540738;ENSMMUP00000025625;ENSMMUP00000025626	ALDH1A2_transcript_01;gi|387540738;ENSMMUP00000025625;ENSMMUP00000025626	28	26	25	22	23	22	81.1	77.4	56.689	518	125	160	0	69.7	71.6	16797000000	10917000000	5879300000
220	23375;27845;28062;39447;50994;70342	ALDH1A3_transcript_01;ENSMMUP00000008761;gi|384940672;gi|387541478;ENSMMUP00000008758;ENSMMUP00000033203	ALDH1A3_transcript_01;ENSMMUP00000008761;gi|384940672;gi|387541478;ENSMMUP00000008758	6	4	5	4	3	4	14.1	10.4	56.114	512	5	5	1.1776e-30	13.1	10.4	82023000	38492000	43531000
221	4147;12073;12074;12933;22168;26015;27881;34775;35376;58919;62115;62116;62164;62746;65644;65665;67268;68326;70342;71125;72888	ALDH1B1_transcript_01;ENSMMUP00000017155;gi|387541078;gi|380797957	ALDH1B1_transcript_01;ENSMMUP00000017155;gi|387541078	21	20	20	20	19	20	64.4	62.9	57.175	517	77	99	0	61.9	62.9	7109000000	4041700000	3067300000
222	1165;2282;4161;9422;12449;13085;13433;17724;19324;21145;23900;25444;26296;28006;28405;30282;37246;41125;42716;50554;58817;61018;62001;62002;63120	ALDH1L1_transcript_01;ENSMMUP00000016399;ENSMMUP00000039814;gi|380808994;gi|383415341;ENSMMUP00000016401;ENSMMUP00000007647;ALDH1L2_transcript_01;ENSMMUP00000038748	ALDH1L1_transcript_01;ENSMMUP00000016399;ENSMMUP00000039814;gi|380808994;gi|383415341;ENSMMUP00000016401	25	25	21	18	21	18	44.8	44.8	98.982	904	44	41	2.2273e-239	38.7	36.3	1361400000	769260000	592110000
223	3362;4244;4310;9299;12076;12077;12931;14864;19155;25598;26014;28830;37752;38518;38519;38992;58853;61866;61867;62173;62652;62744;65645;65664;70342;70671;70672	ALDH2_transcript_01	ALDH2_transcript_01	27	1	26	19	0	1	75.7	5.1	50.983	470	39	17	0	70.6	63.8	3510700	0	3510700
224	13403;14328;18037;26840;27252;30379;45313;49861;52913;58715;66377;68952;73060;73663	ENSMMUP00000018567;gi|380810624;ALDH3A2_transcript_01;gi|380810606;gi|380810608;gi|380810610;gi|380810612;gi|380810614;gi|380810616;gi|380810618;gi|380810620;gi|380810622;gi|384945854;ENSMMUP00000018565	ENSMMUP00000018567;gi|380810624;ALDH3A2_transcript_01;gi|380810606;gi|380810608;gi|380810610;gi|380810612;gi|380810614;gi|380810616;gi|380810618;gi|380810620;gi|380810622;gi|384945854;ENSMMUP00000018565	14	13	13	9	12	8	42.5	40.2	57.582	508	33	28	1.6695e-90	34.6	30.5	792570000	387790000	404780000
225	12097;16879;16932;29799;44068;61657;65780;67092;72295	ALDH4A1_transcript_01;gi|380789145;ENSMMUP00000006318;ENSMMUP00000040562	ALDH4A1_transcript_01;gi|380789145;ENSMMUP00000006318	9	9	8	6	8	6	33.7	33.7	61.597	563	18	14	6.4686e-110	33.4	18.7	436660000	311630000	125040000
226	768;17200;47417;48372;52725;54844;65643;69991;71100;71714;72161;72162;72860	ENSMMUP00000025446;ALDH5A1_transcript_01;ENSMMUP00000025444	ENSMMUP00000025446;ALDH5A1_transcript_01;ENSMMUP00000025444	13	13	12	8	12	8	40.5	40.5	58.391	548	24	23	4.5162e-256	35	32.1	1696000000	700710000	995270000
227	1948;2916;6894;6895;10004;12826;15828;23648;25582;34916;34930;39818;47750;51789;55583;62801;62929;66025;66026;67949;68991;71559;71719;72235;74001	ENSMMUP00000016657;ALDH6A1_transcript_01;gi|380796533;gi|380796535;ENSMMUP00000032734	ENSMMUP00000016657;ALDH6A1_transcript_01;gi|380796533;gi|380796535;ENSMMUP00000032734	25	25	23	22	23	22	58.1	58.1	58.145	539	147	152	0	52.5	55.1	8516500000	5689900000	2826600000
228	4177;8549;8550;14127;16331;21283;29010;29755;53720;58098;58818;64956;67553;67554;68077;68078;69882;70312;70539;70540	ALDH9A1_transcript_01;gi|380810604	ALDH9A1_transcript_01;gi|380810604	20	6	20	19	6	6	50	14.7	56.302	518	84	86	0	50	50	1647900000	1057700000	590170000
229	3147;3825;6950;14627;14628;15242;15717;20344;20345;22968;25447;29030;41606;50818;51074;52311;54724;65185;66212;68014;69144;72282;72283;74371	ALDOA_transcript_01	ALDOA_transcript_01	24	2	21	18	2	2	71.5	5	45.283	418	128	142	3.1557e-279	63.2	61.7	788890000	352450000	436450000
230	3147;3825;6950;15242;15717;20344;20345;22968;25447;29030;41606;50818;51074;51098;52311;54724;65185;66212;68014;69144;72282;72283;74371	ALDOA_transcript_02;ALDOA_transcript_03;ALDOA_transcript_04;ALDOA_transcript_05;ENSMMUP00000001319;ENSMMUP00000032476;ENSMMUP00000032477;ENSMMUP00000032478;ENSMMUP00000032479;gi|383408355;gi|383408357;gi|384940758;gi|384940760	ALDOA_transcript_02;ALDOA_transcript_03;ALDOA_transcript_04;ALDOA_transcript_05;ENSMMUP00000001319;ENSMMUP00000032476;ENSMMUP00000032477;ENSMMUP00000032478;ENSMMUP00000032479;gi|383408355;gi|383408357;gi|384940758;gi|384940760	23	1	20	17	1	1	79.7	3.3	39.429	364	7	6	3.8947e-263	70.1	68.4	13074000	10602000	2471900
231	68014;72284	ALDOB_transcript_01;ENSMMUP00000031340	ALDOB_transcript_01;ENSMMUP00000031340	2	1	2	0	1	0	11.5	9.6	39.464	364	1		2.4012e-06	11.5	0	4846100	4846100	0
232	3742;3826;7684;22969;25446;42338;51074;63943;65184;66211;68014;72282;72283;72538	ALDOC_transcript_01;ENSMMUP00000026743;gi|383416735;gi|387539352;gi|387542412;ENSMMUP00000035061	ALDOC_transcript_01;ENSMMUP00000026743;gi|383416735;gi|387539352;gi|387542412;ENSMMUP00000035061	14	10	13	11	9	9	59.1	46.7	39.461	364	25	24	4.2769e-189	55.2	46.2	1152800000	711990000	440800000
233	16964;31092;31376	ALG1_transcript_01;gi|383413029;gi|380794565;ENSMMUP00000009839	ALG1_transcript_01;gi|383413029;gi|380794565;ENSMMUP00000009839	3	3	2	2	2	2	9.7	9.7	52.748	464	4	2	1.6885e-11	6	6.5	30608000	30022000	586400
234	3812	ALG10_transcript_01;ALG10B_transcript_01;ENSMMUP00000001619	ALG10_transcript_01;ALG10B_transcript_01;ENSMMUP00000001619	1	1	1	1	1	1	3.8	3.8	55.671	473	1	1	8.1582e-05	3.8	3.8	17581000	14211000	3369900
235	49244;67264	ALG11_transcript_01;gi|380812918;gi|380812920;gi|380812922	ALG11_transcript_01;gi|380812918;gi|380812920;gi|380812922	2	2	2	2	2	2	7.9	7.9	55.715	492	4	3	6.64e-11	7.9	7.9	31930000	21414000	10516000
236	9368;19316;38146;66503	ENSMMUP00000014774;ALG12_transcript_01;gi|380790299;gi|383410133	ENSMMUP00000014774;ALG12_transcript_01;gi|380790299;gi|383410133	4	4	3	3	3	3	14.1	14.1	54.306	489	5	5	3.48e-18	8.8	12.3	76523000	52583000	23940000
237	1112;13558;25120	ALG13_transcript_01;ENSMMUP00000013665;gi|380816632;gi|383408633	ALG13_transcript_01;ENSMMUP00000013665;gi|380816632;gi|383408633	3	3	3	3	3	3	38.2	38.2	18.223	165	6	5	4.5065e-30	38.2	38.2	142080000	98714000	43364000
238	9932;14401;15170;20446;30051;52543;63353;68207	ALG2_transcript_01;ENSMMUP00000013969;gi|380789609;gi|383410175;ENSMMUP00000013970	ALG2_transcript_01;ENSMMUP00000013969;gi|380789609;gi|383410175;ENSMMUP00000013970	8	8	7	5	7	5	30.8	30.8	47.108	416	16	11	4.2595e-36	22.8	20.9	261520000	159960000	101560000
239	10286;16929;23566;30221;30222;45971;52420;54287;54288	ALG5_transcript_01;ENSMMUP00000004782;gi|380788979;ENSMMUP00000026915	ALG5_transcript_01;ENSMMUP00000004782;gi|380788979	9	9	6	7	6	7	32.1	32.1	36.916	324	7	9	1.1374e-37	18.8	30.9	102690000	74648000	28044000
240	27649	ALG6_transcript_01;gi|383417855;ENSMMUP00000026367;ENSMMUP00000040045;ENSMMUP00000040048;gi|380792469	ALG6_transcript_01;gi|383417855;ENSMMUP00000026367;ENSMMUP00000040045;ENSMMUP00000040048;gi|380792469	1	1	1	0	1	0	2.4	2.4	58.263	507	2		0.00035558	2.4	0	5148400	5148400	0
241	6779;24374;25628;27979;32209;74239	ALG9_transcript_01;ENSMMUP00000018402;gi|383410583;gi|380798515;ENSMMUP00000036708	ALG9_transcript_01;ENSMMUP00000018402;gi|383410583;gi|380798515;ENSMMUP00000036708	6	6	5	4	5	4	16.2	16.2	69.802	611	7	6	5.4223e-19	13.9	10.8	229010000	159430000	69583000
242	68556	ALKBH1_transcript_01;gi|383422509;ENSMMUP00000031100;gi|380795791;ENSMMUP00000031102	ALKBH1_transcript_01;gi|383422509;ENSMMUP00000031100;gi|380795791;ENSMMUP00000031102	1	1	1	0	1	0	6.2	6.2	43.866	389	1		0.002393	6.2	0	7017300	7017300	0
243	22;24540;38869;46294;60464	ALKBH4_transcript_01;ENSMMUP00000015769;gi|380795719;gi|380795721;gi|380795723	ALKBH4_transcript_01;ENSMMUP00000015769;gi|380795719;gi|380795721;gi|380795723	5	5	3	4	3	4	27.5	27.5	33.714	302	9	6	9.0402e-34	16.6	22.8	58978000	39343000	19634000
244	131;11891;24855;58184;69846;69847;72675	ALKBH5_transcript_01;gi|387542580;ENSMMUP00000024130;ENSMMUP00000035145;gi|380800137;gi|380793301	ALKBH5_transcript_01;gi|387542580;ENSMMUP00000024130;ENSMMUP00000035145;gi|380800137	7	7	7	3	7	3	26.6	26.6	44.255	394	15	5	1.3027e-46	26.6	12.4	268980000	262540000	6443400
245	12520;12521;41011;66665	ALKBH6_transcript_01;gi|387543054;gi|380796489;ENSMMUP00000031651;ENSMMUP00000031650	ALKBH6_transcript_01;gi|387543054;gi|380796489;ENSMMUP00000031651	4	4	4	2	4	2	22.2	22.2	29.428	266	4	2	1.9078e-20	22.2	19.5	79488000	40218000	39270000
246	667;58034;72401	ALKBH7_transcript_01;ENSMMUP00000000071;gi|380817138;gi|383422149	ALKBH7_transcript_01;ENSMMUP00000000071;gi|380817138;gi|383422149	3	3	3	2	3	2	20.4	20.4	24.654	221	9	5	1.7832e-13	20.4	12.2	11473000	8025900	3446800
247	1820;18615;19218;22307;23890;23891;30030;36188;40511;42310;42799;46267;54149;55510;62191;66150;66151;71766	ALLC_transcript_01;ENSMMUP00000006165	ALLC_transcript_01;ENSMMUP00000006165	18	18	17	15	17	15	61.5	61.5	45.797	410	50	46	7.2301e-134	58	56.6	2362500000	1235400000	1127100000
248	2200;11091;14255;20189;36100;43233;43690;49293;53506;61630;62356;66748;72072;74346	ALOX15_transcript_01;ENSMMUP00000035389	ALOX15_transcript_01;ENSMMUP00000035389	14	14	9	9	9	9	31.9	31.9	74.826	662	11	11	5.6151e-54	17.5	23.1	289060000	170530000	118530000
249	65281	ALOX5AP_transcript_01;ENSMMUP00000007360;gi|380788621	ALOX5AP_transcript_01;ENSMMUP00000007360;gi|380788621	1	1	1	1	1	1	8.1	8.1	18.123	161	1	2	0.00016775	8.1	8.1	6667100	1467400	5199700
250	2777;8677;22169;24008;24367;25066;35972;36642;49957;65479	ALPL_transcript_01;ENSMMUP00000002960;gi|384943000;gi|387541072;gi|380805321;gi|380802045	ALPL_transcript_01;ENSMMUP00000002960;gi|384943000;gi|387541072	10	10	10	9	10	9	31.9	31.9	57.454	524	25	33	1.21e-183	31.9	31.3	1101600000	531880000	569770000
251	31971;47973;59286;65291;68924	ALS2_transcript_01;gi|380815086;gi|380815088;gi|380815090;gi|383414619;gi|383414621;ENSMMUP00000023879;ENSMMUP00000037875	ALS2_transcript_01;gi|380815086;gi|380815088;gi|380815090;gi|383414619;gi|383414621;ENSMMUP00000023879	5	5	4	3	4	3	6.5	6.5	183.44	1657	4	3	1.0287e-33	4.9	4.3	28415000	15441000	12974000
252	40133;44496;50450;50797;52354;52801;53448;57783;71881	ALYREF_transcript_01;ENSMMUP00000016923;gi|383414993;gi|383414995	ALYREF_transcript_01;ENSMMUP00000016923;gi|383414993;gi|383414995	9	9	8	8	8	8	48.1	48.1	27.56	264	33	37	1.1654e-87	37.9	44.3	1913100000	924020000	989060000
253	24618;50383	ENSMMUP00000017701;AMACR_transcript_01;ENSMMUP00000034885;gi|380790705	ENSMMUP00000017701;AMACR_transcript_01;ENSMMUP00000034885;gi|380790705	2	2	2	0	2	0	7.4	7.4	43.131	390	2		1.5255e-09	7.4	0	7184400	7184400	0
254	1889;17577;21831;33347;64924;70561;70562;72160	AMBP_transcript_01;ENSMMUP00000011225	AMBP_transcript_01;ENSMMUP00000011225	8	8	7	8	7	8	30.4	30.4	39.145	352	14	19	1.0653e-46	26.4	30.4	293700000	189750000	103950000
255	17353;56816;57754;64820;68029	ENSMMUP00000015128;AMBRA1_transcript_01;ENSMMUP00000015129;gi|380814502;gi|383419821;gi|384940702;ENSMMUP00000015130	ENSMMUP00000015128;AMBRA1_transcript_01;ENSMMUP00000015129;gi|380814502;gi|383419821;gi|384940702;ENSMMUP00000015130	5	5	5	2	5	2	10	10	136.2	1244	5	2	2.0457e-48	10	4.3	49239000	36117000	13122000
256	587;15893	AMER2_transcript_01	AMER2_transcript_01	2	2	2	0	2	0	4.8	4.8	69.373	672	2		2.7704e-17	4.8	0	2937300	2937300	0
257	2299;9256;20033;21137;21910;24633;35291;38934;39051;39491;43617;46452;55989;60490;60491;65538;73287	AMH_transcript_01;ENSMMUP00000000405	AMH_transcript_01	17	17	17	14	17	14	60.3	60.3	59.119	562	47	50	4.7517e-127	60.3	51.8	3582200000	2190500000	1391700000
258	17277;29421;30179;31759;55350	AMN1_transcript_01;ENSMMUP00000014638;gi|380810318;gi|383416361	AMN1_transcript_01;ENSMMUP00000014638;gi|380810318;gi|383416361	5	5	3	4	3	4	31.8	31.8	28.452	258	4	6	1.8591e-19	16.3	27.5	97249000	32982000	64267000
259	1780;42156	AMOT_transcript_02;AMOT_transcript_01;ENSMMUP00000040868;ENSMMUP00000010105;gi|380794343	AMOT_transcript_02;AMOT_transcript_01;ENSMMUP00000040868;ENSMMUP00000010105;gi|380794343	2	2	0	2	0	2	3.2	3.2	119.39	1099		2	0.00013663	0	3.2	16451000	0	16451000
260	4809;26393	AMOTL1_transcript_01;gi|380810036;gi|384945506;ENSMMUP00000036768;ENSMMUP00000002310;ENSMMUP00000002312;ENSMMUP00000002313	AMOTL1_transcript_01;gi|380810036;gi|384945506;ENSMMUP00000036768;ENSMMUP00000002310;ENSMMUP00000002312;ENSMMUP00000002313	2	2	2	1	2	1	2.3	2.3	106.54	957	4	2	1.0427e-06	2.3	1.6	45689000	20704000	24985000
261	36326;49845	AMT_transcript_01;ENSMMUP00000007210;gi|380811866;gi|384942496;gi|384942498	AMT_transcript_01;ENSMMUP00000007210;gi|380811866;gi|384942496;gi|384942498	2	2	0	2	0	2	12.9	12.9	43.959	403		3	1.7671e-17	0	12.9	18121000	0	18121000
262	50144;64439	AMY2A_transcript_01;AMY2A_transcript_02;AMY2B_transcript_01;ENSMMUP00000015809;ENSMMUP00000039581;ENSMMUP00000039585;gi|380790153;gi|383411627;gi|384944308;gi|387273261;gi|387273345;ENSMMUP00000039578;ENSMMUP00000039577	AMY2A_transcript_01;AMY2A_transcript_02;AMY2B_transcript_01;ENSMMUP00000015809;ENSMMUP00000039581;ENSMMUP00000039585;gi|380790153;gi|383411627;gi|384944308;gi|387273261;gi|387273345;ENSMMUP00000039578;ENSMMUP00000039577	2	2	2	0	2	0	4.5	4.5	57.592	511	2		1.0063e-05	4.5	0	3230500	3230500	0
263	1898;2015;2399;9372;9373;9775;12700;15943;16217;20310;21756;23379;23810;25063;26762;27271;35397;38014;39408;47392;49810;50952;52386;53913;56978;58157;64752;72070	ANAPC1_transcript_01;gi|380815628;gi|383420815;ENSMMUP00000015884	ANAPC1_transcript_01;gi|380815628;gi|383420815;ENSMMUP00000015884	28	28	20	19	20	19	27.1	27.1	216.42	1944	26	33	9.3927e-136	18.6	21	732120000	276360000	455760000
264	32499;52202;62970	ANAPC10_transcript_01;ENSMMUP00000005911;gi|380785623;gi|383413887	ANAPC10_transcript_01;ENSMMUP00000005911;gi|380785623;gi|383413887	3	3	3	0	3	0	28.6	28.6	21.252	185	3		4.7964e-07	28.6	0	116860000	116860000	0
265	29914;72022	ANAPC13_transcript_01;ENSMMUP00000016748;gi|380785409;gi|384944100	ANAPC13_transcript_01;ENSMMUP00000016748;gi|380785409;gi|384944100	2	2	2	0	2	0	37.8	37.8	8.5213	74	2		0.00010676	37.8	0	6192400	6192400	0
266	60114	ANAPC15_transcript_01;ENSMMUP00000021378;gi|380811496;gi|383408731;gi|384946292	ANAPC15_transcript_01;ENSMMUP00000021378;gi|380811496;gi|383408731;gi|384946292	1	1	1	1	1	1	8.3	8.3	14.281	121	3	3	0.00058717	8.3	8.3	20411000	10182000	10229000
267	19142	ANAPC16_transcript_01;ENSMMUP00000020463;gi|380809482;gi|383415709	ANAPC16_transcript_01;ENSMMUP00000020463;gi|380809482;gi|383415709	1	1	1	1	1	1	13.6	13.6	11.667	110	2	2	5.9304e-08	13.6	13.6	16677000	8308200	8369100
268	9396;18555;45099;46358;69766	ANAPC2_transcript_01;ENSMMUP00000002241;gi|380812160;gi|383417833;gi|384946684	ANAPC2_transcript_01;ENSMMUP00000002241;gi|380812160;gi|383417833;gi|384946684	5	5	4	3	4	3	8.6	8.6	93.836	822	6	3	4.3815e-26	6.9	4.9	165200000	118030000	47170000
269	4185;4932;8949;19908;27390;43325;49809;67311	ANAPC4_transcript_01;ENSMMUP00000005939;gi|380787597;gi|383409435;gi|384943528;ENSMMUP00000035368;ENSMMUP00000035367	ANAPC4_transcript_01;ENSMMUP00000005939;gi|380787597;gi|383409435;gi|384943528	8	8	7	4	7	4	18.4	18.4	92.134	808	8	9	9.0283e-39	16.5	11.3	75973000	40966000	35007000
270	6038;18618;19809;19947;29763;32559;38287;40634;54259;69491;73027	ANAPC5_transcript_02;gi|380813542;gi|380813544;ANAPC5_transcript_01;ENSMMUP00000038494	ANAPC5_transcript_02;gi|380813542;gi|380813544;ANAPC5_transcript_01	11	8	7	8	5	5	22.8	15.5	85.076	755	11	16	3.244e-69	15.6	19.1	127480000	50048000	77434000
271	10269;13722;16142;18307;35864;37108;45961;51386;63082;69748;73974	gi|380797559;ENSMMUP00000024576;ANAPC7_transcript_01;gi|380797343	gi|380797559;ENSMMUP00000024576;ANAPC7_transcript_01;gi|380797343	11	11	8	7	8	7	30.9	30.9	66.53	596	12	15	3.2856e-76	22.1	20.5	681440000	231090000	450350000
272	48067	ANG_transcript_01;ENSMMUP00000007265;ENSMMUP00000033162	ANG_transcript_01;ENSMMUP00000007265;ENSMMUP00000033162	1	1	0	1	0	1	14.4	14.4	16.416	146		1	0.0020012	0	14.4	8293000	0	8293000
273	8253;12920;23241;24097;33937;38984;41950;45793;59858	ANGEL1_transcript_01;gi|380811076;gi|384946082;ENSMMUP00000024406	ANGEL1_transcript_01;gi|380811076;gi|384946082;ENSMMUP00000024406	9	9	9	8	9	8	25.8	25.8	75.052	667	18	22	4.7395e-127	25.8	24.4	869450000	284880000	584570000
274	20389;27763;30369;42216;42939	ANGEL2_transcript_01;gi|380787169;gi|383413789;gi|384950210;ENSMMUP00000015395	ANGEL2_transcript_01;gi|380787169;gi|383413789;gi|384950210;ENSMMUP00000015395	5	5	5	5	5	5	21.3	21.3	62.284	544	12	9	3.3846e-43	21.3	21.3	132240000	87027000	45211000
275	69229	ANGPTL2_transcript_01;ENSMMUP00000015955;gi|380785091;gi|384946120	ANGPTL2_transcript_01;ENSMMUP00000015955;gi|380785091;gi|384946120	1	1	1	0	1	0	3.4	3.4	57.06	493	2		0.00025876	3.4	0	1850100	1850100	0
276	29390;31407;37977;39565;42484;43452;47572;47653;62216	ENSMMUP00000032129;ANK1_transcript_01;ENSMMUP00000019334;ENSMMUP00000019329;ENSMMUP00000019327;ENSMMUP00000019335	ENSMMUP00000032129;ANK1_transcript_01;ENSMMUP00000019334;ENSMMUP00000019329;ENSMMUP00000019327;ENSMMUP00000019335	9	3	8	2	3	0	10	3.1	208.23	1899	11	2	7.2532e-32	9.2	2.1	9927500	9927500	0
277	3728;7588;8076;8728;10954;15096;20816;29783;29784;35364;39005;43196;57330;63042;66643;67229;67230;74290	ANK3_transcript_01;gi|384946582;gi|387541644;ENSMMUP00000004791;ENSMMUP00000004794;ENSMMUP00000035796	ANK3_transcript_01;gi|384946582;gi|387541644;ENSMMUP00000004791;ENSMMUP00000004794	18	3	13	10	3	1	28.5	5.6	111.11	1001	24	13	1.9853e-92	22	16.2	74281000	61619000	12662000
278	45292	ANKAR_transcript_01;ENSMMUP00000018796;ENSMMUP00000018797	ANKAR_transcript_01;ENSMMUP00000018796;ENSMMUP00000018797	1	1	0	1	0	1	1.2	1.2	162.1	1434		1	2.0128e-05	0	1.2	11547000	0	11547000
279	22475;22522;67004	ANKEF1_transcript_01;ENSMMUP00000020948;ENSMMUP00000037499	ANKEF1_transcript_01;ENSMMUP00000020948;ENSMMUP00000037499	3	3	2	3	2	3	3.7	3.7	86.919	776	2	3	3.8206e-06	2.4	3.7	11101000	4937900	6163600
280	2698;4156;14673;15972;20087;26180;26252;32869;33396;37939;40424;42907;47253;49225;51807;55111;55687;66024;68471	ANKFY1_transcript_01;gi|380813568;gi|383419003;gi|384947552;ENSMMUP00000025215	ANKFY1_transcript_01;gi|380813568;gi|383419003;gi|384947552;ENSMMUP00000025215	19	19	15	14	15	14	27.4	27.4	128.69	1169	24	22	2.7927e-136	22.3	20.4	401520000	259960000	141560000
281	2061;7708;16969;21326;22783;23589;23949;30199;36339;36535;36989;37609;39601;40579;40770;42996;45729;46790;50075;55179;58060;62354;64862;66928;67799;68414;70099;72301	ANKHD1-EIF4EBP3_transcript_01;gi|383418363;gi|387541734;ANKHD1_transcript_02;gi|383419463;gi|387541906;ENSMMUP00000025724;gi|380805869;gi|380797085;ANKHD1_transcript_03;ANKHD1_transcript_01;ANKHD1_transcript_04;gi|380796947;ENSMMUP00000034032;ENSMMUP00000025723;ENSMMUP00000012793;ENSMMUP00000025722;gi|380791601	ANKHD1-EIF4EBP3_transcript_01;gi|383418363;gi|387541734;ANKHD1_transcript_02;gi|383419463;gi|387541906;ENSMMUP00000025724	28	23	20	22	17	17	23.9	20.7	276.88	2613	32	34	2.3158e-292	16.8	18.6	491990000	294910000	197080000
282	16591;32185;33141;36264	ANKMY2_transcript_01;ENSMMUP00000022428;gi|380814876;gi|383420145;gi|384941810	ANKMY2_transcript_01;ENSMMUP00000022428;gi|380814876;gi|383420145;gi|384941810	4	4	4	3	4	3	18.1	18.1	49.309	441	7	4	3.0544e-34	18.1	12.7	39939000	33656000	6283600
283	678;1039;38068	ANKRD11_transcript_01;gi|383417769;gi|384946632;ENSMMUP00000022568;ENSMMUP00000032268	ANKRD11_transcript_01;gi|383417769;gi|384946632;ENSMMUP00000022568;ENSMMUP00000032268	3	3	1	2	1	2	2.6	2.6	297.41	2657	1	2	5.4906e-09	1.1	1.5	6067200	4413500	1653700
284	2887;2888;7985;11774;28566;29958;49940;51875;54321;56550;59057;59397;66205;70898;71379	ANKRD13A_transcript_01;gi|380788301;gi|383411267;gi|384943860;ENSMMUP00000010091;ENSMMUP00000010094;ENSMMUP00000010093;gi|380812382;gi|383412255;gi|387542846;ENSMMUP00000020958;ENSMMUP00000020961;ENSMMUP00000037634	ANKRD13A_transcript_01;gi|380788301;gi|383411267;gi|384943860;ENSMMUP00000010091;ENSMMUP00000010094	15	15	12	9	12	9	42.2	42.2	67.599	590	25	22	1.0106e-148	33.1	27.8	566120000	287000000	279110000
285	3758;48347	ANKRD16_transcript_01;gi|387541890;gi|380796053;ENSMMUP00000019848	ANKRD16_transcript_01;gi|387541890;gi|380796053;ENSMMUP00000019848	2	2	2	1	2	1	12.2	12.2	39.449	361	2	1	6.3804e-10	12.2	7.2	41697000	17026000	24671000
286	1237;2060;4468;5788;13940;21385;22359;22533;22770;30199;31114;36339;37608;39564;42045;42996;46483;46604;46893;49389;50075;62354;64677;69435	ANKRD17_transcript_02;gi|380798927;ANKRD17_transcript_01;gi|380798881;ENSMMUP00000001078;ENSMMUP00000035124;ENSMMUP00000001073;ENSMMUP00000035121;ENSMMUP00000035119;ENSMMUP00000035120	ANKRD17_transcript_02;gi|380798927;ANKRD17_transcript_01;gi|380798881	24	19	17	18	14	13	22	18.9	274.26	2603	25	23	2.9985e-237	14.8	17.6	340270000	170940000	169340000
287	3976;30508;46755;65821;69249;74458	ANKRD27_transcript_01;gi|380817072;gi|383422097;ENSMMUP00000010545	ANKRD27_transcript_01;gi|380817072;gi|383422097;ENSMMUP00000010545	6	6	4	2	4	2	11.3	11.3	116.59	1046	6	2	6.2553e-53	7	4.3	36970000	22430000	14539000
288	1325;5699;23105	ANKRD39_transcript_01;gi|380789001;ENSMMUP00000036285	ANKRD39_transcript_01;gi|380789001;ENSMMUP00000036285	3	3	2	3	2	3	35.5	35.5	19.597	183	3	4	1.4986e-32	24.6	35.5	57754000	4922800	52831000
289	65949	ANKRD40_transcript_01;gi|380817864;gi|383422743;gi|384950246;ENSMMUP00000004563	ANKRD40_transcript_01;gi|380817864;gi|383422743;gi|384950246;ENSMMUP00000004563	1	1	1	1	1	1	4.1	4.1	40.606	365	2	1	1.4176e-26	4.1	4.1	21449000	19359000	2090500
290	3061;25701;28776;48495;49071;74224	ENSMMUP00000013998;ANKRD45_transcript_01;gi|380795215;gi|380791907	ENSMMUP00000013998;ANKRD45_transcript_01;gi|380795215	6	6	4	4	4	4	39.9	39.9	30.65	271	8	7	7.4992e-43	24.4	29.2	79189000	50933000	28257000
291	23548;48892	ANKRD49_transcript_01;ENSMMUP00000005509;gi|380785753;gi|383408375	ANKRD49_transcript_01;ENSMMUP00000005509;gi|380785753;gi|383408375	2	2	2	1	2	1	10.5	10.5	27.246	239	2	1	8.2526e-07	10.5	5	8594100	8433700	160360
292	22722;23274;23599;72782	ANKRD50_transcript_01;gi|380787189;ENSMMUP00000008921	ANKRD50_transcript_01;gi|380787189;ENSMMUP00000008921	4	4	1	3	1	3	6.1	6.1	155.92	1429	1	4	3.7641e-12	0.8	5.2	29308000	3242200	26066000
293	21414;47639;59127;65047	ANKRD52_transcript_01;gi|380785429;gi|383417649;gi|384946538;ENSMMUP00000011379;ENSMMUP00000011378	ANKRD52_transcript_01;gi|380785429;gi|383417649;gi|384946538	4	4	4	2	4	2	8.7	8.7	115.09	1076	5	3	4.6728e-37	8.7	4.2	41622000	29245000	12377000
294	8362;61179	ANKRD54_transcript_01;gi|387541342;gi|380799217;ENSMMUP00000020001	ANKRD54_transcript_01;gi|387541342;gi|380799217;ENSMMUP00000020001	2	2	1	2	1	2	17.7	17.7	32.479	299	3	2	9.4346e-07	8.4	17.7	22058000	12323000	9735400
295	4788;46320	ANKRD6_transcript_01;gi|384945878;gi|387539578;ENSMMUP00000004610;ENSMMUP00000004611;ENSMMUP00000033351;gi|380795185	ANKRD6_transcript_01;gi|384945878;gi|387539578;ENSMMUP00000004610;ENSMMUP00000004611;ENSMMUP00000033351;gi|380795185	2	2	2	1	2	1	5.5	5.5	79.833	727	4	1	8.6955e-12	5.5	3.7	7376800	7243400	133400
296	5216;5217;6335;17108;19354;29297;29395;39613;42395;42857;45636;48018;48709;48882;69034	ANKS1A_transcript_01;ENSMMUP00000028600;gi|380797871;gi|380797873;ENSMMUP00000033817;gi|380804513	ANKS1A_transcript_01;ENSMMUP00000028600	15	15	12	12	12	12	26.1	26.1	122.93	1131	27	17	1.1045e-163	19.4	22.5	596430000	334360000	262070000
297	45129;52996;59766	ENSMMUP00000024370;ANKS6_transcript_01;ENSMMUP00000039548;ENSMMUP00000039549;gi|380797819	ENSMMUP00000024370;ANKS6_transcript_01;ENSMMUP00000039548	3	3	2	2	2	2	7.7	7.7	92.61	873	2	4	3.8125e-11	6	4.5	82448000	15630000	66817000
298	4842;63201	ANKZF1_transcript_01;ENSMMUP00000019048;gi|380790477;gi|383419587;gi|384942642;ENSMMUP00000025773	ANKZF1_transcript_01;ENSMMUP00000019048;gi|380790477;gi|383419587;gi|384942642;ENSMMUP00000025773	2	2	2	1	2	1	6.2	6.2	80.689	726	3	1	1.3175e-16	6.2	4.3	17917000	17027000	889380
299	853;14519	ANO1_transcript_01;ENSMMUP00000025943;ENSMMUP00000025942;ENSMMUP00000025941;gi|380804515	ANO1_transcript_01;ENSMMUP00000025943;ENSMMUP00000025942;ENSMMUP00000025941;gi|380804515	2	2	0	2	0	2	3.9	3.9	114.11	986		2	2.1701e-07	0	3.9	37599000	0	37599000
300	18218;22129;33068;36504;40063;50728;61520	ANO10_transcript_01;gi|380789383;ENSMMUP00000001380;ENSMMUP00000039041;ENSMMUP00000001381	ANO10_transcript_01;gi|380789383;ENSMMUP00000001380;ENSMMUP00000039041;ENSMMUP00000001381	7	7	4	6	4	6	16.5	16.5	76.224	660	6	7	1.963e-30	8.2	16.5	84328000	32489000	51839000
301	19792;38728;39715	ANO5_transcript_01;ENSMMUP00000008133;ENSMMUP00000037039;gi|380796541;gi|380802571	ANO5_transcript_01	3	3	2	1	2	1	6.3	6.3	94.939	806	2	1	1.5648e-05	2.5	3.8	30174000	27262000	2912700
302	51156;55671;59400;60468;67412;68722	ENSMMUP00000015497;ANO6_transcript_01;ENSMMUP00000039915;gi|384945684;gi|380806323	ENSMMUP00000015497;ANO6_transcript_01;ENSMMUP00000039915;gi|384945684	6	6	4	2	4	2	10.8	10.8	107.88	926	4	2	1.4186e-23	6	4.8	38608000	35105000	3503000
303	1259;19571;44148	ANO8_transcript_01;gi|380792775	ANO8_transcript_01;gi|380792775	3	2	1	2	1	1	3.2	1.5	136.26	1234	1	2	1.9352e-05	1.3	3.2	2146600	10500	2136100
304	9853;57584;57585	ANP32A_transcript_01;gi|384949598;ENSMMUP00000029913;ENSMMUP00000033466;ENSMMUP00000029915	ANP32A_transcript_01;gi|384949598;ENSMMUP00000029913;ENSMMUP00000033466;ENSMMUP00000029915	3	2	3	3	2	2	12	12	28.585	249	9	8	1.3709e-36	12	12	758480000	421370000	337110000
305	28804;28805;38665;40935;57584;57586	ANP32B_transcript_01;ENSMMUP00000016055;gi|387540824;gi|384944802	ANP32B_transcript_01;ENSMMUP00000016055;gi|387540824;gi|384944802	6	5	6	5	5	4	22.3	22.3	28.787	251	29	37	4.1297e-69	22.3	22.3	1459000000	842320000	616710000
306	17519;25242;31219;51094;60573	ANPEP_transcript_01;ENSMMUP00000019645	ANPEP_transcript_01;ENSMMUP00000019645	5	5	1	4	1	4	8.5	8.5	109.9	968	1	4	3.1674e-10	2.8	5.7	39068000	669570	38398000
307	774;775;3655;4142;6594;21742;22607;23435;24902;25175;25176;30424;33331;46685;51300;54084;55771;63756;68110	ANXA1_transcript_01;ENSMMUP00000016637;ENSMMUP00000039031;gi|380787293;gi|383411905;ENSMMUP00000016638	ANXA1_transcript_01;ENSMMUP00000016637;ENSMMUP00000039031;gi|380787293;gi|383411905;ENSMMUP00000016638	19	19	17	17	17	17	59.2	59.2	38.725	346	78	71	0	50.9	54	5405200000	2965200000	2440100000
308	2591;7862;9583;15546;24976;24977;25253;39492;56081;64002	ENSMMUP00000026008;ANXA11_transcript_01;gi|380812276;gi|383417921;gi|383417923;gi|384946746;ENSMMUP00000035877	ENSMMUP00000026008;ANXA11_transcript_01;gi|380812276;gi|383417921;gi|383417923;gi|384946746	10	10	10	7	10	7	23.2	23.2	54.315	508	27	20	8.6268e-92	23.2	18.5	905870000	580250000	325620000
309	8705;14743;23824;30454;61170	ENSMMUP00000023658;ANXA13_transcript_01;ENSMMUP00000023660;ENSMMUP00000031949	ENSMMUP00000023658;ANXA13_transcript_01;ENSMMUP00000023660;ENSMMUP00000031949	5	5	5	2	5	2	24.9	24.9	39.721	357	9	5	1.8637e-22	24.9	8.7	260140000	91499000	168650000
310	1312;3646;6547;6548;7349;8775;8776;17256;21673;23433;25177;42192;51378;53485;55139;58337;58338;60267;60963;60964;61546;61547;62863;63694;71588	ANXA2_transcript_01;ENSMMUP00000015737;ENSMMUP00000015738;ENSMMUP00000025230	ANXA2_transcript_01;ENSMMUP00000015737;ENSMMUP00000015738	25	22	24	20	21	19	65.5	59.9	38.604	339	194	224	0	64.6	56.6	24827000000	11182000000	13644000000
311	21240;21693;21964;57744;71513	ANXA3_transcript_01;ENSMMUP00000029245	ANXA3_transcript_01;ENSMMUP00000029245	5	2	2	4	1	2	27.9	12.4	36.426	323	2	8	5.8664e-19	9.6	23.2	18170000	9647100	8523100
312	621;7786;19592;21236;23431;23432;34804;54064;56091;68476;68821	ANXA4_transcript_01;ENSMMUP00000001151;gi|380812244;gi|383410345;gi|387540820	ANXA4_transcript_01;ENSMMUP00000001151;gi|380812244;gi|383410345;gi|387540820	11	11	9	10	9	10	41.7	41.7	36.022	321	23	26	1.3406e-60	35.5	39.3	579920000	411230000	168690000
313	2808;3595;9594;9595;9596;10294;16998;17499;19022;23436;25117;32622;34135;43799;45753;47382;55891;55892;55956;57197;68735;71514;73683	ANXA5_transcript_01;gi|380812252;gi|383414775;ENSMMUP00000012054	ANXA5_transcript_01;gi|380812252;gi|383414775;ENSMMUP00000012054	23	22	23	21	22	20	67.8	67.8	35.846	320	110	156	0	67.8	65.3	8339100000	5072600000	3266500000
314	3490;3539;6857;7281;7477;9319;9498;9499;9695;12131;12527;12827;12905;14116;19707;22216;23434;24653;25116;30145;30146;38420;38604;43223;45754;55891;55893;55919;57626;57627;57810;63621;71512;74050	ANXA6_transcript_01;gi|380786879;gi|384942122;gi|380812262;gi|384946740;ENSMMUP00000027706;ENSMMUP00000027707;ENSMMUP00000033832;ENSMMUP00000033831	ANXA6_transcript_01;gi|380786879;gi|384942122;gi|380812262;gi|384946740;ENSMMUP00000027706;ENSMMUP00000027707;ENSMMUP00000033832	34	2	33	28	2	2	56	3.1	75.793	673	158	149	0	53.6	50.1	913310000	585350000	327960000
315	13347;22219;37888;39529;40132;54243;55894;62721;63108;63109;68361	ENSMMUP00000035849;ENSMMUP00000020625;gi|380812272;gi|384940470;gi|380812270;ANXA7_transcript_01;ENSMMUP00000020626;gi|380812268;gi|383417919;gi|384940472	ENSMMUP00000035849;ENSMMUP00000020625;gi|380812272;gi|384940470;gi|380812270;ANXA7_transcript_01;ENSMMUP00000020626;gi|380812268;gi|383417919;gi|384940472	11	11	11	6	11	6	26	26	52.814	489	37	25	1.4299e-103	26	18.8	825880000	377060000	448820000
316	7265;7266;13014;17624;21732;26359;37763;37764;58968	AOC3_transcript_01;ENSMMUP00000002488	AOC3_transcript_01;ENSMMUP00000002488	9	9	8	4	8	4	19.1	19.1	84.674	763	12	5	8.8209e-74	16.4	11.3	166430000	149190000	17241000
317	474;3807;4355;4356;6349;8878;9317;9318;9537;11563;11564;17575;17576;23324;31152;31791;31792;33214;33649;34037;34323;34324;34994;35402;35519;35520;36013;38004;40004;41623;42123;42882;43640;44892;47983;49431;49891;52498;53264;54408;59203;59204;66214;69226;69227;73862	AP1B1_transcript_01;gi|380787921;gi|383410789;gi|384939902;ENSMMUP00000028165	AP1B1_transcript_01;gi|380787921;gi|383410789;gi|384939902;ENSMMUP00000028165	46	1	37	37	1	0	53.8	1.4	103.49	939	4		0	48.1	43.7	19215000	19215000	0
318	912;4054;5975;7601;15071;24546;28521;29250;30094;34826;40180;47033;47104;48401;49930;60100;62123;68035;68772;68773;70470;70858;74409	gi|380784839;gi|384940366;AP1G1_transcript_01;gi|383408343;gi|384940368;ENSMMUP00000014261;ENSMMUP00000014262	gi|380784839;gi|384940366;AP1G1_transcript_01;gi|383408343;gi|384940368;ENSMMUP00000014261;ENSMMUP00000014262	23	23	18	19	18	19	43.2	43.2	91.722	825	59	76	8.9461e-231	34.5	39.8	1670300000	896450000	773860000
319	2555;12854;18257;21773;21774;30313;30314;36803;40693;55221;56859;59986;62781;66932;72093	gi|387539820;AP1M1_transcript_01;ENSMMUP00000018433;gi|380817662;gi|383422553;AP1M2_transcript_01;ENSMMUP00000021808;ENSMMUP00000033945	gi|387539820;AP1M1_transcript_01;ENSMMUP00000018433;gi|380817662;gi|383422553	15	15	14	14	14	14	45.7	45.7	49.84	435	46	65	5.4043e-105	45.7	45.7	3185800000	1256400000	1929400000
320	2741;19682;44338;60478	gi|380809462;gi|384944218;AP1S1_transcript_01	gi|380809462;gi|384944218;AP1S1_transcript_01	4	3	3	3	2	2	25.3	20.3	18.733	158	4	3	9.1181e-23	19.6	20.9	71934000	62585000	9348700
321	2740;15362;44338;60477	AP1S2_transcript_01;ENSMMUP00000018473;gi|380784859;gi|383408859;gi|380817660;ENSMMUP00000018474;ENSMMUP00000013289	AP1S2_transcript_01;ENSMMUP00000018473;gi|380784859;gi|383408859;gi|380817660;ENSMMUP00000018474	4	3	4	4	3	3	26.8	21.7	18.615	157	10	14	3.924e-33	26.8	26.8	123190000	100220000	22966000
322	851;3600;5897;18456;20850;23250;24506;27849;29484;32267;35678;36695;39807;42498;42655;45036;46928;48866;49124;52406;59750;62517;64532;65028;67180;67798;68779;70687;72852;73288	AP2A2_transcript_02	AP2A2_transcript_02	30	1	28	25	1	1	48.5	1.5	104.08	940	75	81	0	46.1	42.6	23433000	22842000	590600
323	474;3767;4357;6350;8879;9500;10780;10781;11578;11579;17575;17576;19273;31149;31791;31792;33214;33650;34037;34313;34314;35403;35519;35520;36013;38005;41491;42123;42881;43640;44892;47983;49432;49891;53257;54408;59202;66214;73861	AP2B1_transcript_01;gi|380810132;gi|380810134;gi|383416183;gi|384945556;gi|380810130;gi|383416181;gi|384945554;ENSMMUP00000007940;ENSMMUP00000007939	AP2B1_transcript_01;gi|380810132;gi|380810134;gi|383416183;gi|384945556;gi|380810130;gi|383416181;gi|384945554;ENSMMUP00000007940;ENSMMUP00000007939	39	22	34	31	21	17	47.3	33.9	105.69	951	60	64	0	45.1	37.7	3688500000	1932500000	1756000000
324	8770;13079;16677;30927;40753;45333;52987;57240;59259;62049;71252	AP2M1_transcript_01;ENSMMUP00000038833;gi|380809460;gi|383415681;gi|384945210;ENSMMUP00000008633;gi|380809458;gi|383415679;gi|384945208	AP2M1_transcript_01;ENSMMUP00000038833;gi|380809460;gi|383415681;gi|384945210;ENSMMUP00000008633;gi|380809458;gi|383415679;gi|384945208	11	11	10	9	10	9	32.3	32.3	49.389	433	30	28	7.2314e-97	32.3	28.9	2071500000	861980000	1209500000
325	38290;52314;72158	AP2S1_transcript_01;ENSMMUP00000031555;gi|380809464;gi|383415683;ENSMMUP00000001126	AP2S1_transcript_01;ENSMMUP00000031555;gi|380809464;gi|383415683;ENSMMUP00000001126	3	3	3	2	3	2	23.2	23.2	17.018	142	9	5	3.9928e-08	23.2	14.8	216870000	146700000	70162000
326	5138;5607;10636;39874;64088;69304;72202	AP3B2_transcript_01;ENSMMUP00000000831;gi|380796997;gi|380792461	AP3B2_transcript_01;ENSMMUP00000000831;gi|380796997	7	5	6	6	4	4	10.8	7.9	119.35	1082	5	7	2.1213e-36	9.2	9.1	42433000	23696000	18737000
327	3218;3230;4971;9236;9527;11535;14445;17899;23806;30132;32563;32795;34436;36402;36982;38042;39276;41798;45007;50265;70468;73161;73393;73907;73908	AP3D1_transcript_02;AP3D1_transcript_01;ENSMMUP00000020562;ENSMMUP00000020554;ENSMMUP00000020557;gi|380792653;ENSMMUP00000020556;ENSMMUP00000020561	AP3D1_transcript_02;AP3D1_transcript_01;ENSMMUP00000020562;ENSMMUP00000020554;ENSMMUP00000020557;gi|380792653;ENSMMUP00000020556;ENSMMUP00000020561	25	25	14	20	14	20	34.2	34.2	136.66	1215	31	41	6.5519e-129	20.2	27.1	1088600000	679760000	408880000
328	206;14944;18049;23750;31178;39031;42108;56785;60668;62655;70075;70756	AP3M1_transcript_01;ENSMMUP00000027410;gi|380784631;gi|383409455;gi|384946440	AP3M1_transcript_01;ENSMMUP00000027410;gi|380784631;gi|383409455;gi|384946440	12	10	10	7	8	5	46.4	41.6	46.943	418	18	14	7.1623e-72	36.4	27.3	374880000	186420000	188460000
329	14944;25024;31178;39032;42757;65293	AP3M2_transcript_01;AP3M2_transcript_02;gi|380788423;gi|380788425;gi|384939824;gi|384939826;ENSMMUP00000018954	AP3M2_transcript_01;AP3M2_transcript_02;gi|380788423;gi|380788425;gi|384939824;gi|384939826;ENSMMUP00000018954	6	4	5	5	3	3	23.2	18.4	46.988	418	4	4	5.6903e-43	19.6	20.3	97599000	33248000	64351000
330	7827;21084;47979;47980;48794;53593	AP3S1_transcript_01;ENSMMUP00000020052;gi|380783393;gi|383415685;gi|384945212;ENSMMUP00000034222	AP3S1_transcript_01;ENSMMUP00000020052;gi|380783393;gi|383415685;gi|384945212;ENSMMUP00000034222	6	6	6	5	6	5	32.6	32.6	21.732	193	12	10	4.9517e-34	32.6	32.6	246280000	199270000	47010000
331	9949;10477;36181;55644;64593;73685	AP4B1_transcript_01;ENSMMUP00000025654;gi|380786783;gi|383412917;gi|384941618;ENSMMUP00000039371;ENSMMUP00000039372	AP4B1_transcript_01;ENSMMUP00000025654;gi|380786783;gi|383412917;gi|384941618;ENSMMUP00000039371	6	6	4	4	4	4	16.8	16.8	83.301	739	5	6	4.613e-98	12.9	10.3	102600000	69392000	33211000
332	3916;20419;38911;56520;62228;63394;64353;70257	AP4E1_transcript_01;gi|380811138;ENSMMUP00000019879	AP4E1_transcript_01;gi|380811138;ENSMMUP00000019879	8	8	7	5	7	5	17.2	17.2	127.43	1137	11	8	2.9039e-61	14.4	10	162500000	114290000	48203000
333	11299;25451;47456	AP4M1_transcript_01;ENSMMUP00000017674;ENSMMUP00000017677;ENSMMUP00000035458;ENSMMUP00000035461	AP4M1_transcript_01;ENSMMUP00000017674;ENSMMUP00000017677;ENSMMUP00000035458;ENSMMUP00000035461	3	3	2	2	2	2	12.1	12.1	49.978	453	3	2	5.9238e-24	10.4	8.8	68416000	60877000	7539400
334	22374;22575;23529;27701	AP5B1_transcript_01;gi|387540184;gi|380795391	AP5B1_transcript_01;gi|387540184;gi|380795391	4	4	4	2	4	2	6.7	6.7	94.082	878	6	3	1.2832e-14	6.7	3.6	64534000	22245000	42289000
335	49492;66946	AP5M1_transcript_01;ENSMMUP00000024028;gi|380814590;gi|383409957;ENSMMUP00000024032	AP5M1_transcript_01;ENSMMUP00000024028;gi|380814590;gi|383409957;ENSMMUP00000024032	2	2	1	2	1	2	6.9	6.9	54.791	490	1	2	2.15e-07	3.3	6.9	14185000	7958900	6225600
336	19482;41574	AP5S1_transcript_01;AP5S1_transcript_02;AP5S1_transcript_03;ENSMMUP00000022559;gi|380814394;gi|383419725;gi|384948046	AP5S1_transcript_01;AP5S1_transcript_02;AP5S1_transcript_03;ENSMMUP00000022559;gi|380814394;gi|383419725;gi|384948046	2	2	0	2	0	2	24.5	24.5	22.455	200		2	1.0208e-07	0	24.5	48318000	0	48318000
337	5174;9605;18420;20049;42077;43157;51425;63425;70926;72285	AP5Z1_transcript_01;ENSMMUP00000014719;gi|380818514;gi|387539846;ENSMMUP00000014717	AP5Z1_transcript_01;ENSMMUP00000014719;gi|380818514;gi|387539846;ENSMMUP00000014717	10	10	9	4	9	4	17.6	17.6	89.209	812	16	8	8.0971e-28	14.8	5.4	130540000	50573000	79963000
338	8141;8633;20442;24758;52669;61823;65091	APAF1_transcript_01;ENSMMUP00000038848;gi|380812294;gi|380812296;gi|380812298;gi|383417951;ENSMMUP00000029484;ENSMMUP00000029485;ENSMMUP00000019500	APAF1_transcript_01;ENSMMUP00000038848;gi|380812294;gi|380812296;gi|380812298;gi|383417951;ENSMMUP00000029484;ENSMMUP00000029485	7	7	6	3	6	3	10.5	10.5	142.06	1248	8	5	7.2244e-51	9.4	4.6	33992000	21221000	12771000
339	8839	APBA3_transcript_01;ENSMMUP00000012655;gi|383413785;gi|384944068;gi|380791087	APBA3_transcript_01;ENSMMUP00000012655;gi|383413785;gi|384944068;gi|380791087	1	1	1	0	1	0	4.7	4.7	61.486	575	1		0.0010497	4.7	0	2963800	2963800	0
340	3701;6543;6544;10123;16421;16748;25713;32168;32169;51100;51880;67031;67107	APCS_transcript_01;ENSMMUP00000008795	APCS_transcript_01;ENSMMUP00000008795	13	13	12	10	12	10	46.6	46.6	25.314	223	71	59	3.7143e-86	39.9	43.5	9905200000	7939800000	1965500000
341	3259;9697;24821;38863;40037;52659;53301;53442;55149;56322;59377;63861;68626	APEH_transcript_01;ENSMMUP00000019098;gi|380786485;gi|383412941;gi|384941944	APEH_transcript_01;ENSMMUP00000019098;gi|380786485;gi|383412941;gi|384941944	13	13	10	10	10	10	29.2	29.2	81.379	732	22	24	4.7984e-94	21.7	25.7	425610000	245870000	179740000
342	3439;7043;11906;12805;13812;23302;26881;28130;33272;34284;34285;36281;40764;40765;46798;51760;70152	APEX1_transcript_01;ENSMMUP00000025143;ENSMMUP00000033170;gi|383417983;gi|384946780;gi|384946782;gi|384946784;gi|380796163	APEX1_transcript_01;ENSMMUP00000025143;ENSMMUP00000033170;gi|383417983;gi|384946780;gi|384946782;gi|384946784;gi|380796163	17	17	15	13	15	13	63.2	63.2	35.631	318	49	54	3.5256e-140	56.9	59.1	2403500000	1304100000	1099500000
343	7484;9395;15158;17135;17136;25002;31895;39317;41325;50222;50223;52803;63248;63249;68156;74240	API5_transcript_01;gi|380817414;gi|383409613;gi|384949974	API5_transcript_01;gi|380817414;gi|383409613;gi|384949974	16	1	13	11	1	0	37.4	2.5	59.004	524	4		0	28.8	33	15527000	15527000	0
344	732;26315;31143;31144;34564;34774;44197;51717;59016;67209;72381;73433	APIP_transcript_01;gi|380785773;gi|383411353;gi|387539402;ENSMMUP00000008497	APIP_transcript_01;gi|380785773;gi|383411353;gi|387539402;ENSMMUP00000008497	12	12	10	10	10	10	57.4	57.4	27.106	242	33	28	1.0332e-48	48.8	53.7	992180000	717680000	274500000
345	7616;11809;15960;17257;19942;22396;22397;23366;23367;34104;36658;36961;39316;39638;39639;46248;46249;50822;53645;57800;68418;70722;74191	APMAP_transcript_01;ENSMMUP00000007600;gi|380786561	APMAP_transcript_01;ENSMMUP00000007600;gi|380786561	23	23	20	18	20	18	61.8	61.8	46.524	416	70	90	5.2716e-212	53.1	56.5	6847500000	3869400000	2978100000
346	3063;9943;9944;9945;10839;11880;16157;16158;16159;16823;26166;34922;39095;41782;41783;42307;51803;62525;67893;67894;69605;69606;69879;69880;71870	APOA1_transcript_01;ENSMMUP00000021209	APOA1_transcript_01;ENSMMUP00000021209	25	25	22	23	22	23	62.5	62.5	30.734	267	142	147	5.6178e-249	53.6	59.2	12266000000	8152300000	4114000000
347	15907;21791;23716;24005;24006;35001;37012;54471;58882;73975	APOA1BP_transcript_01;gi|380789855;gi|383408689;gi|384939320;ENSMMUP00000003528	APOA1BP_transcript_01;gi|380789855;gi|383408689;gi|384939320;ENSMMUP00000003528	10	10	10	6	10	6	42	42	31.568	288	29	27	6.3138e-91	42	30.9	910650000	629990000	280660000
348	2447;32600;51152;57360	APOA2_transcript_01;ENSMMUP00000006019	APOA2_transcript_01;ENSMMUP00000006019	4	4	3	4	3	4	55	55	11.214	100	6	13	1.1751e-16	27	55	94026000	33484000	60542000
349	5568;7759;16115;27272;30063;35387;53258;74407	APOB_transcript_01;ENSMMUP00000010112	APOB_transcript_01;ENSMMUP00000010112	8	8	7	2	7	2	2.7	2.7	515.33	4555	9	3	1.1816e-38	2.3	0.9	39825000	33271000	6553600
350	24329;32312;66405	APOBR_transcript_01;ENSMMUP00000000955	APOBR_transcript_01;ENSMMUP00000000955	3	3	2	1	2	1	4.2	4.2	112.18	1053	2	1	1.5403e-09	2.8	1.4	707320	298260	409060
351	11665;11666;13229;64243	APOC1_transcript_01;gi|380808476;gi|383418033;gi|384944546;ENSMMUP00000031571	APOC1_transcript_01;gi|380808476;gi|383418033;gi|384944546	4	4	4	2	4	2	32.5	32.5	9.3899	83	10	3	1.2252e-12	32.5	10.8	240810000	164090000	76723000
352	59965;59966;69516	APOC2_transcript_01;ENSMMUP00000003323	APOC2_transcript_01;ENSMMUP00000003323	3	3	3	2	3	2	36.6	36.6	11.161	101	8	4	5.5829e-17	36.6	33.7	279820000	251170000	28647000
353	7360;9107;25537;25538;42097	APOC3_transcript_01;ENSMMUP00000021208	APOC3_transcript_01;ENSMMUP00000021208	5	5	5	4	5	4	55.6	55.6	10.805	99	20	8	5.7766e-117	55.6	48.5	996660000	916690000	79968000
354	26768;34110;46484;47964	APOD_transcript_01;ENSMMUP00000038233;gi|383412715	APOD_transcript_01;ENSMMUP00000038233;gi|383412715	4	4	4	2	4	2	19	19	21.605	189	20	9	1.1632e-66	19	7.4	203970000	167840000	36132000
355	686;3050;6480;10683;20948;36478;52738;55924;56117;60727;69445	APOE_transcript_01;gi|387542850;ENSMMUP00000018786	APOE_transcript_01;gi|387542850;ENSMMUP00000018786	11	11	10	10	10	10	42.3	42.3	35.891	317	24	21	3.3934e-140	41.3	40.4	476400000	352360000	124040000
356	6390;15724;45915;69157	APOL2_transcript_01;gi|380808280;ENSMMUP00000037045;ENSMMUP00000002045	APOL2_transcript_01;gi|380808280;ENSMMUP00000037045;ENSMMUP00000002045	4	4	4	2	4	2	16.6	16.6	36.316	332	7	7	5.2169e-82	16.6	7.5	50096000	41580000	8515700
357	25637;27660;43641;43824;49623;59147;66118	APOO_transcript_01;ENSMMUP00000021484;gi|380788271;gi|383411145;gi|384940058;ENSMMUP00000041155	APOO_transcript_01;ENSMMUP00000021484;gi|380788271;gi|383411145;gi|384940058;ENSMMUP00000041155	7	7	6	6	6	6	49	49	22.311	198	10	15	1.0265e-68	33.8	45.5	549600000	484660000	64935000
358	16215;31713;60168;60169;72150	APP_transcript_01;ENSMMUP00000018894;gi|383412949;gi|384940010;gi|384946864;ENSMMUP00000035577;ENSMMUP00000035576;gi|383412947;gi|384940008;ENSMMUP00000023693;ENSMMUP00000018896;gi|383412945;gi|384940006;ENSMMUP00000018897;ENSMMUP00000004016;gi|380801871	APP_transcript_01;ENSMMUP00000018894;gi|383412949;gi|384940010;gi|384946864;ENSMMUP00000035577;ENSMMUP00000035576;gi|383412947;gi|384940008;ENSMMUP00000023693;ENSMMUP00000018896;gi|383412945;gi|384940006;ENSMMUP00000018897	5	5	5	2	5	2	7.9	7.9	87.071	770	5	2	2.3559e-11	7.9	4.3	25301000	21189000	4111900
359	8564;17188;32373;32772;36995;38197;45232;46399;50574;51716;52071;52915;56062;56082;67567;69173;72329	APPL1_transcript_01;gi|380785225;gi|383414561;gi|384946354	APPL1_transcript_01;gi|380785225;gi|383414561;gi|384946354	17	17	13	14	13	14	41	41	79.729	709	31	31	5.378e-276	34.4	35.5	1481300000	751290000	730030000
360	7196;46147;46303;53266;73050	APTX_transcript_06;gi|380814016;gi|383408455;gi|384947848;APTX_transcript_04;ENSMMUP00000010149;ENSMMUP00000010163;APTX_transcript_01;APTX_transcript_02;ENSMMUP00000010162;ENSMMUP00000010166;APTX_transcript_05;APTX_transcript_08;APTX_transcript_03;APTX_transcript_07;ENSMMUP00000010167;ENSMMUP00000010155	APTX_transcript_06;gi|380814016;gi|383408455;gi|384947848;APTX_transcript_04;ENSMMUP00000010149;ENSMMUP00000010163;APTX_transcript_01;APTX_transcript_02;ENSMMUP00000010162;ENSMMUP00000010166;APTX_transcript_05;APTX_transcript_08;APTX_transcript_03;APTX_transcript_07;ENSMMUP00000010167	5	5	5	2	5	2	23.3	23.3	40.847	356	7	2	4.2086e-16	23.3	11	126870000	74722000	52145000
361	71030	AQP1_transcript_01;ENSMMUP00000015441;ENSMMUP00000035203;gi|380786029;gi|383413053;ENSMMUP00000035202	AQP1_transcript_01;ENSMMUP00000015441;ENSMMUP00000035203;gi|380786029;gi|383413053;ENSMMUP00000035202	1	1	1	0	1	0	7.4	7.4	28.54	269	1		3.7531e-05	7.4	0	2161200	2161200	0
362	49060;72364	AQP11_transcript_01;ENSMMUP00000024926;gi|384946530;gi|380797083	AQP11_transcript_01;ENSMMUP00000024926;gi|384946530;gi|380797083	2	2	1	2	1	2	10.3	10.3	30.288	271	1	2	8.0615e-07	3.3	10.3	17192000	970610	16222000
363	15936;36414;45234;59922	ENSMMUP00000039362;AQP7_transcript_01	ENSMMUP00000039362;AQP7_transcript_01	4	4	4	3	4	3	17.5	17.5	37.138	343	11	13	3.8496e-33	17.5	16.3	409900000	179570000	230330000
364	279;2333;5158;12832;18400;20051;20962;21106;24824;28930;29684;30539;31618;32030;33570;40571;44256;45479;46002;47212;48504;49722;50712;53671;54063;59278;60559;60835;61631;63151;63152;63153;69960;70484;74200	ENSMMUP00000003127;AQR_transcript_01	ENSMMUP00000003127;AQR_transcript_01	35	1	27	29	0	1	37.2	1.5	176.06	1527		2	2.4059e-171	28.3	32.4	18670000	0	18670000
365	10526;13081;28998;44897;52765	ARAF_transcript_01;gi|380812534;gi|384942250;ENSMMUP00000014981;ARAF_transcript_02;ARAF_transcript_03	ARAF_transcript_01;gi|380812534;gi|384942250;ENSMMUP00000014981;ARAF_transcript_02	5	3	3	3	1	2	11.2	8.1	67.635	606	2	3	6.796e-17	5.8	7.1	30027000	7304500	22723000
366	27729	ARAP1_transcript_02;ENSMMUP00000019739;gi|380809434;ENSMMUP00000019736;ARAP1_transcript_03;ARAP1_transcript_01;ENSMMUP00000019740	ARAP1_transcript_02;ENSMMUP00000019739;gi|380809434;ENSMMUP00000019736;ARAP1_transcript_03;ARAP1_transcript_01;ENSMMUP00000019740	1	1	1	0	1	0	1.2	1.2	162.22	1449	1		1.5359e-05	1.2	0	11918000	11918000	0
367	15839;27152;29070;47585;56303	ARAP2_transcript_01;gi|380809432;gi|383415671;ENSMMUP00000009032	ARAP2_transcript_01;gi|380809432;gi|383415671;ENSMMUP00000009032	5	5	3	2	3	2	3.9	3.9	193.63	1703	3	3	1.2883e-09	2.2	1.8	15225000	3051200	12174000
368	59890	ARAP3_transcript_01;ENSMMUP00000000634;gi|380796561	ARAP3_transcript_01;ENSMMUP00000000634;gi|380796561	1	1	0	1	0	1	1.3	1.3	170.16	1546		1	0.00069482	0	1.3	5434700	0	5434700
369	4369;8303;15846;20495;28536;32639;37214;37215;43947;49540;49738;50193;54406;56346;64256;67411;68401;70433	ENSMMUP00000003424;ARCN1_transcript_02;ENSMMUP00000003423;gi|380788041;gi|383418187;gi|384941678;ARCN1_transcript_01	ENSMMUP00000003424;ARCN1_transcript_02;ENSMMUP00000003423;gi|380788041;gi|383418187;gi|384941678;ARCN1_transcript_01	18	18	17	13	17	13	34.6	34.6	61.58	552	53	52	7.6323e-145	31.7	27.5	1763400000	1066800000	696600000
370	7456;7457;23937;27679;27680;30233;37428;37661;38801;45501;45502;45503;48023;50182;51404;51405	ARF1_transcript_01;ENSMMUP00000003743;gi|380782937;gi|383408645;gi|384946928;ARF3_transcript_01;ENSMMUP00000009150;gi|383411189;gi|384940688;ENSMMUP00000028220	ARF1_transcript_01;ENSMMUP00000003743;gi|380782937;gi|383408645;gi|384946928;ARF3_transcript_01;ENSMMUP00000009150;gi|383411189;gi|384940688;ENSMMUP00000028220	16	10	14	14	8	8	79.6	49.7	20.697	181	115	159	1.3895e-231	64.6	79.6	6570700000	3433300000	3137400000
371	7454;7455;27679;27680;30233;31043;37428;37693;38801;45648;47824;51402;51403;65376;65377	ARF4_transcript_01;ENSMMUP00000024494;gi|380785585;gi|383418219;gi|384946934;ENSMMUP00000040860	ARF4_transcript_01;ENSMMUP00000024494;gi|380785585;gi|383418219;gi|384946934;ENSMMUP00000040860	15	10	13	12	8	7	81.7	51.7	20.511	180	30	28	3.7599e-113	65.6	76.1	620030000	426960000	193070000
372	7456;27679;27680;30233;37428;37691;38801;45683;47823;51413;51414;65375	ARF5_transcript_01;gi|380784273;gi|383408101;gi|384942360;ENSMMUP00000020232	ARF5_transcript_01;gi|380784273;gi|383408101;gi|384942360;ENSMMUP00000020232	12	6	11	12	5	6	75.6	45.6	20.529	180	37	46	5.9909e-130	60	75.6	898360000	428320000	470040000
373	10699;19871;27739;27740;30231;37823;50183	ARF6_transcript_01;ENSMMUP00000020526;gi|380785125;gi|383408951;gi|384942540	ARF6_transcript_01;ENSMMUP00000020526;gi|380785125;gi|383408951;gi|384942540	7	7	6	7	6	7	52.6	52.6	20.082	175	17	18	2.5025e-49	51.4	52.6	652710000	423390000	229310000
374	1446;1824;5098;6171;17562;20191;23439;28753;32686;59455	ARFGAP1_transcript_01;ENSMMUP00000020918;gi|387539276;ENSMMUP00000020919;gi|383413987;gi|384948158;ENSMMUP00000038264;gi|380791435;gi|380794099;gi|380794075	ARFGAP1_transcript_01;ENSMMUP00000020918;gi|387539276;ENSMMUP00000020919;gi|383413987;gi|384948158;ENSMMUP00000038264;gi|380791435	10	10	9	8	9	8	41.5	41.5	45.488	414	12	12	7.1359e-61	37.9	37.2	258600000	127270000	131330000
375	260;2921;15900;26303;35629;41568;57791;59145;59940;60027;71343;73203	ARFGAP2_transcript_01;gi|380785949;gi|384949830;ENSMMUP00000008389	ARFGAP2_transcript_01;gi|380785949;gi|384949830;ENSMMUP00000008389	12	11	12	6	11	5	39.3	37.4	56.685	521	17	13	2.8451e-76	39.3	19.6	737700000	401780000	335920000
376	420;21725;21726;34356;35626;41914;41915;42513;49875;51010;51121;51380;51381;56610;56611;57791;59820;60028;65982;72637	ARFGAP3_transcript_02;ENSMMUP00000002978;ENSMMUP00000036946;gi|380789843;gi|384940534;ARFGAP3_transcript_01	ARFGAP3_transcript_02;ENSMMUP00000002978;ENSMMUP00000036946;gi|380789843;gi|384940534;ARFGAP3_transcript_01	20	19	17	15	16	14	41.5	39.5	56.824	516	38	38	2.6689e-275	39.5	34.9	1461800000	605980000	855770000
377	808;5660;7277;8026;9726;14087;17333;17685;19269;23037;23308;26123;27656;29238;32075;32314;33273;35979;36221;38227;39021;40182;42246;53908;54251;58082;60338;63150;63627;64769;67070;72962	ARFGEF1_transcript_01;ENSMMUP00000018947;gi|380788183;gi|383415209;gi|384944814;gi|380792619	ARFGEF1_transcript_01;ENSMMUP00000018947;gi|380788183;gi|383415209;gi|384944814;gi|380792619	32	21	25	23	15	16	26.6	20.5	208.89	1849	27	28	4.0896e-226	22.5	18.2	882600000	313990000	568610000
378	863;4192;5661;7277;8026;9727;9728;9978;14086;14753;19269;20390;20447;22814;23005;23308;27656;32325;33273;35979;36220;38226;39022;40182;42245;53015;53907;54251;56585;56802;62056;63150;64770;67070;68276;68601	ARFGEF2_transcript_01;gi|380783793;gi|383413561;ENSMMUP00000025793	ARFGEF2_transcript_01;gi|380783793;gi|383413561;ENSMMUP00000025793	36	25	29	25	19	18	29.5	23.2	202.22	1785	58	46	1.2521e-261	23.5	23	827220000	504280000	322940000
379	13780;27292;35448;35460;38874;49378;52233;56727;57658;61544;62646;63830	ARFIP1_transcript_01;ENSMMUP00000024332;gi|380811776;ENSMMUP00000024331;gi|380791807	ARFIP1_transcript_01;ENSMMUP00000024332;gi|380811776;ENSMMUP00000024331	12	12	12	8	12	8	49.9	49.9	41.736	373	20	12	4.743e-115	49.9	33	397900000	246050000	151850000
380	41839;61545	ARFIP2_transcript_04;ARFIP2_transcript_03;ENSMMUP00000010152;gi|380784773;gi|383414365;gi|384941886;ARFIP2_transcript_01;ARFIP2_transcript_02	ARFIP2_transcript_04;ARFIP2_transcript_03;ENSMMUP00000010152;gi|380784773;gi|383414365;gi|384941886;ARFIP2_transcript_01;ARFIP2_transcript_02	2	2	2	1	2	1	7	7	41.451	374	5	1	2.9272e-05	7	4	247800000	138430000	109370000
381	51449;70896	ENSMMUP00000000238;gi|380808610;gi|383414949;gi|384941158;ARFRP1_transcript_01;gi|380808612;gi|383414951;gi|384941156	ENSMMUP00000000238;gi|380808610;gi|383414949;gi|384941158;ARFRP1_transcript_01;gi|380808612;gi|383414951;gi|384941156	2	2	1	1	1	1	15.4	15.4	22.598	201	1	1	1.7814e-05	6.5	9	11001000	2868500	8133000
382	13531	ARG2_transcript_01;ENSMMUP00000020862;gi|380786699;gi|380786701;gi|383414257;gi|383414259;gi|383414261;gi|383414263	ARG2_transcript_01;ENSMMUP00000020862;gi|380786699;gi|380786701;gi|383414257;gi|383414259;gi|383414261;gi|383414263	1	1	1	0	1	0	6.8	6.8	38.544	354	1		1.8803e-12	6.8	0	6898200	6898200	0
383	2860;3997;15127;17028;19403;27426;28968;44514;46451;49019;50162;50163;50799;65649;71290;73758	ARHGAP1_transcript_01;ENSMMUP00000010285;ENSMMUP00000037126;gi|383418285;gi|383418287;gi|383418289;gi|383418291;gi|383418293;gi|383418295;gi|383418297;gi|383418299;gi|380812686;gi|380812688;gi|387539648;ENSMMUP00000037125	ARHGAP1_transcript_01;ENSMMUP00000010285;ENSMMUP00000037126;gi|383418285;gi|383418287;gi|383418289;gi|383418291;gi|383418293;gi|383418295;gi|383418297;gi|383418299;gi|380812686;gi|380812688;gi|387539648	16	16	11	16	11	16	62.9	62.9	50.506	439	37	47	4.1326e-123	42.4	62.9	2042500000	650080000	1392400000
384	8049;8050;12229;14161;46006	ARHGAP10_transcript_01;ENSMMUP00000019614;ENSMMUP00000034718;gi|380803303	ARHGAP10_transcript_01;ENSMMUP00000019614	5	5	3	3	3	3	10.2	10.2	89.227	786	9	9	1.7197e-19	8	4.3	53548000	14211000	39338000
385	7379;25632;37001;60032;63609;68712	ENSMMUP00000006350;gi|380818092;ARHGAP12_transcript_01;ENSMMUP00000006351;ENSMMUP00000006349;ENSMMUP00000036044	ENSMMUP00000006350;gi|380818092;ARHGAP12_transcript_01;ENSMMUP00000006351;ENSMMUP00000006349;ENSMMUP00000036044	6	6	4	4	4	4	15.8	15.8	96.301	847	4	6	8.735e-42	10.7	10.2	89952000	21797000	68155000
386	10842;12099;15161;19565;21005;28482;33229;38480;59490;60757;60758;64242	ARHGAP18_transcript_01;ENSMMUP00000026797;gi|384950392;gi|380800983;gi|380803729;gi|380801511	ARHGAP18_transcript_01;ENSMMUP00000026797;gi|384950392	12	12	7	7	7	7	30	30	75.125	663	8	12	8.7824e-74	19.9	19.9	102100000	47236000	54869000
387	5506;7351;24397;46213	ENSMMUP00000010279;ARHGAP19_transcript_01;gi|380817378;gi|383422303;gi|383422305;gi|384949928;ENSMMUP00000010280;ENSMMUP00000010281;ENSMMUP00000010282	ENSMMUP00000010279;ARHGAP19_transcript_01;gi|380817378;gi|383422303;gi|383422305;gi|384949928;ENSMMUP00000010280;ENSMMUP00000010281	4	4	3	4	3	4	14.5	14.5	57.92	517	5	7	4.6694e-13	11	14.5	29222000	14239000	14983000
388	24141	ARHGAP20_transcript_01;gi|380796921	ARHGAP20_transcript_01;gi|380796921	1	1	0	1	0	1	2	2	130.67	1168		1	4.3096e-05	0	2	15870000	0	15870000
389	25252;49353;49416;62758	ENSMMUP00000021210;ARHGAP21_transcript_01;gi|383420279;gi|384948462	ENSMMUP00000021210;ARHGAP21_transcript_01;gi|383420279;gi|384948462	4	4	3	2	3	2	3.1	3.1	217.57	1958	4	2	6.9463e-16	2	1.5	28474000	8414900	20059000
390	5672;48174;55953;62340;71868	ARHGAP23_transcript_01;gi|380785775;ENSMMUP00000026324;ENSMMUP00000026325	ARHGAP23_transcript_01;gi|380785775	5	5	3	3	3	3	4.8	4.8	162.3	1491	5	4	1.3479e-14	2.5	3	28563000	21205000	7357400
391	12807;12808;46350;61603	ARHGAP25_transcript_01;ENSMMUP00000019729;gi|383423361;ENSMMUP00000019730;gi|383408395;ENSMMUP00000036522	ARHGAP25_transcript_01;ENSMMUP00000019729;gi|383423361;ENSMMUP00000019730;gi|383408395	4	4	2	4	2	4	11.9	11.9	73.571	646	2	5	7.569e-78	4.6	11.9	5342200	1277500	4064700
392	1461;23581;45663;62334	ARHGAP26_transcript_02;ENSMMUP00000033948;gi|384943816;gi|387540502;ARHGAP26_transcript_01;gi|384943818;ENSMMUP00000000564;gi|380794881	ARHGAP26_transcript_02;ENSMMUP00000033948;gi|384943816;gi|387540502;ARHGAP26_transcript_01;gi|384943818;ENSMMUP00000000564;gi|380794881	4	4	3	2	3	2	9.5	9.5	92.272	814	4	2	5.331e-08	5.3	6.4	38778000	17797000	20981000
393	5102;24478;43838	ARHGAP28_transcript_01;ENSMMUP00000019046;ENSMMUP00000041319	ARHGAP28_transcript_01;ENSMMUP00000019046;ENSMMUP00000041319	3	3	3	3	3	3	13	13	64.647	570	4	4	1.6099e-23	13	13	58442000	36860000	21582000
394	5886;7261;16382;17423;18842;42290;45486;65388;69527;69860	ARHGAP32_transcript_01	ARHGAP32_transcript_01	10	1	7	7	1	0	10.1	1.3	230.44	2087	10	9	1.4155e-102	7	6.7	3966700	3966700	0
395	7384;60013	ENSMMUP00000003214;ARHGAP33_transcript_01;ENSMMUP00000003215;gi|380809398;ENSMMUP00000003217;ENSMMUP00000031660	ENSMMUP00000003214;ARHGAP33_transcript_01;ENSMMUP00000003215;gi|380809398;ENSMMUP00000003217;ENSMMUP00000031660	2	2	2	0	2	0	4.1	4.1	137.41	1287	2		2.3406e-27	4.1	0	3779600	3779600	0
396	1897;5798;10154;10155;16189;20898;30852;36586;41085;41167;47900;56223;60611	ENSMMUP00000014868;ARHGAP35_transcript_01;gi|380812076;gi|383417751;gi|384946618	ENSMMUP00000014868;ARHGAP35_transcript_01;gi|380812076;gi|383417751;gi|384946618	13	13	12	7	12	7	16.1	16.1	172.26	1513	16	8	6.0222e-81	14.5	10.6	141450000	78674000	62778000
397	13754;14736;36858;51107;57258;59350;64355;65598;72268	ARHGAP39_transcript_01;ENSMMUP00000031829;gi|380816778;ENSMMUP00000020460	ARHGAP39_transcript_01;ENSMMUP00000031829;gi|380816778;ENSMMUP00000020460	9	9	7	4	7	4	19.7	19.7	125	1114	8	4	1.847e-48	15.2	8.9	40354000	32516000	7838400
398	6889;15043;18987	ARHGAP4_transcript_01;gi|383408993;gi|387541726;ENSMMUP00000000435;ENSMMUP00000000436;gi|380794201;gi|380801825	ARHGAP4_transcript_01;gi|383408993;gi|387541726;ENSMMUP00000000435;ENSMMUP00000000436	3	3	2	2	2	2	4.7	4.7	105.07	946	2	2	1.6162e-07	3.1	2.7	11785000	2210900	9574400
399	968;1845;1945;8355;9199;18827;20854;22537;25684;26968;27215;29367;32392;40373;41164;43890;46231;47770;48767;49440;50140;54042;57317;66675;69104;69312;70798;73633	ARHGAP5_transcript_01;ENSMMUP00000021467;gi|380787811;gi|383418309;ENSMMUP00000032997	ARHGAP5_transcript_01;ENSMMUP00000021467;gi|380787811;gi|383418309;ENSMMUP00000032997	28	28	22	25	22	25	29	29	172.37	1502	46	53	3.7152e-241	23.1	26.8	1379300000	530620000	848720000
400	7415;9035;37399;71880	ARHGAP6_transcript_01;ENSMMUP00000005194;ENSMMUP00000041239;ENSMMUP00000041238;ENSMMUP00000041237;ENSMMUP00000041236;ENSMMUP00000005195;gi|380806857;gi|380794207	ARHGAP6_transcript_01;ENSMMUP00000005194;ENSMMUP00000041239;ENSMMUP00000041238;ENSMMUP00000041237;ENSMMUP00000041236;ENSMMUP00000005195;gi|380806857	4	4	4	2	4	2	6.6	6.6	106.29	977	7	3	5.9067e-20	6.6	3.8	15364000	12358000	3005400
401	2388;44192	ENSMMUP00000007097;ARHGAP8_transcript_01	ENSMMUP00000007097;ARHGAP8_transcript_01	2	2	2	0	2	0	4.6	4.6	47.896	416	2		4.1793e-11	4.6	0	11921000	11921000	0
402	1400;1661;20551;28264;57218;57219;61644;65924	ARHGDIA_transcript_01;ENSMMUP00000033902;gi|380799871;ENSMMUP00000013014	ARHGDIA_transcript_01;ENSMMUP00000033902;gi|380799871;ENSMMUP00000013014	8	8	8	7	8	7	67.6	67.6	23.207	204	55	69	7.7626e-113	67.6	67.6	10141000000	5273700000	4867200000
403	5564;15199;42869;50470;61787;63175	ARHGDIB_transcript_01;gi|380812700;gi|383418317;gi|384947014;ENSMMUP00000023690	ARHGDIB_transcript_01;gi|380812700;gi|383418317;gi|384947014;ENSMMUP00000023690	6	6	5	6	5	6	48.8	48.8	22.966	201	17	22	5.0804e-162	48.8	48.8	1305900000	563440000	742430000
404	1908;18023;20881;30352;30353;32590;34204;39661;41833;42812;52303;53824;54557;73855	ARHGEF1_transcript_02;ARHGEF1_transcript_01;ENSMMUP00000029365;ENSMMUP00000029363	ARHGEF1_transcript_02;ARHGEF1_transcript_01;ENSMMUP00000029365;ENSMMUP00000029363	14	14	12	9	12	9	20.4	20.4	102.33	912	20	12	2.5361e-95	18.4	18.5	186830000	136150000	50677000
405	4910;5041;16754;18934;22788;24051;26557;26779;29871;30009;51238;52677;52690;53715;55507;55796;56748;59637;60276;67604;72003	gi|380818246;gi|384950530;ARHGEF10_transcript_01;ENSMMUP00000012392;ENSMMUP00000012393	gi|380818246;gi|384950530;ARHGEF10_transcript_01	21	21	17	17	17	17	29.9	29.9	148.85	1345	29	28	1.4719e-188	26.5	26.3	646570000	245510000	401060000
406	8993;13982;20079;25296;26681;27092;31172;31913;32178;42183;42184;42466;42811;47913;48970;49455;49832;57665;57753;59849;63098;66596;67953;70807;71720;72021	ARHGEF11_transcript_02;ENSMMUP00000016331;gi|380818442;gi|384950616;gi|380818440;gi|384950614;ARHGEF11_transcript_01;ENSMMUP00000016333;gi|380818438;gi|384950612;ENSMMUP00000016335	ARHGEF11_transcript_02;ENSMMUP00000016331;gi|380818442;gi|384950616;gi|380818440;gi|384950614;ARHGEF11_transcript_01;ENSMMUP00000016333;gi|380818438;gi|384950612	26	26	25	18	25	18	30.9	30.9	172.13	1562	43	36	6.2033e-209	29.6	22	1703600000	967070000	736580000
407	5602;17201;20154;28488;31958;32439;61271	ARHGEF12_transcript_01;gi|387273259;gi|380797273;ENSMMUP00000016088	ARHGEF12_transcript_01;gi|387273259;gi|380797273;ENSMMUP00000016088	7	7	7	1	7	1	9.8	9.8	172.98	1544	9	1	1.053e-63	9.8	1.4	75532000	65614000	9917900
408	10987;17532;50803;58751;71945	ARHGEF17_transcript_01;ENSMMUP00000004198	ARHGEF17_transcript_01;ENSMMUP00000004198	5	5	2	3	2	3	4.2	4.2	222.31	2068	2	3	4.523e-26	1.4	3.3	8598000	1951600	6646300
409	2225;5958;12529;27307;29612;37125;37574;55157;69995;70489	ARHGEF18_transcript_01;ENSMMUP00000011024;gi|380794791;ENSMMUP00000011025	ARHGEF18_transcript_01;ENSMMUP00000011024;gi|380794791;ENSMMUP00000011025	10	10	7	7	7	7	17	17	130.78	1173	11	9	1.2414e-67	11.8	12.4	274610000	118770000	155850000
410	15872;52135;67212;73092	ENSMMUP00000006756;ENSMMUP00000006751;ARHGEF2_transcript_01;ENSMMUP00000006755;gi|380785837;gi|383408527;ENSMMUP00000006753	ENSMMUP00000006756;ENSMMUP00000006751;ARHGEF2_transcript_01;ENSMMUP00000006755;gi|380785837;gi|383408527;ENSMMUP00000006753	4	4	1	4	1	4	8.8	8.8	116.24	1030	1	5	6.1579e-23	2.4	8.8	30486000	4706800	25779000
411	8881;12739;27124;28874;58027;59339;73087	ARHGEF28_transcript_01;ENSMMUP00000023532;ENSMMUP00000023527;ENSMMUP00000023529	ARHGEF28_transcript_01;ENSMMUP00000023532	7	7	4	5	4	5	8	8	194.61	1732	6	6	4.3496e-20	4.6	5.5	52817000	17170000	35647000
412	32825;59963;62479;66483;67162;74517	gi|383423011;gi|383423013;ARHGEF6_transcript_01;ENSMMUP00000018110	gi|383423011;gi|383423013;ARHGEF6_transcript_01;ENSMMUP00000018110	6	3	5	4	2	2	10.4	5.7	87.448	776	3	2	3.5683e-28	7.7	7.1	20944000	16726000	4218000
413	14757;15226;19764;19765;21390;21391;30451;59963;61006;62479;63493;66483;67161;70456	ARHGEF7_transcript_01;gi|380817622;ENSMMUP00000036020;ENSMMUP00000036019;ENSMMUP00000017261	ARHGEF7_transcript_01;gi|380817622;ENSMMUP00000036020;ENSMMUP00000036019;ENSMMUP00000017261	14	1	9	12	1	1	28.4	1.5	87.785	782	2	1	2.2587e-186	18	26.2	1955900	1925000	30931
414	4447;13270;22576;24040;32919;43591;65802;69368	ARID3B_transcript_01;ENSMMUP00000002093;gi|380802593	ARID3B_transcript_01;ENSMMUP00000002093	8	8	5	6	5	6	22.9	22.9	62.205	573	5	8	8.8858e-39	16.9	16.2	69979000	28043000	41937000
415	26054;34600	ARID4A_transcript_01;ENSMMUP00000004681;gi|380815272;gi|383420463;ENSMMUP00000004682	ARID4A_transcript_01;ENSMMUP00000004681;gi|380815272;gi|383420463;ENSMMUP00000004682	2	2	1	1	1	1	3.3	3.3	142.78	1257	1	1	3.4893e-38	2.1	1.3	6015100	2273100	3742000
416	3210;3970;26055;42173;52866;70574	gi|380813684;gi|383419135;gi|384947638;ARID4B_transcript_01;gi|380813686;gi|384947640;ENSMMUP00000009359;ENSMMUP00000009358;ENSMMUP00000009361	gi|380813684;gi|383419135;gi|384947638;ARID4B_transcript_01;gi|380813686;gi|384947640;ENSMMUP00000009359;ENSMMUP00000009358	6	6	4	4	4	4	8.4	8.4	148.08	1314	7	4	8.9064e-55	5.6	6.3	61822000	32358000	29464000
417	2844;2845;7182;20170;20171;24960;30139;41678;51411;51412;55959;55960	ARL1_transcript_01;gi|383414045;gi|384942844;ENSMMUP00000038802;gi|380799873	ARL1_transcript_01;gi|383414045;gi|384942844;ENSMMUP00000038802;gi|380799873	12	12	11	9	11	9	74	74	20.417	181	22	31	8.258e-97	74	68	654180000	351800000	302380000
418	68679	ARL10_transcript_01;ENSMMUP00000025916;gi|380785803	ARL10_transcript_01;ENSMMUP00000025916;gi|380785803	1	1	1	0	1	0	8.6	8.6	27.5	244	2		0.00083976	8.6	0	7935200	7935200	0
419	12231	ARL13B_transcript_01;gi|380789833;gi|383416417;gi|384943854	ARL13B_transcript_01;gi|380789833;gi|383416417;gi|384943854	1	1	0	1	0	1	5.6	5.6	48.597	428		1	4.1267e-05	0	5.6	17818000	0	17818000
420	32421;44505;45780;48373;63299;71760	ARL14EP_transcript_01;ENSMMUP00000023154;gi|380784871;gi|383413525;gi|384943388	ARL14EP_transcript_01;ENSMMUP00000023154;gi|380784871;gi|383413525;gi|384943388	6	6	4	6	4	6	27.7	27.7	29.337	260	6	12	2.6184e-21	16.9	27.7	80618000	52683000	27935000
421	6167;10825;10826;34959;35782;47280;71570;72661	ARL15_transcript_01;gi|380787027;gi|383408941;ENSMMUP00000015730	ARL15_transcript_01;gi|380787027;gi|383408941	8	8	6	5	6	5	51	51	22.904	204	7	8	3.0065e-23	39.2	37.3	123990000	102230000	21760000
422	12170;15221;19767;23544;33130;35215;39662;40534;50217;51401	ARL2_transcript_01;gi|380786779;gi|383414581;gi|384944442;ENSMMUP00000016165;ARL2_transcript_02	ARL2_transcript_01;gi|380786779;gi|383414581;gi|384944442;ENSMMUP00000016165;ARL2_transcript_02	10	10	9	7	9	7	60.3	60.3	20.831	184	21	14	2.6932e-57	56.5	47.3	610920000	497490000	113440000
423	23289;73073	ARL2BP_transcript_01;ENSMMUP00000026779;gi|380811228;gi|383411387;gi|384944130	ARL2BP_transcript_01;ENSMMUP00000026779;gi|380811228;gi|383411387;gi|384944130	2	2	2	2	2	2	14.7	14.7	18.786	163	5	5	1.2324e-09	14.7	14.7	373390000	336200000	37189000
424	10727;18220;18221;23540;30192;34472;40735;40736;41931;50216;51396;51397;52157;53760;53761;71019	ARL3_transcript_01;gi|380812744;gi|383418355;gi|384942270;ENSMMUP00000025180	ARL3_transcript_01;gi|380812744;gi|383418355;gi|384942270	16	16	15	12	15	12	79.1	79.1	20.497	182	50	64	1.5848e-153	79.1	78.6	3494000000	1640700000	1853300000
425	38008;38947	ARL4A_transcript_01;ARL4A_transcript_02;ARL4A_transcript_03;ARL4A_transcript_04;ENSMMUP00000014215;ENSMMUP00000018614;gi|380788345;gi|383412351;gi|384944168;ENSMMUP00000019138	ARL4A_transcript_01;ARL4A_transcript_02;ARL4A_transcript_03;ARL4A_transcript_04;ENSMMUP00000014215;ENSMMUP00000018614;gi|380788345;gi|383412351;gi|384944168;ENSMMUP00000019138	2	2	1	2	1	2	17	17	22.588	200	1	2	1.7168e-09	3.5	17	4299500	1832500	2467000
426	12977;17226;21904;38841;46614;54045;70043	ARL6_transcript_01;ENSMMUP00000030711;gi|380817076;gi|383422101	ARL6_transcript_01;ENSMMUP00000030711;gi|380817076;gi|383422101	7	7	2	7	2	7	50	50	21.083	186	7	10	3.5151e-124	15.1	50	198150000	35384000	162770000
427	6366;44586;54716;63887	ARL6IP5_transcript_01;ENSMMUP00000011316;gi|380808820;gi|383415197;gi|384944804	ARL6IP5_transcript_01;ENSMMUP00000011316;gi|380808820;gi|383415197;gi|384944804	4	4	4	4	4	4	21.3	21.3	21.554	188	13	16	5.5568e-155	21.3	21.3	320270000	212580000	107690000
428	54607	ARL6IP6_transcript_01;ENSMMUP00000016266;gi|383416059;gi|384945474;gi|387540896	ARL6IP6_transcript_01;ENSMMUP00000016266;gi|383416059;gi|384945474;gi|387540896	1	1	0	1	0	1	17.3	17.3	24.586	226		1	4.351e-46	0	17.3	17193000	0	17193000
429	9737;10161;14337;39133;43675;45309;47278;47279	ARL8A_transcript_01;gi|383415797;gi|384945304;ENSMMUP00000038078;gi|380809582	ARL8A_transcript_01;gi|383415797;gi|384945304;ENSMMUP00000038078;gi|380809582	8	3	7	5	3	0	41.4	16.1	21.416	186	4		1.2236e-151	41.4	25.3	9805600	9805600	0
430	10161;14337;25339;25340;28427;39134;45508;47278;47279;64734	ARL8B_transcript_01;ENSMMUP00000011552;gi|380784931;gi|383414419;gi|384943370;ENSMMUP00000016979	ARL8B_transcript_01;ENSMMUP00000011552;gi|380784931;gi|383414419;gi|384943370	10	6	8	9	5	5	53.8	44.1	21.539	186	26	37	3.5445e-172	40.3	51.1	333930000	95744000	238190000
431	9502;73415	ENSMMUP00000023387;ARL9_transcript_01;gi|380790217	ENSMMUP00000023387;ARL9_transcript_01;gi|380790217	2	2	2	0	2	0	16.5	16.5	20.583	188	2		1.7543e-09	16.5	0	5021500	5021500	0
432	3727;38945;39702;67868;68194;68933;71545	ARMC12_transcript_01;gi|380804057;ENSMMUP00000023964;ENSMMUP00000040467	ARMC12_transcript_01;gi|380804057;ENSMMUP00000023964	7	7	5	7	5	7	33.5	33.5	41.217	367	12	27	7.1598e-59	25.1	33.5	493760000	159180000	334580000
433	5648;7937;8182;14639;17153;20794;25277;33353;37322;37323;40529;49452;49533;49641;55714;64791;69552;74226	ARMC3_transcript_01;ENSMMUP00000013614	ARMC3_transcript_01;ENSMMUP00000013614	18	18	11	15	11	15	32.7	32.7	96.34	872	16	22	1.5946e-75	20.4	28.8	285650000	129250000	156400000
434	4928;5467;6001;6002;10492;39543;40158;42460;43099;48055;48521;48522;55617;64418	ARMC4_transcript_01;ENSMMUP00000027190	ARMC4_transcript_01;ENSMMUP00000027190	14	14	11	12	11	12	24.3	24.3	115.67	1044	19	28	3.1995e-136	22	22.2	1100400000	266690000	833730000
435	1910;2487;9418;12396;15679;29673;69764	ARMC6_transcript_01;ENSMMUP00000025840;ENSMMUP00000031728	ARMC6_transcript_01;ENSMMUP00000025840	7	7	4	6	4	6	30	30	51.416	476	7	11	8.8235e-49	13.7	26.7	115690000	71764000	43923000
436	17623;21141;21646;23234;38689;40072;45403;66856	ENSMMUP00000015463;ARMC9_transcript_01;gi|380816732;ENSMMUP00000015465	ENSMMUP00000015463;ARMC9_transcript_01;gi|380816732	8	8	5	6	5	6	20.5	20.5	75.831	667	7	7	6.9285e-34	10.5	16.3	118050000	60373000	57682000
437	7824;65448;65471	ARMCX1_transcript_01;ENSMMUP00000031076;gi|380813468;gi|383418939;gi|384947498	ARMCX1_transcript_01;ENSMMUP00000031076;gi|380813468;gi|383418939;gi|384947498	3	3	1	2	1	2	12.4	12.4	49.213	453	1	2	3.4524e-14	5.5	6.8	8623800	2857000	5766800
438	740;1694;2181;3649;4557;30381;69823	ARMCX2_transcript_01;ENSMMUP00000020540;ENSMMUP00000040915;gi|380788677;gi|380788679	ARMCX2_transcript_01;ENSMMUP00000020540;ENSMMUP00000040915;gi|380788677;gi|380788679	7	7	5	4	5	4	31.2	31.2	65.94	632	12	4	1.2127e-93	22.8	17.6	69776000	58565000	11211000
439	3515;4844;5273;57299;71141	ARMCX3_transcript_01;ARMCX3_transcript_02;ARMCX3_transcript_03;ENSMMUP00000020539;gi|380787493;gi|380787495;gi|383411327;gi|384940538;gi|384940540	ARMCX3_transcript_01;ARMCX3_transcript_02;ARMCX3_transcript_03;ENSMMUP00000020539;gi|380787493;gi|380787495;gi|383411327;gi|384940538;gi|384940540	5	5	5	2	5	2	18.5	18.5	42.442	379	6	2	2.5798e-55	18.5	7.1	60284000	58014000	2270800
440	12346;52370;62197;63699	ARMCX5-GPRASP2_transcript_01;ENSMMUP00000013040;gi|380809382;gi|380809386;gi|383415621;gi|383415623;gi|383415627;gi|384945160;gi|384945162;GPRASP2_transcript_01;GPRASP2_transcript_02;GPRASP2_transcript_03;GPRASP2_transcript_04;GPRASP2_transcript_05;gi|380809384;gi|383415625;gi|380818352;gi|383423179;gi|384950576	ARMCX5-GPRASP2_transcript_01;ENSMMUP00000013040;gi|380809382;gi|380809386;gi|383415621;gi|383415623;gi|383415627;gi|384945160;gi|384945162;GPRASP2_transcript_01;GPRASP2_transcript_02;GPRASP2_transcript_03;GPRASP2_transcript_04;GPRASP2_transcript_05;gi|380809384;gi|383415625	4	4	2	2	2	2	9.5	9.5	93.641	838	3	2	3.902e-22	6.1	3.5	7981400	570710	7410700
441	51079	ARMCX6_transcript_01;ENSMMUP00000040916;gi|380813916;gi|383412133;gi|384947792	ARMCX6_transcript_01;ENSMMUP00000040916;gi|380813916;gi|383412133;gi|384947792	1	1	1	0	1	0	8.7	8.7	33.041	300	1		5.3541e-27	8.7	0	8009900	8009900	0
442	8376;26991;46150	ARNT2_transcript_01;gi|380784501;gi|384941258;ENSMMUP00000015186;ENSMMUP00000015183;ENSMMUP00000000734	ARNT2_transcript_01;gi|380784501;gi|384941258;ENSMMUP00000015186;ENSMMUP00000015183;ENSMMUP00000000734	3	3	2	1	2	1	7.4	7.4	78.69	717	2	1	3.6247e-07	3.9	3.5	22589000	17091000	5498500
443	8529;17969;33040;35621;49652;57811;60273;64108	ARPC1A_transcript_01;gi|380808822;gi|383415199;gi|384944806;ENSMMUP00000025414	ARPC1A_transcript_01;gi|380808822;gi|383415199;gi|384944806;ENSMMUP00000025414	8	7	7	8	6	7	34.6	28.4	41.569	370	16	23	1.3063e-41	30.3	34.6	963740000	334970000	628770000
444	5322;6471;6472;13896;59114;60273;65351	ARPC1B_transcript_01;gi|380808564;gi|384944598;gi|383414907;ENSMMUP00000001943	ARPC1B_transcript_01;gi|380808564;gi|384944598;gi|383414907;ENSMMUP00000001943	7	6	6	7	5	6	28	21.8	40.965	372	24	29	3.204e-112	23.1	28	2861200000	961340000	1899900000
445	10260;11120;15959;18284;29450;45357;54845;71103;72725	ARPC2_transcript_01;ENSMMUP00000030034;gi|380785329;gi|380808572;gi|383414919;gi|383414921;gi|383414923;gi|383414925;gi|384941292;ENSMMUP00000030035	ARPC2_transcript_01;ENSMMUP00000030034;gi|380785329;gi|380808572;gi|383414919;gi|383414921;gi|383414923;gi|383414925;gi|384941292	9	9	5	9	5	9	44.3	44.3	34.333	300	13	23	7.6269e-141	30.3	44.3	1012900000	563020000	449900000
446	11126;15577;15578;15579;16895;38352;50421;59088;72140	ARPC3_transcript_01;ENSMMUP00000008550;gi|384941726;gi|387541212;gi|380799045;ENSMMUP00000020301	ARPC3_transcript_01;ENSMMUP00000008550;gi|384941726;gi|387541212;gi|380799045	9	3	8	8	3	2	50	16.3	20.546	178	30	27	1.8179e-64	46.1	48.3	63097000	46942000	16156000
447	1584;5657;15029;32016;54097;61293;68360	ARPC4_transcript_01;gi|380808560;gi|380808562;gi|383414895;ENSMMUP00000039744;ARPC4-TTLL3_transcript_01	ARPC4_transcript_01;gi|380808560;gi|380808562;gi|383414895;ENSMMUP00000039744;ARPC4-TTLL3_transcript_01	7	7	5	7	5	7	54.8	54.8	19.667	168	17	27	4.2609e-94	29.8	54.8	336430000	200270000	136160000
448	52351;55016;55017;55018;61935;72650	ARPP19_transcript_01;ENSMMUP00000010938;gi|380808956;gi|380808958;gi|380808960;gi|380808962;gi|380808964;gi|380808966;gi|380808968;gi|380808970;gi|383415323;gi|384944894;gi|384944896;gi|384944898;gi|384944900	ARPP19_transcript_01;ENSMMUP00000010938;gi|380808956;gi|380808958;gi|380808960;gi|380808962;gi|380808964;gi|380808966;gi|380808968;gi|380808970;gi|383415323;gi|384944894;gi|384944896;gi|384944898;gi|384944900	6	5	5	5	4	5	55.4	45.5	12.293	112	15	12	7.5683e-41	55.4	45.5	1300100000	430550000	869590000
449	8142;22449	ARRB1_transcript_01;gi|380812764;gi|383418389;gi|384947046;gi|380812766	ARRB1_transcript_01;gi|380812764;gi|383418389;gi|384947046;gi|380812766	2	1	2	1	1	0	10.2	4.4	46.322	410	2	1	5.8458e-08	10.2	5.9	150360	150360	0
450	22428;22565;53005;62363;71536	ARSA_transcript_01;ARSA_transcript_02;ARSA_transcript_03;ARSA_transcript_05;ENSMMUP00000021382;ENSMMUP00000036852;ARSA_transcript_04	ARSA_transcript_01;ARSA_transcript_02;ARSA_transcript_03;ARSA_transcript_05;ENSMMUP00000021382;ENSMMUP00000036852;ARSA_transcript_04	5	5	3	5	3	5	14.2	14.2	53.711	507	7	12	1.8503e-37	8.9	14.2	307930000	128670000	179260000
451	10408;59103	ARSD_transcript_01;ENSMMUP00000032889;ENSMMUP00000005251	ARSD_transcript_01;ENSMMUP00000032889;ENSMMUP00000005251	2	2	2	0	2	0	6.9	6.9	65.61	598	2		0.00013385	6.9	0	8474600	8474600	0
452	24031	ARV1_transcript_01;ENSMMUP00000007752;gi|380797351;ENSMMUP00000037358;ENSMMUP00000007754	ARV1_transcript_01;ENSMMUP00000007752;gi|380797351;ENSMMUP00000037358;ENSMMUP00000007754	1	1	1	1	1	1	7.4	7.4	31.05	271	3	7	4.0768e-17	7.4	7.4	52886000	51773000	1112400
453	7593;17832;32842;43568;54974;74612	AS3MT_transcript_01;gi|380796629;gi|380796631;gi|380796633;ENSMMUP00000010070	AS3MT_transcript_01;gi|380796629;gi|380796631;gi|380796633;ENSMMUP00000010070	6	6	4	2	4	2	25.1	25.1	41.574	374	7	4	4.2467e-19	15	10.2	126210000	103330000	22872000
454	5326;7371;7562;16589;32717;40859;43040;43041;48820;49033;49034;64834;68956;71526;71618;72174	ENSMMUP00000020332;ASAH1_transcript_01;ENSMMUP00000020335;gi|384942006;ENSMMUP00000020333	ENSMMUP00000020332;ASAH1_transcript_01;ENSMMUP00000020335;gi|384942006;ENSMMUP00000020333	16	1	13	12	1	0	41.4	3.2	46.479	411	1		1.8854e-109	32.8	33.1	1484900	1484900	0
455	2984;24235;25183;25230;33348;33351;46801;49932;53083;53084;61077	ASAP1_transcript_01;ENSMMUP00000015930;gi|384939712;gi|380798663;ENSMMUP00000015931	ASAP1_transcript_01;ENSMMUP00000015930;gi|384939712;gi|380798663;ENSMMUP00000015931	11	9	9	6	7	5	13.3	12.3	125.53	1129	9	9	1.8172e-61	11.3	8.8	187290000	91250000	96041000
456	1938;2866;5129;5130;5960;12726;12802;21205;21575;24809;25183;25971;30874;33175;33348;46413;47886;48410;49813;50448;53663;59816;61783;64472;65438;69421;70454;72682	ASAP2_transcript_01;gi|380798595	ASAP2_transcript_01;gi|380798595	28	3	23	25	3	3	48.4	5.3	111.66	1006	50	47	6.2851e-286	39.5	44.6	543120000	301330000	241790000
457	188;3931;42847;62422;65416;65861;67642	ASAP3_transcript_01;gi|380814486;gi|384948108	ASAP3_transcript_01;gi|380814486;gi|384948108	7	7	7	2	7	2	14.7	14.7	99.217	903	7	3	6.3285e-25	14.7	4.5	74115000	69056000	5059200
458	41500;55422;58559	ASB17_transcript_01;ENSMMUP00000024602	ASB17_transcript_01;ENSMMUP00000024602	3	3	3	2	3	2	9.5	9.5	34.413	295	4	2	2.7618e-11	9.5	6.4	31343000	25437000	5905700
459	30205;38095	ASB5_transcript_01;ENSMMUP00000018061;ENSMMUP00000034508;gi|380802439	ASB5_transcript_01;ENSMMUP00000018061;ENSMMUP00000034508;gi|380802439	2	2	2	0	2	0	7.3	7.3	36.383	329	2		0.00027448	7.3	0	12002000	12002000	0
460	59840	ASB8_transcript_01;ENSMMUP00000002743;gi|380785679;gi|380785681;gi|380785683;gi|383413117;gi|384943530	ASB8_transcript_01;ENSMMUP00000002743;gi|380785679;gi|380785681;gi|380785683;gi|383413117;gi|384943530	1	1	1	1	1	1	4.9	4.9	31.642	288	1	1	0.016334	4.9	4.9	13563000	506140	13057000
461	7587;13682;22718;31467;39973;43363;48413;53896;54519;61258	ASB9_transcript_01;gi|384939382;ENSMMUP00000006459	ASB9_transcript_01;gi|384939382;ENSMMUP00000006459	10	10	9	9	9	9	61.6	61.6	32.012	294	44	46	1.5137e-161	50.3	56.8	4519100000	2076600000	2442600000
462	44986;64255;64436	ASCC1_transcript_01;ENSMMUP00000012398;gi|380785735;gi|383408477;gi|384947384;ENSMMUP00000035839;ENSMMUP00000012400	ASCC1_transcript_01;ENSMMUP00000012398;gi|380785735;gi|383408477;gi|384947384;ENSMMUP00000035839;ENSMMUP00000012400	3	3	3	0	3	0	11.8	11.8	41.242	357	5		1.1481e-09	11.8	0	43893000	43893000	0
463	2141;9212;11024;14828;15550;19450;19631;20228;24862;30065;38444;38821;42138;45359;48162;54192;54228;69797;71671;73787;74417	ASCC3_transcript_01;gi|383409161;ENSMMUP00000029337;ENSMMUP00000029338;gi|380805463;gi|380797949;gi|380805195	ASCC3_transcript_01;gi|383409161;ENSMMUP00000029337;ENSMMUP00000029338	21	21	14	14	14	14	16.2	16.2	251.23	2202	25	19	6.5157e-106	8.9	12.2	427810000	227260000	200550000
464	15769;18796;23418;36329;67400;70119	ASF1B_transcript_01;gi|384944364;gi|387541954;ENSMMUP00000018571;gi|380814570;gi|383419889	ASF1B_transcript_01;gi|384944364;gi|387541954;ENSMMUP00000018571;gi|380814570;gi|383419889	6	6	5	5	5	5	51	51	22.433	202	8	16	8.3857e-66	43.6	51	381750000	58117000	323640000
465	8735;9023;9024;18645;27727;37959;52237;55458;73116	gi|383422667;ASH2L_transcript_03;gi|380817778;gi|383422669;gi|384950206;ASH2L_transcript_02;ENSMMUP00000017984;ASH2L_transcript_01	gi|383422667;ASH2L_transcript_03;gi|380817778;gi|383422669;gi|384950206;ASH2L_transcript_02;ENSMMUP00000017984;ASH2L_transcript_01	9	9	6	7	6	7	24.4	24.4	69.198	634	10	14	8.7897e-64	15.1	20.3	175000000	99827000	75172000
466	16733;21166;23846;24493;28374;36495;39686;45816;49208;64688;69195;71561;73327	ASNA1_transcript_01;gi|380783999;ENSMMUP00000008257	ASNA1_transcript_01;gi|380783999;ENSMMUP00000008257	13	13	12	10	12	10	54.6	54.6	38.753	348	55	74	4.8986e-80	49.1	48.3	2723900000	1277900000	1446000000
467	7825;28758;28759;62324;64449	ASPA_transcript_01;ENSMMUP00000035419;gi|380789795	ASPA_transcript_01;ENSMMUP00000035419;gi|380789795	5	5	2	3	2	3	24.6	24.6	35.73	313	2	4	1.9471e-09	3.2	21.4	84669000	6142200	78527000
468	687;6783;9857;23410;24030;38036;42835;45918;48345;49062;63833;64983;67102;67948;72052	ASRGL1_transcript_01;ASRGL1_transcript_02;ENSMMUP00000018182;gi|380790131;gi|380790133;gi|384944552;ENSMMUP00000037346	ASRGL1_transcript_01;ASRGL1_transcript_02;ENSMMUP00000018182;gi|380790131;gi|380790133;gi|384944552;ENSMMUP00000037346	15	15	15	10	15	10	63.3	63.3	32.126	308	86	100	8.0858e-139	63.3	49	11171000000	7949400000	3221900000
469	42323;64689	ENSMMUP00000039777;ENSMMUP00000039778;ASTN2_transcript_02;ASTN2_transcript_05;ENSMMUP00000017211;ASTN2_transcript_03;ASTN2_transcript_04;ENSMMUP00000017210;ASTN2_transcript_01	ENSMMUP00000039777;ENSMMUP00000039778;ASTN2_transcript_02;ASTN2_transcript_05;ENSMMUP00000017211;ASTN2_transcript_03;ASTN2_transcript_04;ENSMMUP00000017210;ASTN2_transcript_01	2	2	1	1	1	1	4.1	4.1	148.27	1338	1	1	1.9012e-19	1.9	2.2	6313700	2475900	3837800
470	1155;15276;16625;30594;30596;31609;57137;57382;58308;65041;68142;73226	ASUN_transcript_01;gi|380814572;gi|383411287;gi|384944022;ENSMMUP00000008523;ENSMMUP00000008522;ENSMMUP00000008524	ASUN_transcript_01;gi|380814572;gi|383411287;gi|384944022;ENSMMUP00000008523	12	12	8	6	8	6	24.6	24.6	80.22	706	10	7	5.2936e-33	15.7	13.2	230700000	132250000	98446000
471	61579	gi|380790493;gi|383416257;gi|384942384;ASXL1_transcript_01;ENSMMUP00000009322	gi|380790493;gi|383416257;gi|384942384;ASXL1_transcript_01;ENSMMUP00000009322	1	1	1	0	1	0	2.2	2.2	165.48	1541	1		3.2841e-10	2.2	0	1198700	1198700	0
472	8325;26337;31867;40352;47540;48122;51315	ASZ1_transcript_01;ENSMMUP00000028610	ASZ1_transcript_01;ENSMMUP00000028610	7	7	6	6	6	6	23.6	23.6	53.382	475	12	15	5.6451e-188	23.2	21.5	196140000	118910000	77229000
473	4640;7192;17693;18962;27491;27492;41526;57324	ATAD1_transcript_01;ENSMMUP00000008455;gi|380817334;gi|383422277;gi|384949904;ENSMMUP00000039949	ATAD1_transcript_01;ENSMMUP00000008455;gi|380817334;gi|383422277;gi|384949904	8	8	7	5	7	5	38	38	40.744	361	14	13	9.2709e-81	28	24.4	462340000	267840000	194500000
474	3134;6114;8690;10133;11684;13274;15570;18123;28980;30149;38586;41408;62858;67017	ATAD2_transcript_01;gi|383417737;ENSMMUP00000026958;gi|380806669;gi|380799715;gi|380802397;gi|380806671	ATAD2_transcript_01;gi|383417737;ENSMMUP00000026958	14	14	11	6	11	6	16.9	16.9	157.41	1380	16	8	3.0083e-70	12.7	7.8	212670000	145410000	67257000
475	15569;24639;42992;56326;58785;64870;73879	ATAD2B_transcript_01;gi|383411693;ENSMMUP00000027570;ENSMMUP00000027569;gi|380805755;gi|380805891;gi|380796327;gi|380803087	ATAD2B_transcript_01;gi|383411693	7	7	6	2	6	2	8.4	8.4	164.94	1458	8	3	9.6651e-55	7.3	2.9	94031000	30954000	63076000
476	39520	ENSMMUP00000034169;ENSMMUP00000034168;ENSMMUP00000034167;ENSMMUP00000034164;ENSMMUP00000034166;ATAT1_transcript_01;gi|380816674;ENSMMUP00000008587;ENSMMUP00000034165;gi|380816676	ENSMMUP00000034169;ENSMMUP00000034168;ENSMMUP00000034167;ENSMMUP00000034164;ENSMMUP00000034166;ATAT1_transcript_01;gi|380816674;ENSMMUP00000008587;ENSMMUP00000034165;gi|380816676	1	1	1	0	1	0	3.2	3.2	47.472	434	1		2.9765e-06	3.2	0	6955100	6955100	0
477	10409;19205;22087;24470;40333;52782;57631;57632;58542;74013;74542	ATE1_transcript_01;gi|380809132;gi|383413401;gi|384945034;gi|380809134;gi|383413399;ENSMMUP00000028443;ENSMMUP00000028442;ENSMMUP00000035578	ATE1_transcript_01;gi|380809132;gi|383413401;gi|384945034;gi|380809134;gi|383413399;ENSMMUP00000028443;ENSMMUP00000028442	11	11	8	9	8	9	41.1	41.1	58.967	518	19	24	7.6511e-68	26.3	31.5	1333100000	563870000	769280000
478	64827	ATF1_transcript_01;ENSMMUP00000015863;gi|380813004;gi|383418563;gi|384947204	ATF1_transcript_01;ENSMMUP00000015863;gi|380813004;gi|383418563;gi|384947204	1	1	1	0	1	0	9.6	9.6	29.173	270	1		2.9976e-06	9.6	0	659380	659380	0
479	32564;34098;46961;47148;55505;64189	ATF2_transcript_04;ATF2_transcript_05;gi|380809750;gi|383415889;gi|384941304;ATF2_transcript_01;ATF2_transcript_06;ATF2_transcript_02;ATF2_transcript_03;ENSMMUP00000005272	ATF2_transcript_04;ATF2_transcript_05;gi|380809750;gi|383415889;gi|384941304;ATF2_transcript_01;ATF2_transcript_06;ATF2_transcript_02;ATF2_transcript_03	6	6	6	2	6	2	24.8	24.8	54.537	505	11	6	6.6858e-42	24.8	10.5	102090000	79855000	22234000
480	30317;38626	ATF6_transcript_01;gi|380810730;gi|383416685;ENSMMUP00000005411	ATF6_transcript_01;gi|380810730;gi|383416685;ENSMMUP00000005411	2	2	2	0	2	0	5.8	5.8	74.219	669	2		7.517e-11	5.8	0	89343000	89343000	0
481	1140;18673;30873;35406;35638;49122;49135;50078;55337;61996;64478;64485	ENSMMUP00000016651;ATF7IP_transcript_01;ENSMMUP00000004884;gi|380814578;gi|383419897;gi|384948154	ENSMMUP00000016651;ATF7IP_transcript_01;ENSMMUP00000004884;gi|380814578;gi|383419897;gi|384948154	12	12	10	9	10	9	21.5	21.5	137.36	1277	23	14	1.9054e-122	18.2	16.4	349990000	187280000	162710000
482	39846	ATG10_transcript_01;ATG10_transcript_02;ENSMMUP00000004765	ATG10_transcript_01;ATG10_transcript_02;ENSMMUP00000004765	1	1	1	0	1	0	13	13	24.631	216	1		2.4977e-05	13	0	1653400	1653400	0
483	5266;13164;13552;32399;34770;35543;42575;67053;67354	ENSMMUP00000025847;ATG13_transcript_04;ATG13_transcript_02;ATG13_transcript_06;ENSMMUP00000037123;gi|380787041;gi|384939720;ATG13_transcript_01;ATG13_transcript_03;ENSMMUP00000025848;ENSMMUP00000037124;gi|383423225;gi|384939722;gi|387540450;ATG13_transcript_05;gi|380796201	ENSMMUP00000025847;ATG13_transcript_04;ATG13_transcript_02;ATG13_transcript_06;ENSMMUP00000037123;gi|380787041;gi|384939720;ATG13_transcript_01;ATG13_transcript_03;ENSMMUP00000025848;ENSMMUP00000037124;gi|383423225;gi|384939722;gi|387540450;ATG13_transcript_05;gi|380796201	9	9	8	6	8	6	32.5	32.5	60.112	551	15	13	3.2332e-216	32.3	24.5	206190000	106690000	99497000
484	62471	ATG14_transcript_01;ENSMMUP00000005013	ATG14_transcript_01;ENSMMUP00000005013	1	1	1	1	1	1	4.9	4.9	55.338	492	3	1	3.5258e-26	4.9	4.9	31778000	28970000	2807800
485	4269;25934;31730;32350;42355;43699;53860;60609;67965;69414	ATG16L1_transcript_02;gi|380814192;ATG16L1_transcript_03;ENSMMUP00000030749;gi|383409449;gi|384947918;gi|387540386;ATG16L1_transcript_05;ENSMMUP00000030747;ENSMMUP00000030751;ATG16L1_transcript_04;ENSMMUP00000030746;ATG16L1_transcript_01;ENSMMUP00000030748;ENSMMUP00000030745	ATG16L1_transcript_02;gi|380814192;ATG16L1_transcript_03;ENSMMUP00000030749;gi|383409449;gi|384947918;gi|387540386;ATG16L1_transcript_05;ENSMMUP00000030747;ENSMMUP00000030751;ATG16L1_transcript_04;ENSMMUP00000030746;ATG16L1_transcript_01	10	10	8	5	8	5	26.5	26.5	68.312	607	12	9	1.3437e-71	18.8	18.9	370910000	216470000	154450000
486	27744;36252;48531;64588	ATG2B_transcript_01;gi|380797411;gi|383419563;ENSMMUP00000004879	ATG2B_transcript_01;gi|380797411;gi|383419563;ENSMMUP00000004879	4	4	4	2	4	2	3.8	3.8	232.68	2078	6	3	1.8336e-33	3.8	2.1	30215000	16633000	13582000
487	3365;16875;19079;20877;41174;43728;46117;52495;52686;52687;65262;65402;65403	ATG3_transcript_01;ENSMMUP00000018693;gi|380815602;gi|384948798	ATG3_transcript_01;ENSMMUP00000018693;gi|380815602;gi|384948798	13	13	12	11	12	11	69.7	69.7	35.779	314	23	35	6.3774e-97	69.4	57.6	575900000	252850000	323050000
488	11105;17762;37708;43706;44344;46261;47500;54576;61682;64647;74161	ATG4B_transcript_01;gi|380808290;gi|383416899;gi|384941198;ENSMMUP00000010553;ENSMMUP00000005924;ENSMMUP00000040883	ATG4B_transcript_01;gi|380808290;gi|383416899;gi|384941198;ENSMMUP00000010553	11	10	10	9	9	9	43.5	42	44.267	393	23	22	1.8082e-99	38.2	37.4	442810000	307530000	135280000
489	12013;18098;37187;40255	ATG5_transcript_01;ENSMMUP00000025856;ENSMMUP00000025858;gi|380818140;gi|383411761;gi|383423017;gi|384950456;ENSMMUP00000025859	ATG5_transcript_01;ENSMMUP00000025856;ENSMMUP00000025858;gi|380818140;gi|383411761;gi|383423017;gi|384950456;ENSMMUP00000025859	4	4	4	2	4	2	18.5	18.5	32.447	275	6	2	2.977e-19	18.5	10.2	65648000	53319000	12328000
490	18088;19420;22291;25728;31843;39567;42827;45853;52766	ATG7_transcript_01;ENSMMUP00000028718;gi|380786681;ENSMMUP00000028719	ATG7_transcript_01;ENSMMUP00000028718;gi|380786681;ENSMMUP00000028719	9	9	5	8	5	8	22.9	22.9	78.018	703	6	16	4.6545e-48	13.2	21.3	202910000	32796000	170110000
491	3309;4632;7773;16711;55251;56388;61817	ATG9A_transcript_01;ENSMMUP00000025769;ENSMMUP00000025770;ENSMMUP00000037585;gi|380788407;gi|380816444;gi|383421515;gi|384949374	ATG9A_transcript_01;ENSMMUP00000025769;ENSMMUP00000025770;ENSMMUP00000037585;gi|380788407;gi|380816444;gi|383421515;gi|384949374	7	7	6	4	6	4	11.4	11.4	94.57	839	8	6	6.1757e-16	10.3	6.3	45363000	39640000	5723100
492	2385;17461;26416;38716;44697;56298	gi|380813290;ATL1_transcript_01;gi|380813292;ENSMMUP00000012522;ENSMMUP00000012523	gi|380813290;ATL1_transcript_01;gi|380813292;ENSMMUP00000012522;ENSMMUP00000012523	6	6	5	4	5	4	14.5	14.5	63.515	558	8	7	4.1538e-37	12.9	10.6	281370000	174100000	107280000
493	8079;8964;15135;17271;19216;28583;33450;56827;57513;60246;73506	ATM_transcript_01;gi|380788871;ENSMMUP00000005561;ENSMMUP00000036720;ENSMMUP00000005560	ATM_transcript_01;gi|380788871;ENSMMUP00000005561	11	11	5	8	5	8	5.4	5.4	350.41	3056	6	9	2.8633e-32	2.4	4.3	47208000	4052900	43155000
494	609;16986;44107	ATMIN_transcript_01;gi|380796177;gi|380796179;ENSMMUP00000017187	ATMIN_transcript_01	3	3	1	3	1	3	4.9	4.9	88.59	822	1	3	2.4559e-12	2.2	4.9	5285600	169280	5116300
495	51087;74379	ATN1_transcript_01;gi|383416305;gi|384945638;ENSMMUP00000040312	ATN1_transcript_01;gi|383416305;gi|384945638;ENSMMUP00000040312	2	2	2	0	2	0	3.7	3.7	124.14	1181	2		6.6169e-14	3.7	0	11824000	11824000	0
496	27521;28080;28081;33416;33417;37550;65249	ATOX1_transcript_01;ENSMMUP00000012496;gi|383414439;gi|383414441;gi|384947246;ENSMMUP00000032308	ATOX1_transcript_01;ENSMMUP00000012496;gi|383414439;gi|383414441;gi|384947246	7	7	6	5	6	5	85.3	85.3	7.3845	68	36	43	2.1716e-140	85.3	54.4	2892600000	1131000000	1761700000
497	30791;55467	ATP11A_transcript_01;gi|380788513;gi|383413011;gi|384939916;ENSMMUP00000036015;ATP11A_transcript_02;ENSMMUP00000017914	ATP11A_transcript_01;gi|380788513;gi|383413011;gi|384939916;ENSMMUP00000036015;ATP11A_transcript_02;ENSMMUP00000017914	2	2	2	1	2	1	3.6	3.6	135.7	1191	3	2	8.9025e-10	3.6	1.9	37895000	20241000	17654000
498	27879;35984;39437;43432;45347	ATP11B_transcript_01;gi|380787347;gi|383416907;ENSMMUP00000025381;ENSMMUP00000038779	ATP11B_transcript_01;gi|380787347;gi|383416907	5	5	5	2	5	2	9.1	9.1	134.3	1177	8	3	1.5812e-26	9.1	3.5	141050000	79919000	61134000
499	37179;65040	ATP11C_transcript_01;ENSMMUP00000040785;ENSMMUP00000009494;ENSMMUP00000040787;ENSMMUP00000009495;ENSMMUP00000040786;gi|380804451	ATP11C_transcript_01;ENSMMUP00000040785;ENSMMUP00000009494;ENSMMUP00000040787;ENSMMUP00000009495;ENSMMUP00000040786;gi|380804451	2	2	1	1	1	1	2.9	2.9	129.34	1132	1	3	1.927e-09	1.2	1.7	63678000	5010200	58668000
500	29;1580;3138;3157;4096;5755;8344;9325;14902;17445;20795;21339;25746;34398;37372;37877;38473;47239;51710;57012;58890;68037;70782;70827;71922	ATP13A1_transcript_01;gi|380799003	ATP13A1_transcript_01;gi|380799003	25	25	24	19	24	19	31.8	31.8	133.56	1209	48	50	9.8807e-186	31.6	26.5	2338200000	1387500000	950750000
501	30796;50493;56393	ATP13A3_transcript_01;gi|380789193;gi|383412339;ENSMMUP00000015784;ENSMMUP00000038240;ENSMMUP00000015785	ATP13A3_transcript_01;gi|380789193;gi|383412339;ENSMMUP00000015784	3	3	3	0	3	0	5.1	5.1	137.81	1226	3		1.188e-07	5.1	0	5449100	5449100	0
502	883;1047;5835;5990;5991;8418;10090;16224;25243;29623;32074;32543;40526;46265;46481;47811;48250;48251;48821;51113;51727;51728;58722;64312;66273;66374;67741;71573	ATP1A1_transcript_01;ENSMMUP00000010673;gi|383411735;gi|384939428;ENSMMUP00000010674;ENSMMUP00000031587;gi|380813088;ATP1A3_transcript_01;ENSMMUP00000022945;gi|387539326;ATP12A_transcript_01;ENSMMUP00000029767	ATP1A1_transcript_01;ENSMMUP00000010673;gi|383411735;gi|384939428;ENSMMUP00000010674	28	18	25	24	15	15	36.3	24.4	112.91	1023	89	116	0	34.9	33.3	2759900000	918130000	1841800000
503	14189;22250;25243;40526;48250;48251;48821;51113;51727;51728;66273;67741	ATP1A2_transcript_01;ENSMMUP00000023449;gi|380786589;gi|380813076;gi|380813078;gi|380813080;gi|380813082;gi|380813084;gi|380813086;gi|380813090;gi|387541774;ENSMMUP00000023447	ATP1A2_transcript_01;ENSMMUP00000023449;gi|380786589;gi|380813076;gi|380813078;gi|380813080;gi|380813082;gi|380813084;gi|380813086;gi|380813090;gi|387541774;ENSMMUP00000023447	12	2	11	10	1	1	17.4	3.9	112.23	1020	1	1	6.4835e-279	14.9	14.4	4954200	2206700	2747500
504	6456;7680;7681;10752;13592;29142;60830;65803;73204;73695	ENSMMUP00000027746;ATP1B1_transcript_01;ENSMMUP00000037697;gi|387542460	ENSMMUP00000027746;ATP1B1_transcript_01;ENSMMUP00000037697;gi|387542460	10	10	9	8	9	8	35.4	35.4	35.185	305	25	30	8.1384e-89	32.5	31.1	1523000000	1320800000	202240000
505	10528;24267;28163;37047;47202;51057;55645	ATP1B3_transcript_01;ENSMMUP00000038541;gi|380813112;gi|383418647;gi|384947272;ENSMMUP00000016075;ENSMMUP00000009444	ATP1B3_transcript_01;ENSMMUP00000038541;gi|380813112;gi|383418647;gi|384947272;ENSMMUP00000016075	7	7	7	7	7	7	41.2	41.2	31.508	279	9	8	3.1291e-46	41.2	41.2	249950000	138380000	111570000
506	13372;32079;44609;58066;58067;62445;67112	ENSMMUP00000010828;gi|384947286;ENSMMUP00000030966;gi|384947288;gi|387541784;ATP2A3_transcript_01;ENSMMUP00000010827;ENSMMUP00000010829	ENSMMUP00000010828;gi|384947286;ENSMMUP00000030966;gi|384947288;gi|387541784;ATP2A3_transcript_01;ENSMMUP00000010827;ENSMMUP00000010829	7	2	7	4	2	0	9	3.8	113.45	1042	2		2.1232e-81	9	5.2	24680000	24680000	0
507	1227;2988;12086;12263;12332;18367;21696;24348;26570;28457;32551;33543;38875;53354;61675;65067;72795	ENSMMUP00000030782;ATP2B1_transcript_01;ENSMMUP00000030780;gi|383418675;gi|384947292;ENSMMUP00000030778;gi|380813160;ATP2B3_transcript_01;ENSMMUP00000015063;ENSMMUP00000015064;gi|380792605;ENSMMUP00000026203;ENSMMUP00000026205;ENSMMUP00000026207;ENSMMUP00000026206;ATP2B2_transcript_01;gi|387273407;gi|387273409;gi|380793229;gi|380805905;ENSMMUP00000015067;gi|380799973;gi|380799979;ENSMMUP000000150…	ENSMMUP00000030782;ATP2B1_transcript_01;ENSMMUP00000030780;gi|383418675;gi|384947292;ENSMMUP00000030778;gi|380813160	17	9	16	11	8	4	20.5	12.4	138.75	1258	13	5	0	19.3	12.5	86481000	77925000	8555300
508	1227;1875;6738;7250;7251;7359;12087;12332;12958;12959;13450;18367;24348;26570;32551;38876;46485;47681;52025;53354;57579;59309;61673;61674;64056;64057;64058;64551;64552;65066;68112;72795	ENSMMUP00000027794;ENSMMUP00000027791;ATP2B4_transcript_01;ENSMMUP00000027792;gi|380785763;gi|383409935;gi|384939672	ENSMMUP00000027794;ENSMMUP00000027791;ATP2B4_transcript_01;ENSMMUP00000027792;gi|380785763;gi|383409935;gi|384939672	32	1	27	27	0	1	30.5	2.9	137.72	1241		2	0	25.4	28.3	12609000	0	12609000
509	192;25439;32060;32666;33918;47698;48945;56742;60381	ENSMMUP00000006807;ATP2C1_transcript_06;gi|380784865;gi|380811734;gi|383411773;gi|383417525;ATP2C1_transcript_07;gi|380811736;ATP2C1_transcript_01;ENSMMUP00000006808	ENSMMUP00000006807;ATP2C1_transcript_06;gi|380784865;gi|380811734;gi|383411773;gi|383417525;ATP2C1_transcript_07;gi|380811736;ATP2C1_transcript_01;ENSMMUP00000006808	9	1	6	6	1	1	17.1	2.6	105.01	958	1	1	4.7225e-86	12.2	11.5	12367000	4110800	8256600
510	192;25439;27592;32060;32666;33918;47698;48945;60381	ATP2C1_transcript_04;ATP2C1_transcript_08;ENSMMUP00000006806;gi|380784867;gi|383411775;ATP2C1_transcript_03;ATP2C1_transcript_02;ATP2C1_transcript_05;ENSMMUP00000024948	ATP2C1_transcript_04;ATP2C1_transcript_08;ENSMMUP00000006806;gi|380784867;gi|383411775;ATP2C1_transcript_03;ATP2C1_transcript_02;ATP2C1_transcript_05;ENSMMUP00000024948	9	1	6	6	1	1	16.4	1.3	100.55	919	9	9	2.1612e-84	11.3	10.6	48574000	32401000	16173000
511	5905;12431;17066;18285;23040;23864;25774;30054;31696;31854;43795;50060;50363;51840;54693;60261;62210;62438;64421;64422;67220;68685;70577;70578;74342	ATP5A1_transcript_01;ENSMMUP00000004753;gi|387539870	ATP5A1_transcript_01;ENSMMUP00000004753;gi|387539870	25	25	24	22	24	22	55.9	55.9	59.747	553	266	210	0	53.7	52.3	26314000000	17869000000	8444800000
512	2573;2661;4914;10486;13654;19569;20654;22323;24666;29111;30497;30560;30561;30914;33315;43347;51625;58083;62608;64249;65113;65763;65767;68125;68126;70596	ATP5B_transcript_01;gi|380796895;ENSMMUP00000001377;ENSMMUP00000035315	ATP5B_transcript_01;gi|380796895;ENSMMUP00000001377;ENSMMUP00000035315	26	26	24	25	24	25	72.2	72.2	56.404	529	348	375	0	69.2	72.2	51012000000	24465000000	26547000000
513	4518;45662;53233	ATP5D_transcript_01;ENSMMUP00000009293;ENSMMUP00000032017;gi|380813460;gi|383418933	ATP5D_transcript_01;ENSMMUP00000009293;ENSMMUP00000032017;gi|380813460;gi|383418933	3	3	2	3	2	3	36.9	36.9	17.449	168	8	8	1.1816e-14	32.1	36.9	154700000	111390000	43310000
514	27611;35438;36284;53042;53043;59352;72899;72938	ATP5F1_transcript_01;ENSMMUP00000004417;gi|380813574;gi|383419007;gi|384942610;gi|387542472;ENSMMUP00000018617	ATP5F1_transcript_01;ENSMMUP00000004417;gi|380813574;gi|383419007;gi|384942610;gi|387542472;ENSMMUP00000018617	8	8	8	4	8	4	36.3	36.3	28.776	256	37	26	6.5349e-155	36.3	22.7	2266200000	1047200000	1219000000
515	30944;33630;34996;35067;48407;48408;60739;62639;73900;74305	ATP5H_transcript_01;ENSMMUP00000015287;gi|384943878;ENSMMUP00000015288;gi|387273257;ENSMMUP00000034757	ATP5H_transcript_01;ENSMMUP00000015287;gi|384943878;ENSMMUP00000015288;gi|387273257;ENSMMUP00000034757	10	10	9	10	9	10	62.7	62.7	18.513	161	37	49	1.5697e-72	60.9	62.7	3735500000	1904800000	1830700000
516	14576;46581;69369;74079	ATP5I_transcript_01;gi|380813728	ATP5I_transcript_01;gi|380813728	4	4	3	4	3	4	53.5	53.5	8.2514	71	16	22	1.358e-59	52.1	53.5	1653000000	1439400000	213580000
517	1124;18190;53177;53178;54587	ATP5J_transcript_01;ENSMMUP00000011437;gi|380790721;gi|380790723	ATP5J_transcript_01;ENSMMUP00000011437;gi|380790721;gi|380790723	5	5	5	5	5	5	44.4	44.4	12.586	108	29	38	3.8309e-70	44.4	44.4	2296200000	1023700000	1272600000
518	5395;8109;37431	ATP5J2_transcript_01;ENSMMUP00000025227;ENSMMUP00000025228;gi|383423049;gi|384943634;gi|384950482;gi|387542368;ENSMMUP00000038266;ENSMMUP00000019131;ENSMMUP00000020013;ENSMMUP00000025226;ENSMMUP00000037747	ATP5J2_transcript_01;ENSMMUP00000025227;ENSMMUP00000025228;gi|383423049;gi|384943634;gi|384950482;gi|387542368;ENSMMUP00000038266;ENSMMUP00000019131	3	3	2	3	2	3	39.4	39.4	10.908	94	19	33	1.5258e-13	25.5	39.4	274950000	194190000	80764000
519	35550;63747;63748;66629	ATP5L_transcript_01;ENSMMUP00000023168;gi|383411961;ENSMMUP00000037060;ENSMMUP00000012599;gi|380795167	ATP5L_transcript_01;ENSMMUP00000023168;gi|383411961;ENSMMUP00000037060;ENSMMUP00000012599	4	4	4	1	4	1	35.9	35.9	11.428	103	15	5	2.87e-42	35.9	12.6	1066800000	1046200000	20692000
520	16353;20454;22085;42253;43506;56304;61585;65558;72288	ATP5O_transcript_01;ENSMMUP00000020340;gi|380813848;ENSMMUP00000038427	ATP5O_transcript_01;ENSMMUP00000020340;gi|380813848	9	9	9	7	9	7	55.4	55.4	23.223	213	65	72	9.7702e-75	55.4	45.5	8061800000	3912100000	4149800000
521	71910;71911	ATP5S_transcript_01	ATP5S_transcript_01	2	2	2	1	2	1	13.4	13.4	14.643	127	5	1	6.6331e-08	13.4	11.8	212280000	203640000	8637300
522	37759;43966;72856	ATP5SL_transcript_01;ENSMMUP00000031588;ATP5SL_transcript_02;ENSMMUP00000018847;gi|383419561;ATP5SL_transcript_03;ENSMMUP00000018846;gi|380794307;ENSMMUP00000018848	ATP5SL_transcript_01;ENSMMUP00000031588;ATP5SL_transcript_02;ENSMMUP00000018847;gi|383419561;ATP5SL_transcript_03;ENSMMUP00000018846;gi|380794307	3	3	3	1	3	1	17.6	17.6	29.853	262	5	1	7.6743e-11	17.6	6.1	20898000	20246000	651900
523	5269;42143;49991;55799	ENSMMUP00000040748;ATP6AP1_transcript_01;gi|387542908;ENSMMUP00000007273	ENSMMUP00000040748;ATP6AP1_transcript_01;gi|387542908;ENSMMUP00000007273	4	4	4	1	4	1	11.5	11.5	51.814	471	5	1	1.1361e-07	11.5	3.6	52688000	38904000	13784000
524	8634;12670;37158	ATP6AP2_transcript_01;ENSMMUP00000016769;ENSMMUP00000041123;gi|380808622;gi|383414967;gi|384944638	ATP6AP2_transcript_01;ENSMMUP00000016769;ENSMMUP00000041123;gi|380808622;gi|383414967;gi|384944638	3	3	3	2	3	2	16	16	39.05	350	6	3	2.2755e-22	16	10.9	40836000	35746000	5090300
525	26993	ATP6V0A2_transcript_01;gi|380811214;gi|383412635;ENSMMUP00000008617	ATP6V0A2_transcript_01;gi|380811214;gi|383412635;ENSMMUP00000008617	1	1	0	1	0	1	3.9	3.9	98.2	856		1	2.6878e-06	0	3.9	7026200	0	7026200
526	56794	ATP6V0C_transcript_01;ATP6V0C_transcript_02;gi|380786387;gi|383419189;gi|384947686;ENSMMUP00000025099	ATP6V0C_transcript_01;ATP6V0C_transcript_02;gi|380786387;gi|383419189;gi|384947686;ENSMMUP00000025099	1	1	1	1	1	1	11.6	11.6	15.749	155	5	5	0.0010602	11.6	11.6	193200000	102360000	90848000
527	2488;3041;17967;38105;39325;43963;48070	ATP6V0D1_transcript_01;gi|380783459;gi|380783461;gi|380783463;gi|380817832;gi|383408927;gi|383408929;gi|384943906;gi|384943908;gi|384943910;gi|384943912;ENSMMUP00000032365	ATP6V0D1_transcript_01;gi|380783459;gi|380783461;gi|380783463;gi|380817832;gi|383408927;gi|383408929;gi|384943906;gi|384943908;gi|384943910;gi|384943912	7	7	5	5	5	5	33.9	33.9	40.329	351	11	10	4.832e-49	23.6	27.1	156320000	41076000	115240000
528	3012;3212;5155;5965;8063;8793;10029;14141;20636;25118;25119;26131;26149;29789;32001;33380;35167;36527;38397;55724;61205;62318;65050;67187;67324;68090;74202	ATP6V1A_transcript_01;ENSMMUP00000027293;gi|383419179;gi|384947670;gi|380800051;ENSMMUP00000009663	ATP6V1A_transcript_01;ENSMMUP00000027293;gi|383419179;gi|384947670;gi|380800051;ENSMMUP00000009663	27	27	24	25	24	25	58.7	58.7	68.33	617	92	105	0	52.8	56.9	5187300000	3480900000	1706400000
529	6314;6334;8552;22302;23102;24263;24354;27557;30868;32457;32771;35336;47446;47693;52073;54049;56746;64314;65029;65226;66947;72207;72208	ATP6V1B2_transcript_01;ENSMMUP00000026300;gi|380813746;gi|383419185;gi|384947684	ATP6V1B2_transcript_01;ENSMMUP00000026300;gi|380813746;gi|383419185;gi|384947684	23	17	21	15	15	12	67.3	50.7	56.528	511	56	45	3.2174e-262	65.2	42.1	2188900000	1362600000	826310000
530	8092;19781;26594;28162;59723;61743;65832;67347;69510;72903	ATP6V1C1_transcript_01;ENSMMUP00000001439;gi|380813754;gi|383419195;gi|384942272	ATP6V1C1_transcript_01;ENSMMUP00000001439;gi|380813754;gi|383419195;gi|384942272	10	10	7	9	7	9	43.2	43.2	43.941	382	14	19	1.8091e-89	26.2	38.5	267960000	156560000	111390000
531	313;10267;20533;53470	ATP6V1D_transcript_01;ENSMMUP00000028217;gi|380813510;gi|383412409;gi|384944174	ATP6V1D_transcript_01;ENSMMUP00000028217;gi|380813510;gi|383412409;gi|384944174	4	4	4	4	4	4	27.5	27.5	28.262	247	6	11	1.7998e-21	27.5	27.5	452590000	181160000	271430000
532	4858;7664;26916;31125;36060;47159;47160	ATP6V1E1_transcript_01;gi|380813758;gi|383419197;gi|384947698;ENSMMUP00000037337;ATP6V1E1_transcript_02;ENSMMUP00000037336;ATP6V1E1_transcript_03;ENSMMUP00000028293	ATP6V1E1_transcript_01;gi|380813758;gi|383419197;gi|384947698;ENSMMUP00000037337;ATP6V1E1_transcript_02;ENSMMUP00000037336;ATP6V1E1_transcript_03;ENSMMUP00000028293	7	6	4	7	3	6	35.4	29.6	26.145	226	10	19	1.2362e-72	22.6	35.4	362810000	261030000	101780000
533	4857;26916;39262	ATP6V1E2_transcript_01;ENSMMUP00000007124	ATP6V1E2_transcript_01;ENSMMUP00000007124	3	2	3	2	2	1	15.9	10.2	26.06	226	5	2	8.7581e-19	15.9	11.9	51209000	40113000	11096000
534	11267;25769;25770;38224;49343	ATP6V1F_transcript_01;gi|383422897;gi|384950358	ATP6V1F_transcript_01;gi|383422897;gi|384950358	5	5	3	5	3	5	62.2	62.2	13.379	119	8	11	1.2519e-53	46.2	62.2	114380000	68991000	45385000
535	5307;5308;46427;52629	ATP6V1G1_transcript_01;ENSMMUP00000006508;gi|380818196;gi|383423045;gi|384950480;ATP6V1G2_transcript_01;ENSMMUP00000011585;gi|380813810;ENSMMUP00000007101	ATP6V1G1_transcript_01;ENSMMUP00000006508;gi|380818196;gi|383423045;gi|384950480;ATP6V1G2_transcript_01;ENSMMUP00000011585;gi|380813810;ENSMMUP00000007101	4	4	4	4	4	4	43.2	43.2	13.738	118	18	21	1.9674e-48	43.2	43.2	583460000	350330000	233130000
536	15074;16283;21421;29527;37458;39310;40357;49658;52206;54891;69222;69933;72377;73730	ATP6V1H_transcript_01;ATP6V1H_transcript_03;gi|380813636;gi|383412963;gi|384941080;ATP6V1H_transcript_02;gi|380813634;ENSMMUP00000005433;ENSMMUP00000032105;ENSMMUP00000032107;ENSMMUP00000032106;ENSMMUP00000032104	ATP6V1H_transcript_01;ATP6V1H_transcript_03;gi|380813636;gi|383412963;gi|384941080;ATP6V1H_transcript_02;gi|380813634;ENSMMUP00000005433;ENSMMUP00000032105;ENSMMUP00000032107;ENSMMUP00000032106;ENSMMUP00000032104	14	14	11	10	11	10	40	40	55.962	483	21	16	8.2512e-76	31.5	28.4	441890000	361180000	80714000
537	41860;68070;69983	ATP7B_transcript_01;ENSMMUP00000016908;ENSMMUP00000021711;ENSMMUP00000021712	ATP7B_transcript_01;ENSMMUP00000016908;ENSMMUP00000021711;ENSMMUP00000021712	3	3	2	1	2	1	4.7	4.7	145.73	1354	2	1	2.0982e-12	3.3	1.3	34399000	29838000	4561000
538	1520;47429	ENSMMUP00000030757;ATP8B2_transcript_01;ENSMMUP00000030760;gi|380798707;gi|380798709;ENSMMUP00000021425	ENSMMUP00000030757;ATP8B2_transcript_01;ENSMMUP00000030760;gi|380798707;gi|380798709;ENSMMUP00000021425	2	2	2	0	2	0	2.3	2.3	139.17	1227	3		2.0995e-05	2.3	0	10735000	10735000	0
539	2962;51257;73969	ATP9B_transcript_01;ENSMMUP00000028700;gi|380785915;gi|384946924;gi|384946926;ENSMMUP00000028702	ATP9B_transcript_01;ENSMMUP00000028700;gi|380785915;gi|384946924;gi|384946926;ENSMMUP00000028702	3	3	1	3	1	3	5.2	5.2	129.18	1147	1	4	5.7206e-09	1.3	5.2	90146000	39591000	50555000
540	19241;37236;47364;47365;66498;71503;72976;74662	ATPAF2_transcript_01;ENSMMUP00000004875;gi|380788887;gi|383409983	ATPAF2_transcript_01;ENSMMUP00000004875;gi|380788887;gi|383409983	8	8	7	5	7	5	39.8	39.8	32.755	289	10	9	1.8651e-46	35.6	27.7	216810000	110010000	106800000
541	6091;7463;8778;14888;21916;24560;26433;27074;35164;38991;39217;43778;47339;48153;57898;62059;63328;65389;67837	ENSMMUP00000010409;ATR_transcript_01;ENSMMUP00000038552;gi|380798331	ENSMMUP00000010409;ATR_transcript_01;ENSMMUP00000038552;gi|380798331	19	19	12	11	12	11	12.4	12.4	301.77	2647	18	13	4.7638e-62	7.6	7.9	230460000	173230000	57229000
542	12309;16526;16742	ATRIP_transcript_01;ENSMMUP00000013155;gi|383411163;ENSMMUP00000013151;ENSMMUP00000013150;gi|380804123;gi|380795023	ATRIP_transcript_01;ENSMMUP00000013155;gi|383411163;ENSMMUP00000013151;ENSMMUP00000013150;gi|380804123	3	3	1	3	1	3	7.5	7.5	85.812	791	1	3	6.103e-09	1.9	7.5	17815000	6316400	11499000
543	23409;25832;42763;49171;55335;72002	ATRN_transcript_01;gi|387542254;ENSMMUP00000029333;ENSMMUP00000029334;ENSMMUP00000029335	ATRN_transcript_01;gi|387542254;ENSMMUP00000029333;ENSMMUP00000029334;ENSMMUP00000029335	6	6	4	4	4	4	8.3	8.3	158.76	1430	9	4	4.593e-74	5.4	5.2	105190000	57681000	47506000
544	1425;6741;15235;17019;25750;27048;31941;35485;42102;44713;45434;47210;47211;48653;58747;59587;70349	ATXN10_transcript_02;ENSMMUP00000011739;gi|380811458;gi|380811460;gi|383412011;gi|384946276;ATXN10_transcript_01	ATXN10_transcript_02;ENSMMUP00000011739;gi|380811458;gi|380811460;gi|383412011;gi|384946276;ATXN10_transcript_01	17	17	14	14	14	14	54.9	54.9	53.428	475	46	78	1.6035e-172	41.5	46.7	4464700000	2920500000	1544200000
545	59138	ATXN1L_transcript_01	ATXN1L_transcript_01	1	1	0	1	0	1	4.5	4.5	73.186	689		1	6.1472e-18	0	4.5	3049500	0	3049500
546	4266;10827;24664;34256;41528;46531;50502;52633;53684;64546;70791;73707	ATXN2_transcript_01;gi|380797895;gi|380797897;ENSMMUP00000038631;ENSMMUP00000038630	ATXN2_transcript_01;gi|380797895;gi|380797897;ENSMMUP00000038631;ENSMMUP00000038630	12	12	9	10	9	10	21	21	139.26	1305	18	21	5.0765e-280	14.3	18.2	906570000	449460000	457110000
547	12612;13309;14389;17102;18267;21183;24192;30333;41527;45608;45623;50857;53657;54272;54273;54929;61893;63375;64916;64917	ATXN2L_transcript_03;ENSMMUP00000004396	ATXN2L_transcript_03;ENSMMUP00000004396	20	1	18	16	1	0	34.5	1.6	112.31	1064	10	16	1.2508e-231	34.5	28	28518000	28518000	0
548	38338;48027;48028;51520;51523;68139	ENSMMUP00000027310;ENSMMUP00000027313;ATXN3_transcript_10;gi|380812890;gi|383418487;ATXN3_transcript_08;ATXN3_transcript_07;ENSMMUP00000034644;ATXN3_transcript_01;ATXN3_transcript_11;ATXN3_transcript_06;ATXN3_transcript_04;ATXN3_transcript_05;ATXN3_transcript_09;ATXN3_transcript_12	ENSMMUP00000027310;ENSMMUP00000027313;ATXN3_transcript_10;gi|380812890;gi|383418487;ATXN3_transcript_08;ATXN3_transcript_07;ENSMMUP00000034644;ATXN3_transcript_01;ATXN3_transcript_11;ATXN3_transcript_06;ATXN3_transcript_04	6	6	5	5	5	5	27.9	27.9	41.563	365	8	12	7.073e-98	17.8	27.9	392800000	173480000	219310000
549	40897	ATXN7L3B_transcript_01;gi|380783315;gi|380783317;gi|380790691;gi|383419703;gi|383419705;gi|384948026;gi|384948028	ATXN7L3B_transcript_01;gi|380783315;gi|380783317;gi|380790691;gi|383419703;gi|383419705;gi|384948026;gi|384948028	1	1	1	0	1	0	20.6	20.6	10.771	97	1		1.6795e-05	20.6	0	11818000	11818000	0
550	148;6014;10686;13285;56115	AUH_transcript_01;ENSMMUP00000020756;gi|380814042;gi|384947862;ENSMMUP00000038829	AUH_transcript_01;ENSMMUP00000020756;gi|380814042;gi|384947862;ENSMMUP00000038829	5	5	3	4	3	4	22.4	22.4	35.604	339	5	7	3.0152e-23	13.3	18.3	119830000	58709000	61117000
551	19963;44835;52235;67938;68379	AUP1_transcript_01;gi|380814124;ENSMMUP00000002841;ENSMMUP00000002842	AUP1_transcript_01;gi|380814124;ENSMMUP00000002841;ENSMMUP00000002842	5	5	3	4	3	4	22.7	22.7	45.773	410	8	8	3.5203e-21	10.7	19	166340000	97659000	68683000
552	15597;52684;53373;54794;57436;64779;66527;68825	gi|387542102;ENSMMUP00000000091;AURKA_transcript_01;AURKA_transcript_02;AURKA_transcript_03;ENSMMUP00000038148;gi|380797257	gi|387542102;ENSMMUP00000000091;AURKA_transcript_01;AURKA_transcript_02;AURKA_transcript_03;ENSMMUP00000038148	8	8	8	4	8	4	26.8	26.8	45.772	403	12	10	3.1502e-69	26.8	18.4	492570000	210720000	281850000
553	8263;40711	AVEN_transcript_01;ENSMMUP00000006979;gi|380794453	AVEN_transcript_01;ENSMMUP00000006979;gi|380794453	2	2	1	2	1	2	11.8	11.8	37.992	356	2	5	4.5504e-31	5.6	11.8	85659000	12988000	72671000
554	26809;58450	AVL9_transcript_01;ENSMMUP00000015458;gi|380810836;gi|383413485;ENSMMUP00000015460	AVL9_transcript_01;ENSMMUP00000015458;gi|380810836;gi|383413485;ENSMMUP00000015460	2	2	1	2	1	2	9	9	71.906	648	1	2	1.1574e-28	5.4	9	17964000	8276900	9687200
555	43484	AVP_transcript_01	AVP_transcript_01	1	1	0	1	0	1	11.6	11.6	17.327	164		1	5.5732e-06	0	11.6	408510	0	408510
556	16274;17294;18912;26786;29127;39580;46509;48092;57428;73331;73421	AXDND1_transcript_01;ENSMMUP00000005019;ENSMMUP00000037804;ENSMMUP00000037803;ENSMMUP00000005020	AXDND1_transcript_01;ENSMMUP00000005019;ENSMMUP00000037804;ENSMMUP00000037803	11	11	9	8	9	8	16.8	16.8	118.05	1012	19	15	2.6239e-48	13	12.7	432930000	233250000	199680000
557	6486;43167;47930;53242;74189	AZGP1_transcript_01;ENSMMUP00000029608	AZGP1_transcript_01;ENSMMUP00000029608	5	5	3	2	3	2	27.9	27.9	34.428	298	6	3	1.0092e-24	19.8	8.1	71719000	40327000	31392000
558	11286;29294;44354	ENSMMUP00000038336;AZI2_transcript_03;ENSMMUP00000038334;gi|380815586;gi|383420763;gi|384948784;AZI2_transcript_02;AZI2_transcript_01;ENSMMUP00000000073;AZI2_transcript_04	ENSMMUP00000038336;AZI2_transcript_03;ENSMMUP00000038334;gi|380815586;gi|383420763;gi|384948784;AZI2_transcript_02;AZI2_transcript_01;ENSMMUP00000000073	3	3	2	2	2	2	14.4	14.4	45.226	396	2	2	1.9009e-14	7.1	10.4	35053000	9377300	25675000
559	27073;66569	B2M_transcript_01;ENSMMUP00000005012;gi|384943692	B2M_transcript_01;ENSMMUP00000005012;gi|384943692	2	2	2	2	2	2	32.8	32.8	13.626	119	6	7	5.8023e-10	32.8	32.8	122960000	67556000	55403000
560	41372;51112;71094;72448;72995	B3GALTL_transcript_01;gi|380809862;gi|380809864;ENSMMUP00000018031	B3GALTL_transcript_01;gi|380809862;gi|380809864	5	5	2	4	2	4	17.3	17.3	56.526	498	2	5	4.1841e-21	6	13.5	87568000	67396000	20172000
561	22420;42366;54489	B3GAT3_transcript_01;gi|380811642;gi|383417429;gi|384940148;ENSMMUP00000037366	B3GAT3_transcript_01;gi|380811642;gi|383417429;gi|384940148;ENSMMUP00000037366	3	3	3	1	3	1	20	20	37.134	335	5	1	3.0247e-22	20	8.1	55136000	41116000	14020000
562	33704;44273	B8YDZ8	B8YDZ8	2	2	2	1	2	1	5.5	5.5	60.255	541	2	1	2.8936e-05	5.5	3	126520000	124950000	1566700
563	1122	B8YDZ9	B8YDZ9	1	1	0	1	0	1	19.8	19.8	14.756	131		1	2.8883e-06	0	19.8	10798000	0	10798000
564	6455;11834;15337;30651;36334;36335;70997	B8YE01;gi|380810320;gi|383409539;gi|384943644;EIF1AX_transcript_01;gi|380784571;gi|380784573;gi|380810322;gi|383416363;gi|384945678;ENSMMUP00000000270	B8YE01;gi|380810320;gi|383409539;gi|384943644;EIF1AX_transcript_01;gi|380784571;gi|380784573;gi|380810322;gi|383416363;gi|384945678;ENSMMUP00000000270	7	7	7	5	7	5	64.6	64.6	16.442	144	17	17	5.4376e-124	64.6	55.6	830270000	688740000	141530000
565	26280;26281	B8YE06	B8YE06	2	2	2	1	2	1	5.6	5.6	25.168	231	5	4	4.1671e-14	5.6	4.8	692870000	261220000	431650000
566	7373;12473;27640;41756;42258;62774;66370;69014;69758	gi|387539378;B8YE07;gi|380795755	gi|387539378;B8YE07;gi|380795755	9	1	8	6	1	0	36.9	5.3	29.563	263	13	21	4.3359e-48	36.1	24	1525600	1525600	0
567	22743;57272;67062;67063	B8YE10;gi|380793457	B8YE10	4	1	3	3	0	1	11.2	2.5	56.508	520		1	4.9176e-24	8.7	11	850880	0	850880
568	25604;37968;72330	B9D1_transcript_01;ENSMMUP00000000186;gi|380811746	B9D1_transcript_01;ENSMMUP00000000186;gi|380811746	3	3	3	1	3	1	30.4	30.4	22.844	204	4	1	4.7868e-13	30.4	12.3	35096000	33365000	1731300
569	10017;44994;44995;45326;60783;61812;62732;67677;72610	BABAM1_transcript_01;BABAM1_transcript_02;ENSMMUP00000018302;ENSMMUP00000031759;gi|380812072;gi|383417747;gi|384946616;ENSMMUP00000031760	BABAM1_transcript_01;BABAM1_transcript_02;ENSMMUP00000018302;ENSMMUP00000031759;gi|380812072;gi|383417747;gi|384946616;ENSMMUP00000031760	9	9	8	6	8	6	40.4	40.4	36.544	329	17	10	1.7345e-36	35.9	27.4	343390000	224430000	118970000
570	5276;8749;33671	BACH1_transcript_01;ENSMMUP00000014525;ENSMMUP00000035588;gi|380814892;gi|380814894;gi|383420153;gi|383420155;gi|384941416;ENSMMUP00000014526	BACH1_transcript_01;ENSMMUP00000014525;ENSMMUP00000035588;gi|380814892;gi|380814894;gi|383420153;gi|383420155;gi|384941416;ENSMMUP00000014526	3	3	3	2	3	2	7.9	7.9	81.818	736	3	4	5.082e-16	7.9	5.2	77901000	24111000	53790000
571	27346;45063;66986	BAD_transcript_01;ENSMMUP00000017001;gi|383420199;gi|380814952;gi|384948408	BAD_transcript_01;ENSMMUP00000017001;gi|383420199;gi|380814952;gi|384948408	3	3	3	2	3	2	29.9	29.9	18.495	167	9	8	1.3925e-40	29.9	25.1	226470000	120240000	106230000
572	11933;14137;20136;20137;39281;52034;56925;63436	BAG2_transcript_01;ENSMMUP00000023655;gi|380787081;gi|384950474	BAG2_transcript_01;ENSMMUP00000023655;gi|380787081;gi|384950474	8	8	6	6	6	6	53.1	53.1	23.758	211	18	23	5.9511e-64	48.3	45.5	1021900000	560360000	461560000
573	543;2710;14984;16445;23851;28322;31064;46805;50606;54942;69351;69533	BAG3_transcript_01;ENSMMUP00000001088;gi|383423035;gi|384950472	BAG3_transcript_01;ENSMMUP00000001088;gi|383423035;gi|384950472	12	1	10	11	1	1	47	6.6	61.563	575	2	2	1.1994e-110	41	44.3	3591400	3220300	371160
574	6352;14121;25304;28570;44492;47283;52218;52294;52712;60370;61813;61814;73319	ENSMMUP00000022372;ENSMMUP00000022373;BAG5_transcript_01	ENSMMUP00000022372;ENSMMUP00000022373;BAG5_transcript_01	13	13	8	9	8	9	39.1	39.1	56.147	489	14	18	5.3075e-162	27.4	26.8	950610000	358870000	591730000
575	2437;4323;4440;5258;8904;9323;13265;16527;24183;25350;34644;34791;38455;39388;41694;44293;44894;46857;54771;56209;62051;63573;63662;67093;67981;74607;74608	BAG6_transcript_01;gi|380786817;gi|380816478;gi|380816480;gi|384940134;gi|384949404;gi|384949406;ENSMMUP00000007013;ENSMMUP00000007016;ENSMMUP00000034089;ENSMMUP00000034088;ENSMMUP00000007015	BAG6_transcript_01;gi|380786817;gi|380816478;gi|380816480;gi|384940134;gi|384949404;gi|384949406	27	27	24	26	24	26	42.5	42.5	118.76	1126	80	97	6.8357e-294	39.9	41.1	3538900000	2013700000	1525200000
576	2758;6205;13456;14852;25492;40926;41977;46202;52031;52935;56246;58600;59869;62733;74106	BAIAP2_transcript_01;gi|380786351;gi|383410645;gi|380786281;gi|383410643;ENSMMUP00000020354	BAIAP2_transcript_01;gi|380786351;gi|383410645;gi|380786281;gi|383410643;ENSMMUP00000020354	15	15	13	12	13	12	47.9	47.9	58.965	534	27	25	1.1316e-152	41.9	38.4	1116000000	617970000	498040000
577	29031;39187	BAIAP2L1_transcript_01	BAIAP2L1_transcript_01	2	2	2	0	2	0	7.5	7.5	54.661	492	3		1.3353e-10	7.5	0	13796000	13796000	0
578	5097;27179;51475;72458	BAK1_transcript_01;ENSMMUP00000011941;gi|380815124;gi|383420351;gi|384944134;ENSMMUP00000041364;ENSMMUP00000011943	BAK1_transcript_01;ENSMMUP00000011941;gi|380815124;gi|383420351;gi|384944134;ENSMMUP00000041364;ENSMMUP00000011943	4	4	3	3	3	3	41.2	41.2	23.41	211	3	4	1.6178e-33	29.4	25.1	51232000	42116000	9116500
579	6556;7754;8138;8139;27208;32743	BANF1_transcript_01;ENSMMUP00000025131;gi|380784937;gi|383422499;ENSMMUP00000034795	BANF1_transcript_01;ENSMMUP00000025131;gi|380784937;gi|383422499	6	6	6	4	6	4	56.2	56.2	10.058	89	41	27	2.601e-96	56.2	43.8	1528700000	837000000	691740000
580	1927;1928;11320;17517;71686	ENSMMUP00000021095;BANF2_transcript_01	ENSMMUP00000021095;BANF2_transcript_01	5	5	4	4	4	4	62.6	62.6	10.343	91	5	12	3.2575e-32	62.6	62.6	99934000	53341000	46593000
581	44229	ENSMMUP00000012390;gi|383419509;BANP_transcript_07;BANP_transcript_06;gi|380814104;gi|383419507;gi|384947880;BANP_transcript_03;gi|383408255;BANP_transcript_04;BANP_transcript_02;BANP_transcript_01;ENSMMUP00000012391;gi|383408253;BANP_transcript_05;gi|380792735;ENSMMUP00000031308	ENSMMUP00000012390;gi|383419509;BANP_transcript_07;BANP_transcript_06;gi|380814104;gi|383419507;gi|384947880;BANP_transcript_03;gi|383408255;BANP_transcript_04;BANP_transcript_02;BANP_transcript_01;ENSMMUP00000012391;gi|383408253;BANP_transcript_05;gi|380792735;ENSMMUP00000031308	1	1	1	0	1	0	2.2	2.2	59.434	545	1		0.0020876	2.2	0	628420	628420	0
582	207;1421;1626;4533;4534	BASP1_transcript_01;BASP1_transcript_02;gi|380786303;gi|380786305;gi|383415123;ENSMMUP00000015606	BASP1_transcript_01;BASP1_transcript_02;gi|380786303;gi|380786305;gi|383415123;ENSMMUP00000015606	5	5	5	3	5	3	47.6	47.6	22.663	227	23	12	5.46e-44	47.6	35.7	165250000	106850000	58401000
583	28994;45158;45159;62212	BAX_transcript_01;ENSMMUP00000005209;gi|380785923;gi|383420371;gi|384944466;ENSMMUP00000005212	BAX_transcript_01;ENSMMUP00000005209;gi|380785923;gi|383420371;gi|384944466;ENSMMUP00000005212	4	4	4	4	4	4	24.5	24.5	21.208	192	12	9	1.9723e-44	24.5	24.5	400790000	270410000	130380000
584	7978;12682;16602;22472;25877;27268;27825;31194;37658;38027;41728;49605;49606;52606;55172;57582;62260;65162;72567	BAZ1A_transcript_01;gi|387541282;ENSMMUP00000019759;ENSMMUP00000019760;ENSMMUP00000032990;gi|380805183;gi|380797521;gi|380805997;gi|380805995;gi|380805993	BAZ1A_transcript_01;gi|387541282;ENSMMUP00000019759;ENSMMUP00000019760;ENSMMUP00000032990	19	19	12	15	12	15	19.5	19.5	178.73	1556	22	15	5.8031e-248	13	15.7	363680000	258960000	104730000
585	14661;46855;55345	BAZ1B_transcript_01;ENSMMUP00000018741;ENSMMUP00000035370;ENSMMUP00000035371;gi|380786951;gi|383422613;gi|384941004;gi|383422615;gi|384950190	BAZ1B_transcript_01;ENSMMUP00000018741;ENSMMUP00000035370;ENSMMUP00000035371;gi|380786951;gi|383422613;gi|384941004;gi|383422615;gi|384950190	3	3	2	2	2	2	3.4	3.4	171.04	1483	4	3	2.7186e-29	2.5	2.4	27096000	23780000	3316400
586	2126;3634;5291;8023;24298;27207;33199;55328;71878	BAZ2A_transcript_01;gi|383415481;ENSMMUP00000025403;ENSMMUP00000025402;gi|380791775	BAZ2A_transcript_01;gi|383415481;ENSMMUP00000025403;ENSMMUP00000025402	9	9	9	6	9	6	8.5	8.5	211.69	1909	11	8	5.4299e-37	8.5	6.2	135030000	79431000	55600000
587	5398;5720;11254;11255;21094;24520;33200;39914;46008;58925;62218;63759;70361	BAZ2B_transcript_01;ENSMMUP00000008130;ENSMMUP00000008131;ENSMMUP00000008132;ENSMMUP00000038299;ENSMMUP00000038294	BAZ2B_transcript_01;ENSMMUP00000008130;ENSMMUP00000008131;ENSMMUP00000008132	13	13	11	9	11	9	11.9	11.9	240.59	2169	16	10	5.5599e-107	11.2	8.9	246450000	146930000	99520000
588	11281;26608;40328;42069;53204;71122	BBOX1_transcript_01;ENSMMUP00000000428	BBOX1_transcript_01;ENSMMUP00000000428	6	1	4	4	1	0	27.4	2.6	44.739	387	4	9	3.5678e-42	17.3	19.9	1158400	1158400	0
589	1970;3606;6496;9007;12725;13715;15065;15937;19521;20394;20395;23616;24161;34043;37993;43606;43768;44062;48159;48160;61317;63741;69327;71640;72337	BBS1_transcript_01;gi|380815186;gi|383420379;ENSMMUP00000014613;ENSMMUP00000014612	BBS1_transcript_01;gi|380815186;gi|383420379;ENSMMUP00000014613	25	25	18	21	18	21	60.9	60.9	65.074	593	42	58	7.7277e-163	49.2	53.8	1848800000	923810000	924940000
590	26901;28132	BBS12_transcript_01;ENSMMUP00000034827	BBS12_transcript_01;ENSMMUP00000034827	2	2	2	1	2	1	6.8	6.8	78.807	710	3	1	5.3827e-20	6.8	4.6	14799000	11899000	2899800
591	18225;30463;30675;38654;39774;41791;52751;60466;60467;64273	BBS5_transcript_01;ENSMMUP00000027008;gi|380788039;gi|383413553;ENSMMUP00000038199	BBS5_transcript_01;ENSMMUP00000027008;gi|380788039;gi|383413553;ENSMMUP00000038199	10	10	5	9	5	9	39.3	39.3	38.855	341	13	17	3.3311e-39	16.4	34.9	447100000	257390000	189710000
592	4072;7636;9680;10522;11097;15206;16542;18101;22538;28821;30626;31914;36618;36867;37666;43876;43877;44600;53889;55296;55615;57034;68605;70696	BBS7_transcript_01;gi|380789343;gi|383419641;ENSMMUP00000012855	BBS7_transcript_01;gi|380789343;gi|383419641;ENSMMUP00000012855	24	24	18	18	18	18	48.1	48.1	80.453	715	42	38	1.1042e-203	33.7	36.2	784450000	549060000	235390000
593	1621;8610;15530;16683;47999;51337;55112;58814	BBX_transcript_01;gi|380786189;gi|383409773;gi|384948362;gi|387541986;BBX_transcript_02;gi|380786103;gi|380814854;gi|383409775;gi|384948360;ENSMMUP00000011518;ENSMMUP00000011520;ENSMMUP00000011519;ENSMMUP00000011521	BBX_transcript_01;gi|380786189;gi|383409773;gi|384948362;gi|387541986;BBX_transcript_02;gi|380786103;gi|380814854;gi|383409775;gi|384948360;ENSMMUP00000011518;ENSMMUP00000011520	8	8	5	6	5	6	18.4	18.4	105.2	941	11	8	2.508e-63	10.6	13.9	81057000	52412000	28645000
594	12341;13449;21347;21630;25014;35468;36840;40719;40720;42533;42554;58885;60445;65935;66466	BCAM_transcript_01;gi|383413973;gi|380795533;ENSMMUP00000004364	BCAM_transcript_01;gi|383413973;gi|380795533;ENSMMUP00000004364	15	15	14	15	14	15	39.2	39.2	67.672	628	40	47	8.329e-112	35.4	39.2	3311500000	1510400000	1801100000
595	28901	ENSMMUP00000034964;BCAP29_transcript_01;ENSMMUP00000034963;gi|380814704;gi|384948238	ENSMMUP00000034964;BCAP29_transcript_01;ENSMMUP00000034963;gi|380814704;gi|384948238	1	1	1	0	1	0	3.3	3.3	32.431	276	1		0.00069387	3.3	0	643700	643700	0
596	1598;36258;40398;41110	BCAP31_transcript_01;ENSMMUP00000016741;gi|380796827	BCAP31_transcript_01;ENSMMUP00000016741;gi|380796827	4	4	3	3	3	3	19.1	19.1	27.905	246	6	9	9.3221e-33	15.4	15.4	193010000	115720000	77291000
597	3981;4779;20669;23530;26687;36715;41560;59281;59795;67298;68557	gi|384950488;BCAR1_transcript_01;gi|380818208;gi|380818210;gi|384950490;ENSMMUP00000032314;ENSMMUP00000003540	gi|384950488;BCAR1_transcript_01;gi|380818208;gi|380818210;gi|384950490;ENSMMUP00000032314;ENSMMUP00000003540	11	11	6	8	6	8	28.3	28.3	95.38	888	14	12	1.3069e-68	13.4	22.9	162170000	118240000	43930000
598	40993;49453;69686	BCAR3_transcript_02;BCAR3_transcript_03;BCAR3_transcript_04;ENSMMUP00000020954;ENSMMUP00000039704;BCAR3_transcript_01;ENSMMUP00000039705;gi|384949764;gi|380817080;gi|384949766;ENSMMUP00000039707	BCAR3_transcript_02;BCAR3_transcript_03;BCAR3_transcript_04;ENSMMUP00000020954;ENSMMUP00000039704;BCAR3_transcript_01;ENSMMUP00000039705;gi|384949764;gi|380817080;gi|384949766;ENSMMUP00000039707	3	3	3	0	3	0	7.9	7.9	92.454	823	3		9.9464e-08	7.9	0	66533000	66533000	0
599	15453;28609;41774;47085;50269;62816;71147	BCAS2_transcript_01;gi|383415059;gi|387542720;gi|380799063;ENSMMUP00000019032	BCAS2_transcript_01;gi|383415059;gi|387542720;gi|380799063	7	7	7	6	7	6	44.9	44.9	26.131	225	18	20	6.669e-105	44.9	44.9	1515800000	589790000	926000000
600	3000;36165;73589	ENSMMUP00000016030;gi|383420421;gi|383420423;gi|380797223;BCAT1_transcript_01;ENSMMUP00000016032	ENSMMUP00000016030;gi|383420421;gi|383420423;gi|380797223;BCAT1_transcript_01;ENSMMUP00000016032	3	3	2	2	2	2	14.8	14.8	43.492	391	3	2	8.6808e-12	11	11.5	26209000	19207000	7002000
601	2551;9119;17177;31148;35726;35727;37188;37528;48360;53007;62149;62150	BCAT2_transcript_01;ENSMMUP00000031538;ENSMMUP00000031539;gi|380815228;gi|384948558;gi|387539738;ENSMMUP00000031537;BCAT2_transcript_02;ENSMMUP00000013179	BCAT2_transcript_01;ENSMMUP00000031538;ENSMMUP00000031539;gi|380815228;gi|384948558;gi|387539738;ENSMMUP00000031537;BCAT2_transcript_02;ENSMMUP00000013179	12	12	10	11	10	11	37	37	44.202	392	48	42	4.0358e-128	30.1	34.9	2292800000	1911800000	381000000
602	4491;18961;19448;19882;38755	BCCIP_transcript_01;ENSMMUP00000011203;gi|387542930;gi|387540122;ENSMMUP00000011202;gi|387540124	BCCIP_transcript_01;ENSMMUP00000011203;gi|387542930;gi|387540122;ENSMMUP00000011202;gi|387540124	5	5	4	2	4	2	25.5	25.5	35.997	314	5	3	1.3424e-186	20.4	10.8	82520000	59010000	23509000
603	5827;11828;26163;26804;27705;31448;34269;48868;48869;51835;66163	ENSMMUP00000031591;BCKDHA_transcript_01;ENSMMUP00000018845;gi|380815282;gi|383409347;gi|384940814;ENSMMUP00000031590	ENSMMUP00000031591;BCKDHA_transcript_01;ENSMMUP00000018845;gi|380815282;gi|383409347;gi|384940814;ENSMMUP00000031590	11	11	11	10	11	10	40.9	40.9	54.232	479	22	28	1.5844e-83	40.9	40.9	960250000	518830000	441410000
604	10423;14453;23521;37946;39489;56477;58980;65994;65995	BCKDHB_transcript_01;gi|380797225;ENSMMUP00000006415	BCKDHB_transcript_01;gi|380797225;ENSMMUP00000006415	9	9	8	7	8	7	37.8	37.8	43.244	392	20	22	1.6552e-63	33.2	30.1	621290000	304700000	316590000
605	6419;31598;42629;45520;65276;68871	BCKDK_transcript_01;ENSMMUP00000021087;gi|380788725;gi|383412811;gi|384941852;ENSMMUP00000021088	BCKDK_transcript_01;ENSMMUP00000021087;gi|380788725;gi|383412811;gi|384941852;ENSMMUP00000021088	6	6	4	6	4	6	33.3	33.3	46.409	412	9	9	6.953e-41	21.6	33.3	696940000	392760000	304180000
606	5380;7061;23296;44904	BCL10_transcript_01;ENSMMUP00000007544;gi|380787323;gi|383412589;gi|384943200	BCL10_transcript_01;ENSMMUP00000007544;gi|380787323;gi|383412589;gi|384943200	4	4	2	3	2	3	33.9	33.9	26.236	233	2	5	4.195e-26	21.5	26.6	34458000	11616000	22843000
607	15371	BCL2L1_transcript_02;ENSMMUP00000007865;gi|380783817;gi|380783819;gi|384941968;gi|384941970;BCL2L1_transcript_01;gi|380792249	BCL2L1_transcript_02;ENSMMUP00000007865;gi|380783817;gi|380783819;gi|384941968;gi|384941970;BCL2L1_transcript_01;gi|380792249	1	1	1	1	1	1	4.3	4.3	26.077	233	1	1	0.00069977	4.3	4.3	2554000	2524100	29996
608	685;5353;13090;15934;16944;17475;17476;27453;30447;41284;42275;44275;57580;59728;59729;70038;74530	BCL2L13_transcript_01;gi|387542456;gi|384941224	BCL2L13_transcript_01;gi|387542456;gi|384941224	17	3	15	12	3	2	46	6.4	52.57	485	30	23	2.5559e-124	42.9	42.9	128560000	76335000	52229000
609	3389;7069;15652;23425;30076;58185;62792;65626	BCL2L14_transcript_01;ENSMMUP00000030691;ENSMMUP00000040192;ENSMMUP00000030692	BCL2L14_transcript_01;ENSMMUP00000030691;ENSMMUP00000040192;ENSMMUP00000030692	8	8	6	5	6	5	41.3	41.3	36.562	327	15	8	6.6974e-47	32.1	24.2	193750000	163370000	30387000
610	5685;15437;22115;22116;25711;52525;57314;64448	BCL2L2-PABPN1_transcript_01;BCL2L2_transcript_01;BCL2L2_transcript_02;gi|380783271;gi|384940072;ENSMMUP00000019355	BCL2L2-PABPN1_transcript_01	8	2	6	7	1	2	40.2	12.6	37.198	333	1	2	4.0438e-72	25.8	34.8	54210000	18583000	35627000
611	41910;71173	BCL6_transcript_01;ENSMMUP00000012059;gi|380785925;gi|383420525	BCL6_transcript_01;ENSMMUP00000012059;gi|380785925;gi|383420525	2	2	1	1	1	1	5.5	5.5	78.878	706	1	1	8.0766e-08	3.4	2.1	19189000	1488900	17700000
612	13059;17970;61476;72118	BCL7B_transcript_02;ENSMMUP00000030366;gi|380785317;gi|383413245;gi|384939974;BCL7B_transcript_01;gi|383411559;gi|380787097;gi|383411561;ENSMMUP00000016616	BCL7B_transcript_02;ENSMMUP00000030366;gi|380785317;gi|383413245;gi|384939974;BCL7B_transcript_01	4	3	3	3	2	3	40.6	35.6	22.195	202	6	8	4.2075e-36	28.7	35.6	75044000	33633000	41411000
613	10332;22513;37804;72118	ENSMMUP00000032454;BCL7C_transcript_01;ENSMMUP00000004305;gi|387540756;gi|380798021	ENSMMUP00000032454;BCL7C_transcript_01;ENSMMUP00000004305;gi|387540756;gi|380798021	4	2	4	3	2	2	24.8	9.5	26.363	242	4	3	3.394e-69	24.8	20.7	109430000	70131000	39295000
614	13070;25036;52486	BCL9L_transcript_01;gi|384946532;ENSMMUP00000012204	BCL9L_transcript_01;gi|384946532;ENSMMUP00000012204	3	3	2	1	2	1	6.3	6.3	157.27	1500	3	1	6.7068e-11	4.1	2.2	443140000	2646000	440490000
615	1433;28256;34962;38971;44248;59053;60217;66921;72701;73945;73946	BCLAF1_transcript_01;gi|380818390;gi|383423223;gi|384950594;gi|383423221;ENSMMUP00000033134;gi|380818388;gi|383423219;gi|384950592;ENSMMUP00000004952;gi|380818392;ENSMMUP00000004951	BCLAF1_transcript_01;gi|380818390;gi|383423223;gi|384950594;gi|383423221;ENSMMUP00000033134;gi|380818388;gi|383423219;gi|384950592;ENSMMUP00000004952;gi|380818392;ENSMMUP00000004951	11	11	10	9	10	9	15.6	15.6	106.21	921	25	25	2.0786e-44	14.4	12.7	1146900000	545810000	601070000
616	2422;17446;19583;25514;26701;41566;41917;50152;53918;59914;60784;69889	BCOR_transcript_04;gi|380786129;gi|383419461;BCOR_transcript_01;BCOR_transcript_02;gi|380786073;gi|383410987;gi|384940082;BCOR_transcript_03;ENSMMUP00000006996;gi|380786051;gi|383410989;ENSMMUP00000006995	BCOR_transcript_04;gi|380786129;gi|383419461;BCOR_transcript_01;BCOR_transcript_02;gi|380786073;gi|383410987;gi|384940082;BCOR_transcript_03;ENSMMUP00000006996;gi|380786051;gi|383410989;ENSMMUP00000006995	12	12	10	7	10	7	13.2	13.2	192.14	1755	12	9	2.5677e-71	10.3	8.4	194720000	98616000	96104000
617	146;11582;13401;25852;27519;31625;34625;49500;50853;60152;60399;62403;66291	BCR_transcript_01;BCR_transcript_02;ENSMMUP00000018333;gi|380798183;gi|380798185;ENSMMUP00000012482;ENSMMUP00000031098;ENSMMUP00000031099;ENSMMUP00000031103;ENSMMUP00000031101;ENSMMUP00000037181;ENSMMUP00000031105	BCR_transcript_01;BCR_transcript_02;ENSMMUP00000018333;gi|380798183;gi|380798185;ENSMMUP00000012482;ENSMMUP00000031098	13	12	6	11	5	10	16.3	15.5	142.79	1271	12	16	1.6381e-71	7.4	15.3	102610000	58888000	43718000
618	18232;21070;34764;42732;68586	BCS1L_transcript_01;BCS1L_transcript_02;BCS1L_transcript_03;BCS1L_transcript_04;BCS1L_transcript_05;ENSMMUP00000008867;ENSMMUP00000037622;ENSMMUP00000037623;ENSMMUP00000037624;ENSMMUP00000037625;gi|380786101;gi|383408259	BCS1L_transcript_01;BCS1L_transcript_02;BCS1L_transcript_03;BCS1L_transcript_04;BCS1L_transcript_05;ENSMMUP00000008867;ENSMMUP00000037622;ENSMMUP00000037623;ENSMMUP00000037624;ENSMMUP00000037625;gi|380786101;gi|383408259	5	5	5	4	5	4	19.6	19.6	47.471	419	8	7	2.6653e-138	19.6	16.9	85244000	59527000	25717000
619	6136;18733;22274;34113;44972;46086;56300;65202;70137;70793;73037	BDH1_transcript_01;BDH1_transcript_02;BDH1_transcript_03;ENSMMUP00000002705;gi|380815412;gi|383420593;gi|384948686	BDH1_transcript_01;BDH1_transcript_02;BDH1_transcript_03;ENSMMUP00000002705;gi|380815412;gi|383420593;gi|384948686	11	11	9	11	9	11	48.7	48.7	38.063	343	26	19	2.1555e-171	43.4	48.7	609930000	380360000	229570000
620	70321	ENSMMUP00000034400;BECN1_transcript_01;ENSMMUP00000034399;gi|380783401;gi|380783403;gi|383409423;gi|384939804	ENSMMUP00000034400;BECN1_transcript_01;ENSMMUP00000034399;gi|380783401;gi|380783403;gi|383409423;gi|384939804	1	1	1	0	1	0	8.4	8.4	52.08	452	1		0.00033013	8.4	0	5282100	5282100	0
621	66713	BEND3_transcript_01;ENSMMUP00000008354	BEND3_transcript_01;ENSMMUP00000008354	1	1	1	0	1	0	2.1	2.1	94.377	828	2		5.9188e-19	2.1	0	2155900	2155900	0
622	63757	BEND4_transcript_01;ENSMMUP00000020771;ENSMMUP00000020772	BEND4_transcript_01;ENSMMUP00000020771;ENSMMUP00000020772	1	1	1	0	1	0	4.3	4.3	58.3	534	1		1.0964e-05	4.3	0	717280	717280	0
623	693;40864	BEND7_transcript_01;ENSMMUP00000002780;ENSMMUP00000036249	BEND7_transcript_01;ENSMMUP00000002780;ENSMMUP00000036249	2	2	1	1	1	1	11	11	41.332	374	1	1	6.5038e-05	5.1	5.9	4981600	532040	4449500
624	2275;2276;39939	BET1_transcript_01;ENSMMUP00000000006;gi|380785715;gi|383412363;gi|384943256;ENSMMUP00000035065	BET1_transcript_01;ENSMMUP00000000006;gi|380785715;gi|383412363;gi|384943256;ENSMMUP00000035065	3	3	3	2	3	2	46.6	46.6	13.278	118	5	3	3.6204e-40	46.6	41.5	34865000	31867000	2998400
625	57511;73314	BET1L_transcript_01;ENSMMUP00000015095;gi|380808270;gi|384941612;ENSMMUP00000015096	BET1L_transcript_01;ENSMMUP00000015095;gi|380808270;gi|384941612;ENSMMUP00000015096	2	2	1	2	1	2	32.4	32.4	12.356	111	1	2	9.7862e-08	18.9	32.4	18951000	6872700	12078000
626	18187;44710;46170	BFAR_transcript_01;ENSMMUP00000010826;gi|380788535;gi|383418925;gi|384942666;gi|384942668;ENSMMUP00000032619	BFAR_transcript_01;ENSMMUP00000010826;gi|380788535;gi|383418925;gi|384942666;gi|384942668	3	3	2	1	2	1	9.3	9.3	52.823	450	2	2	5.0797e-14	9.3	4.2	39485000	2266000	37219000
627	6565;7624;9732;9733;14246;14247;14248;23624;30966;35275;47765;48792;53559;67370;67371	BGN_transcript_01;gi|380787421;gi|384941154;ENSMMUP00000016739;ENSMMUP00000040759;ENSMMUP00000016740	BGN_transcript_01;gi|380787421;gi|384941154;ENSMMUP00000016739;ENSMMUP00000040759;ENSMMUP00000016740	15	15	14	11	14	11	42.7	42.7	41.55	368	56	61	1.8177e-128	42.7	41.3	2272400000	1462800000	809550000
628	2097	BHMT_transcript_01	BHMT_transcript_01	1	1	0	1	0	1	5.4	5.4	45.011	406		2	6.5338e-05	0	5.4	18045000	0	18045000
629	6621;20275;39828;42689;43386;54180	BICD2_transcript_01;ENSMMUP00000001420;gi|380811022;ENSMMUP00000001419;gi|380786529	BICD2_transcript_01;ENSMMUP00000001420;gi|380811022;ENSMMUP00000001419;gi|380786529	6	6	4	2	4	2	11	11	96.773	855	4	2	2.4005e-19	5.8	5.1	51243000	19039000	32203000
630	966;40430;40638;43149;67156;69463	gi|387542442;gi|387539892;BIN1_transcript_01;gi|387541628;gi|380783105;gi|380811850;gi|380787845;gi|380783107;gi|380787631;gi|380790875;gi|380792717;ENSMMUP00000000498;ENSMMUP00000000502;gi|380792699;ENSMMUP00000000503;gi|380790801;gi|380793079	gi|387542442;gi|387539892;BIN1_transcript_01;gi|387541628;gi|380783105;gi|380811850;gi|380787845;gi|380783107;gi|380787631;gi|380790875;gi|380792717;ENSMMUP00000000498;ENSMMUP00000000502;gi|380792699;ENSMMUP00000000503;gi|380790801	6	6	2	6	2	6	20.2	20.2	59.966	550	3	9	4.0628e-28	6.5	20.2	257000000	92707000	164290000
631	5167;5472;15623;18313;28990;54646;58269;62810;64467;69854	BIN2_transcript_01;ENSMMUP00000030490	BIN2_transcript_01;ENSMMUP00000030490	10	10	8	7	8	7	32.9	32.9	61.833	565	16	25	2.3361e-246	25	24.8	486920000	263960000	222950000
632	15611;18718;28795;36282	BIN3_transcript_01;ENSMMUP00000028967;gi|380785907;gi|383419993;gi|384948226;ENSMMUP00000032189;ENSMMUP00000032190	BIN3_transcript_01;ENSMMUP00000028967;gi|380785907;gi|383419993;gi|384948226;ENSMMUP00000032189;ENSMMUP00000032190	4	4	2	2	2	2	21.7	21.7	29.643	253	2	2	7.1039e-10	12.6	9.1	21593000	20412000	1180900
633	26127;45493;46348	BIRC2_transcript_01;BIRC2_transcript_02;ENSMMUP00000004536;gi|380785845;gi|383412099;gi|384942470;BIRC2_transcript_03	BIRC2_transcript_01;BIRC2_transcript_02;ENSMMUP00000004536;gi|380785845;gi|383412099;gi|384942470;BIRC2_transcript_03	3	3	3	1	3	1	7	7	69.941	618	4	1	1.5819e-16	7	2.6	22565000	19741000	2824000
634	21351;34394;44150;50161	ENSMMUP00000018105;BIRC5_transcript_01;ENSMMUP00000018106;gi|383409097;ENSMMUP00000033979;ENSMMUP00000033980	ENSMMUP00000018105;BIRC5_transcript_01;ENSMMUP00000018106;gi|383409097;ENSMMUP00000033979;ENSMMUP00000033980	4	3	3	3	2	3	40	32.1	19.137	165	5	5	4.3968e-30	31.5	32.1	35393000	13891000	21501000
635	741	BLM_transcript_01;ENSMMUP00000025651;gi|383420697	BLM_transcript_01;ENSMMUP00000025651;gi|383420697	1	1	1	1	1	1	1	1	158.9	1416	2	1	0.00013446	1	1	1287100	940750	346350
636	7166;8228;21940;29154;34641;34642;37698;40507;40663;40664;42717;44058;44059;46491;63495;63496;70571	BLMH_transcript_01;gi|380785941;gi|383410857;gi|384948762;ENSMMUP00000001376	BLMH_transcript_01;gi|380785941;gi|383410857;gi|384948762;ENSMMUP00000001376	17	17	13	13	13	13	43.3	43.3	52.495	455	31	39	6.4727e-92	26.8	35.4	1576600000	690960000	885690000
637	12143;14054;53116	BLOC1S1_transcript_01;gi|383413151;ENSMMUP00000017377	BLOC1S1_transcript_01;gi|383413151;ENSMMUP00000017377	3	3	3	1	3	1	36.6	36.6	17.219	153	5	1	1.6975e-09	36.6	19	68449000	49321000	19128000
638	33;7595;8661;44303	BLOC1S2_transcript_01;ENSMMUP00000014192;gi|387540064;gi|380783201	BLOC1S2_transcript_01;ENSMMUP00000014192;gi|387540064;gi|380783201	4	4	3	3	3	3	42.3	42.3	16.02	142	5	8	5.1444e-53	30.3	36.6	61462000	48464000	12997000
639	14579;65674	BLOC1S3_transcript_01;ENSMMUP00000030205;gi|387539646	BLOC1S3_transcript_01;ENSMMUP00000030205;gi|387539646	2	2	2	1	2	1	20	20	20.98	200	5	3	7.4329e-25	20	9.5	23668000	22939000	728270
640	55191;61702;66112	BLOC1S4_transcript_01;ENSMMUP00000028818;gi|387541942;gi|383419733;ENSMMUP00000031291	BLOC1S4_transcript_01;ENSMMUP00000028818;gi|387541942;gi|383419733	3	3	1	2	1	2	19.9	19.9	23.204	216	1	2	5.0659e-07	5.6	14.4	136380000	1025600	135360000
641	10917;51919;56559	BLOC1S5_transcript_01;ENSMMUP00000028458	BLOC1S5_transcript_01;ENSMMUP00000028458	3	1	3	2	1	1	24.1	10.7	21.492	187	6	5	4.6938e-24	24.1	16.6	8018800	3055600	4963200
642	5956	BLOC1S6_transcript_01;ENSMMUP00000005928	BLOC1S6_transcript_01;ENSMMUP00000005928	1	1	0	1	0	1	11	11	19.699	172		3	2.575e-05	0	11	44444000	0	44444000
643	14892;18581;18752;24698;24699;27556;30104;34556;49053;56765;68334;68335	BLVRA_transcript_01;ENSMMUP00000022883;gi|383411565;gi|380787769	BLVRA_transcript_01;ENSMMUP00000022883;gi|383411565;gi|380787769	12	12	8	11	8	11	58.1	58.1	33.458	296	23	32	2.1938e-92	36.5	54.7	1151300000	572070000	579260000
644	11031;11032;25904;41038;47110;64931;70535;70536;74415	BLVRB_transcript_01;gi|380786061;gi|383414223;gi|384940004;ENSMMUP00000020467	BLVRB_transcript_01;gi|380786061;gi|383414223;gi|384940004;ENSMMUP00000020467	9	9	7	9	7	9	62.6	62.6	22.044	206	31	38	2.0053e-91	60.7	62.6	2331400000	1278600000	1052800000
645	21214;21885	BLZF1_transcript_01;ENSMMUP00000027751;gi|380817458;gi|383422369	BLZF1_transcript_01;ENSMMUP00000027751;gi|380817458;gi|383422369	2	2	2	0	2	0	11.2	11.2	44.858	400	2		6.3509e-15	11.2	0	13223000	13223000	0
646	8636	ENSMMUP00000032171;BNIP3L_transcript_01;gi|380789109;gi|380808366;gi|383408935;gi|384948974;ENSMMUP00000031130	ENSMMUP00000032171;BNIP3L_transcript_01;gi|380789109;gi|380808366;gi|383408935;gi|384948974;ENSMMUP00000031130	1	1	1	0	1	0	9.6	9.6	25.218	229	1		6.9947e-08	9.6	0	13364000	13364000	0
647	735;7543;23365;53072	BOD1_transcript_01;ENSMMUP00000018141;gi|380786807;gi|384942026;gi|380785781;gi|384942028	BOD1_transcript_01;ENSMMUP00000018141;gi|380786807;gi|384942026;gi|380785781;gi|384942028	4	2	4	3	2	1	33	20.5	19.136	185	2	4	4.2415e-119	33	24.9	21066000	18281000	2784600
648	932;7543;8357;10105;14125;15941;16755;23560;27929;28426;34533;35069;49994;55813;65098;66447;68873;69192	BOD1L1_transcript_01;ENSMMUP00000029010;ENSMMUP00000029012	BOD1L1_transcript_01;ENSMMUP00000029010	18	17	16	10	15	9	13.5	13	330.25	3048	21	16	3.7616e-253	12.2	8.2	374330000	212610000	161720000
649	997;1136;11938;23365;40491;51619	BOD1L2_transcript_01;ENSMMUP00000018140;ENSMMUP00000016965	BOD1L2_transcript_01;ENSMMUP00000018140;ENSMMUP00000016965	6	5	5	6	4	5	55.6	51.7	18.969	178	27	34	0	43.8	55.6	389810000	141210000	248600000
650	37379;59918	BOK_transcript_01;ENSMMUP00000007481;gi|380815868;gi|384948976	BOK_transcript_01;ENSMMUP00000007481;gi|380815868;gi|384948976	2	2	1	1	1	1	13.2	13.2	23.28	212	1	1	1.8282e-06	6.6	6.6	12821000	1091200	11730000
651	18237;24539;43278;62876	BOLA1_transcript_01;ENSMMUP00000009517;gi|380808420;gi|383414817;gi|384944094	BOLA1_transcript_01;ENSMMUP00000009517;gi|380808420;gi|383414817;gi|384944094	4	4	3	4	3	4	45.3	45.3	14.298	137	6	7	1.3183e-26	33.6	45.3	117810000	80335000	37474000
652	18468;25616;28941;59614	ENSMMUP00000031361;BOLL_transcript_01;ENSMMUP00000031362;ENSMMUP00000031363	ENSMMUP00000031361;BOLL_transcript_01;ENSMMUP00000031362;ENSMMUP00000031363	4	4	4	3	4	3	26.1	26.1	32.588	295	5	6	1.4701e-10	26.1	23.1	87276000	49427000	37849000
653	30936	ENSMMUP00000036212;BORA_transcript_01;ENSMMUP00000001058;ENSMMUP00000036211	ENSMMUP00000036212;BORA_transcript_01;ENSMMUP00000001058;ENSMMUP00000036211	1	1	1	0	1	0	4.5	4.5	67.786	618	1		2.0888e-09	4.5	0	2020300	2020300	0
654	40381;57825	BPIFA3_transcript_02;BPIFA3_transcript_01;ENSMMUP00000011705;ENSMMUP00000037707	BPIFA3_transcript_02;BPIFA3_transcript_01;ENSMMUP00000011705;ENSMMUP00000037707	2	2	2	2	2	2	19	19	28.337	253	7	7	7.8877e-14	19	19	322640000	185000000	137640000
655	2666;34907;42788;43571;50200;67543;71342	BPNT1_transcript_01;gi|380787869;gi|380787873;gi|380808468;gi|380808470;gi|380808472;gi|380808474;gi|383412691;gi|383415099;ENSMMUP00000022898	BPNT1_transcript_01;gi|380787869;gi|380787873;gi|380808468;gi|380808470;gi|380808472;gi|380808474;gi|383412691;gi|383415099;ENSMMUP00000022898	7	7	6	5	6	5	34.1	34.1	33.438	308	17	17	3.5178e-71	24.7	27.6	618150000	434630000	183520000
656	7853;10511;10526;18381;18590;21624;23469;28998;42935;45660;53595;53636;57202;58610;63844;71954	BRAF_transcript_01;gi|380798645	BRAF_transcript_01;gi|380798645	16	14	14	14	12	13	33.9	31.4	84.302	762	27	35	3.057e-114	30.8	30.8	1824100000	648730000	1175300000
657	11058;20257;32236;36608;44415;51532;52355;55154;55776;70976	BRAP_transcript_01;ENSMMUP00000022508;gi|380816950;gi|383422003	BRAP_transcript_01;ENSMMUP00000022508;gi|380816950;gi|383422003	10	10	4	7	4	7	36.8	36.8	67.267	592	6	11	3.686e-29	16.9	24	90772000	15442000	75330000
658	4648;5789;7012;8314;9316;10351;10745;12081;31748;35247;35661;35711;39133;39727;53554;55353;62253;62496;62948;64036;65258;70417	BRAT1_transcript_01;ENSMMUP00000005464;gi|380810586;gi|383409729	BRAT1_transcript_01;ENSMMUP00000005464;gi|380810586;gi|383409729	22	21	17	18	16	17	47.9	47.1	87.988	821	32	39	7.3052e-185	35.7	39.3	930140000	501790000	428350000
659	39891	ENSMMUP00000034386;gi|383421039;BRCA1_transcript_01;ENSMMUP00000001780;ENSMMUP00000001774;ENSMMUP00000001777;ENSMMUP00000034383;ENSMMUP00000034384;ENSMMUP00000001778;ENSMMUP00000034388;ENSMMUP00000034385	ENSMMUP00000034386;gi|383421039;BRCA1_transcript_01;ENSMMUP00000001780;ENSMMUP00000001774;ENSMMUP00000001777;ENSMMUP00000034383;ENSMMUP00000034384;ENSMMUP00000001778;ENSMMUP00000034388;ENSMMUP00000034385	1	1	1	0	1	0	1.4	1.4	207.78	1863	1		1.6199e-08	1.4	0	2516300	2516300	0
660	3176;16403;47214;52474;53260;58844;63452	BRCA2_transcript_01;ENSMMUP00000009432	BRCA2_transcript_01;ENSMMUP00000009432	7	7	2	6	2	6	3.2	3.2	385.12	3426	4	6	3.3058e-37	0.8	2.7	112370000	13446000	98925000
661	28565;36737	ENSMMUP00000013422;BRCC3_transcript_02;BRCC3_transcript_01;gi|380783837;gi|383421547;gi|383421549;gi|383421551;gi|383421553;gi|383421555;gi|384944476	ENSMMUP00000013422;BRCC3_transcript_02;BRCC3_transcript_01;gi|380783837;gi|383421547;gi|383421549;gi|383421551;gi|383421553;gi|383421555;gi|384944476	2	2	1	1	1	1	13.8	13.8	33.672	297	1	2	3.0849e-07	5.1	8.8	9654100	237560	9416500
662	3122;42361;44907;66678	BRD1_transcript_01;gi|383417189;gi|384940824;gi|380796911;ENSMMUP00000000744;ENSMMUP00000036903	BRD1_transcript_01;gi|383417189;gi|384940824;gi|380796911;ENSMMUP00000000744;ENSMMUP00000036903	4	4	4	1	4	1	7.8	7.8	119.53	1058	5	1	4.6464e-20	7.8	2	47910000	44251000	3659800
663	5100;6037;10963;25734;31301;33940;34316;45689;52402;57812;65856	BRD2_transcript_01;ENSMMUP00000030455;gi|380815348;gi|380815350;gi|383420527;gi|383420529;gi|384948624;gi|384948626;ENSMMUP00000033922;ENSMMUP00000033918;ENSMMUP00000033919	BRD2_transcript_01;ENSMMUP00000030455;gi|380815348;gi|380815350;gi|383420527;gi|383420529;gi|384948624;gi|384948626;ENSMMUP00000033922;ENSMMUP00000033918;ENSMMUP00000033919	11	10	9	6	8	6	28.1	26.4	88.173	802	15	10	2.2225e-77	22.2	17.8	179680000	94668000	85011000
664	17654;27125;33941;45979;60258;60259;65826	BRD3_transcript_01;ENSMMUP00000040124;gi|383421773;gi|384949538;gi|387542198;ENSMMUP00000007224;gi|380792435	BRD3_transcript_01;ENSMMUP00000040124;gi|383421773;gi|384949538;gi|387542198;ENSMMUP00000007224;gi|380792435	7	6	7	4	6	4	15	13.8	79.581	726	11	6	1.5365e-43	15	12	135640000	111650000	23992000
665	645;646;1216;30645;32549;33941;40569;45978;48763;49547;51587;52402	ENSMMUP00000028168;BRD4_transcript_02;ENSMMUP00000028169;ENSMMUP00000028170;BRD4_transcript_01;gi|383417065;gi|387541550;gi|380792783	ENSMMUP00000028168;BRD4_transcript_02;ENSMMUP00000028169;ENSMMUP00000028170;BRD4_transcript_01;gi|383417065;gi|387541550;gi|380792783	12	10	11	8	9	8	12.9	11.3	152.51	1364	16	16	1.4786e-116	11.4	8.9	274320000	152410000	121910000
666	6300;15480;26876;32814;40210;42489;48843;51504;54091;63300;70414	BRD7_transcript_01;gi|380812098;gi|383413859;gi|384943336;ENSMMUP00000004172;ENSMMUP00000008557;ENSMMUP00000033525	BRD7_transcript_01;gi|380812098;gi|383413859;gi|384943336;ENSMMUP00000004172;ENSMMUP00000008557	11	11	9	6	9	6	32.7	32.7	74.32	652	20	15	1.6852e-109	26.2	19.2	574860000	264210000	310650000
667	2810;2852;4465;9147;15781;15983;20486;21720;22092;22936;24798;25824;33322;35918;39145;40007;40800;40801;47857;51611;53710;59030;59031;61668;66646;72258;72259;72260	BRD8_transcript_03;ENSMMUP00000002006;BRD8_transcript_01;gi|380785395;gi|383410943;gi|384944928;gi|383415353;gi|383415351;BRD8_transcript_02;ENSMMUP00000002007;ENSMMUP00000034091;ENSMMUP00000034090	BRD8_transcript_03;ENSMMUP00000002006;BRD8_transcript_01;gi|380785395;gi|383410943;gi|384944928;gi|383415353;gi|383415351;BRD8_transcript_02	28	28	26	23	26	23	34.4	34.4	135.4	1235	62	46	0	33.1	32.1	2860800000	1776600000	1084300000
668	34875;39749;42516;42517;51122;64167	BRD9_transcript_01;gi|380815804;gi|380815806;gi|383420955;gi|383420957;gi|384948924;gi|384948926;ENSMMUP00000019345;ENSMMUP00000019346	BRD9_transcript_01;gi|380815804;gi|380815806;gi|383420955;gi|383420957;gi|384948924;gi|384948926;ENSMMUP00000019345	6	6	4	3	4	3	17.9	17.9	66.862	597	4	3	2.5037e-28	12.2	10.2	138020000	6602700	131420000
669	6040;15988;30932;38804;39130;50000;53080;53081;59443;60630;64655	BRDT_transcript_01;ENSMMUP00000018423	BRDT_transcript_01;ENSMMUP00000018423	11	11	10	6	10	6	16.2	16.2	107.9	947	13	7	1.0128e-63	14.6	8.1	153420000	106770000	46646000
670	28547;31602;38069;46309;58760;62172;67208	BRE_transcript_01;BRE_transcript_03;ENSMMUP00000018986;gi|380818216;gi|383412765;gi|384950494;BRE_transcript_02;ENSMMUP00000018987;BRE_transcript_06;BRE_transcript_04;BRE_transcript_05;ENSMMUP00000018988	BRE_transcript_01;BRE_transcript_03;ENSMMUP00000018986;gi|380818216;gi|383412765;gi|384950494;BRE_transcript_02;ENSMMUP00000018987;BRE_transcript_06;BRE_transcript_04;BRE_transcript_05;ENSMMUP00000018988	7	7	4	6	4	6	25.1	25.1	43.579	383	8	13	1.0302e-27	7.8	22.5	76206000	44691000	31515000
671	17777;42669	BRF1_transcript_05;gi|380812142;gi|383408305;gi|384946668;BRF1_transcript_02;BRF1_transcript_04;BRF1_transcript_03;BRF1_transcript_01;BRF1_transcript_06	BRF1_transcript_05;gi|380812142;gi|383408305;gi|384946668;BRF1_transcript_02;BRF1_transcript_04;BRF1_transcript_03;BRF1_transcript_01;BRF1_transcript_06	2	2	1	1	1	1	4.3	4.3	73.953	677	1	1	1.815e-05	1.5	2.8	4781100	3720100	1061000
672	65172	BRI3BP_transcript_01;gi|383415931;ENSMMUP00000006897	BRI3BP_transcript_01;gi|383415931;ENSMMUP00000006897	1	1	1	0	1	0	7.6	7.6	27.708	250	2		4.1692e-05	7.6	0	6890000	6890000	0
673	9099;28886;63191	BRIX1_transcript_01;ENSMMUP00000000594;gi|380788455;gi|383413749	BRIX1_transcript_01;ENSMMUP00000000594;gi|380788455;gi|383413749	3	3	2	1	2	1	19.3	19.3	41.411	353	3	1	4.891e-11	15.6	3.7	22709000	5124600	17585000
674	17617;27778;33404;44193	BRK1_transcript_01;gi|383414411	BRK1_transcript_01;gi|383414411	4	4	3	2	3	2	46.7	46.7	8.7448	75	5	4	7.2171e-14	32	32	123030000	73365000	49669000
675	39653	ENSMMUP00000032968;BRMS1L_transcript_01;ENSMMUP00000013975;ENSMMUP00000032967;gi|380817176;gi|384949814	ENSMMUP00000032968;BRMS1L_transcript_01;ENSMMUP00000013975;ENSMMUP00000032967;gi|380817176;gi|384949814	1	1	1	0	1	0	4.3	4.3	37.862	324	1		0.00015711	4.3	0	4486200	4486200	0
676	4305;25793;30923;39220	BROX_transcript_01;ENSMMUP00000019697;gi|383415997	BROX_transcript_01;ENSMMUP00000019697;gi|383415997	4	4	4	3	4	3	19	19	46.421	411	12	11	8.1978e-72	19	16.3	289470000	188410000	101060000
677	11156;13642;65364	ENSMMUP00000008038;BRPF1_transcript_01;gi|383421479;gi|380800653	ENSMMUP00000008038;BRPF1_transcript_01;gi|383421479;gi|380800653	3	2	3	2	2	2	4	3.5	137.54	1214	3	2	5.7879e-09	4	3.5	9067200	2421200	6646000
678	13619;65364	BRPF3_transcript_01;gi|380811766;gi|383417557;gi|384946470;ENSMMUP00000020221	BRPF3_transcript_01;gi|380811766;gi|383417557;gi|384946470;ENSMMUP00000020221	2	1	2	0	1	0	2.2	1.6	135.63	1205	1		5.1021e-05	2.2	0	2232300	2232300	0
679	1057;12753;18501;22421;34231;54092;55952;56059;59474;61498	BSG_transcript_01;gi|380815952;ENSMMUP00000024655	BSG_transcript_01;gi|380815952;ENSMMUP00000024655	10	10	10	7	10	7	46.2	46.2	29.154	273	31	51	1.9299e-68	46.2	37	1473800000	658930000	814850000
680	37567;61704;64495;65237	BSPRY_transcript_01;ENSMMUP00000039719;ENSMMUP00000007710	BSPRY_transcript_01;ENSMMUP00000039719	4	4	4	2	4	2	15.8	15.8	44.882	404	7	3	1.7457e-25	15.8	9.7	60532000	52083000	8449100
681	28575;57734;65574	BST1_transcript_01;ENSMMUP00000020058	BST1_transcript_01;ENSMMUP00000020058	3	3	3	2	3	2	16.2	16.2	35.156	315	4	2	3.4275e-11	16.2	13.3	42542000	25685000	16857000
682	4668;5591;5811;16061;16361;19876;26102;26975;32907;35135;37041;38048;39062;40318;45123;47075;48194;51095;58407;73996	BTAF1_transcript_01;gi|380817758;gi|383422637;ENSMMUP00000023195;gi|383422635	BTAF1_transcript_01;gi|380817758;gi|383422637;ENSMMUP00000023195	20	20	10	14	10	14	17.5	17.5	206.91	1849	17	21	1.1258e-108	10.6	12	342910000	117410000	225500000
683	1131;34458;68895	BTBD1_transcript_01;gi|380813800;gi|383419229;ENSMMUP00000014427	BTBD1_transcript_01;gi|380813800;gi|383419229;ENSMMUP00000014427	3	2	2	2	1	2	11.4	8.9	52.704	481	2	3	8.3504e-22	6.9	8.9	19308000	5437900	13870000
684	5659;55121	BTBD9_transcript_01;ENSMMUP00000033751;gi|380784001;gi|383413311;gi|384942100;ENSMMUP00000002184	BTBD9_transcript_01;ENSMMUP00000033751;gi|380784001;gi|383413311;gi|384942100;ENSMMUP00000002184	2	2	1	1	1	1	6.4	6.4	69.159	612	1	1	2.647e-07	3.1	3.3	7217300	5255100	1962200
685	27613;30361;34535;56670;64441;73942	BTD_transcript_01;ENSMMUP00000027325	BTD_transcript_01;ENSMMUP00000027325	6	6	6	3	6	3	18.4	18.4	58.935	527	8	5	3.1749e-46	18.4	11.2	113280000	71266000	42013000
686	4391;4392;22426;33829;37938;69466	BTF3_transcript_01;gi|383410073;gi|384940808;BTF3_transcript_02;ENSMMUP00000029345;ENSMMUP00000016500	BTF3_transcript_01;gi|383410073;gi|384940808;BTF3_transcript_02;ENSMMUP00000029345;ENSMMUP00000016500	6	3	5	5	2	3	45.1	21.8	22.153	206	17	20	2.5261e-82	37.4	45.1	386780000	99697000	287090000
687	4389;4390;35604;50662;50663;69467;69468	BTF3L4_transcript_01;gi|380817870;gi|383422749;gi|384943390;ENSMMUP00000004853;ENSMMUP00000011565	BTF3L4_transcript_01;gi|380817870;gi|383422749;gi|384943390;ENSMMUP00000004853;ENSMMUP00000011565	7	7	4	7	4	7	63.3	63.3	17.27	158	18	20	5.4361e-52	51.3	63.3	1406100000	645900000	760160000
688	15754;20458;40640;43823;45265;62423;65895;65896;68833;73956	BUB3_transcript_02;ENSMMUP00000004124;gi|380783299;gi|383410067;gi|384940474;BUB3_transcript_01;gi|380783297;gi|383422793	BUB3_transcript_02;ENSMMUP00000004124;gi|380783299;gi|383410067;gi|384940474;BUB3_transcript_01;gi|380783297;gi|383422793	10	10	9	6	9	6	48.2	48.2	37.154	328	29	30	5.1432e-129	36.3	36.9	2287400000	1740300000	547140000
689	4418;32646;34755;66693;73088;73089	BUD31_transcript_01;ENSMMUP00000000574;gi|387542458	BUD31_transcript_01;ENSMMUP00000000574;gi|387542458	6	6	6	3	6	3	27.1	27.1	17	144	11	7	5.055e-39	27.1	20.8	212270000	113530000	98736000
690	12199;15172;25794;41515	BYSL_transcript_01;ENSMMUP00000005895;gi|380816018;gi|383421167;gi|384949094	BYSL_transcript_01;ENSMMUP00000005895;gi|380816018;gi|383421167;gi|384949094	4	4	4	1	4	1	11.6	11.6	49.832	438	8	2	5.8953e-11	11.6	3.4	134290000	64902000	69392000
691	1743;8851;16349;18095;20779;21713;21714;31047;39578;40238;46683;61632;72744;72770	BZW1_transcript_01;gi|380793619;ENSMMUP00000029226;ENSMMUP00000022432	BZW1_transcript_01;gi|380793619	14	13	13	10	12	10	35.3	33.9	51.232	451	34	26	3.6108e-181	32.4	28.4	923750000	695240000	228510000
692	65567	C0KZ98	C0KZ98	1	1	1	1	1	1	15.6	15.6	20.832	179	1	1	8.6126e-10	15.6	15.6	7486200	5268700	2217400
693	12355;25612;54927	C0KZ99	C0KZ99	3	1	3	2	1	1	11.8	3.8	61.032	551	3	2	1.3557e-61	11.8	9.3	20784000	20325000	459660
694	55800	C10orf107_transcript_01;ENSMMUP00000017279;gi|380790497;ENSMMUP00000035801	C10orf107_transcript_01;ENSMMUP00000017279;gi|380790497;ENSMMUP00000035801	1	1	1	1	1	1	4.8	4.8	23.765	208	2	1	0.0012479	4.8	4.8	4690300	3134200	1556100
695	52881;64835;64836	C10orf116_transcript_01;ENSMMUP00000015547;gi|384944988;gi|383414629	C10orf116_transcript_01;ENSMMUP00000015547;gi|384944988;gi|383414629	3	3	2	3	2	3	71.1	71.1	7.8276	76	4	3	4.0139e-26	30.3	71.1	103090000	82768000	20323000
696	23187;28767;32912;41156;46882;59399	C10orf118_transcript_01;ENSMMUP00000033837;gi|380788939;gi|380788941;gi|380808122;gi|383409055;ENSMMUP00000029635;ENSMMUP00000033835	C10orf118_transcript_01;ENSMMUP00000033837;gi|380788939;gi|380788941;gi|380808122;gi|383409055;ENSMMUP00000029635;ENSMMUP00000033835	6	6	4	4	4	4	11.4	11.4	103.85	898	4	5	3.1035e-128	7.1	7.3	72838000	47875000	24963000
697	13921;28870	C10orf120_transcript_01;ENSMMUP00000027835	C10orf120_transcript_01;ENSMMUP00000027835	2	2	1	1	1	1	13.4	13.4	39.084	335	1	2	1.3439e-14	9.3	4.2	44251000	1403000	42848000
698	8670;16211;16469;16470;22572;22941;40941;56471;57423;59800;67693	C10orf137_transcript_01;C10orf137_transcript_02;gi|380786629;gi|383414795;gi|384946368;ENSMMUP00000011192;ENSMMUP00000011190	C10orf137_transcript_01;C10orf137_transcript_02;gi|380786629;gi|383414795;gi|384946368;ENSMMUP00000011192;ENSMMUP00000011190	11	11	8	9	8	9	14.5	14.5	138.57	1238	11	13	6.8908e-70	11.2	13.3	176790000	92019000	84771000
699	49339	C10orf2_transcript_01;gi|383412383;gi|387540958	C10orf2_transcript_01;gi|383412383;gi|387540958	1	1	1	0	1	0	2.3	2.3	77.238	684	1		0.0019575	2.3	0	1017600	1017600	0
700	44198;49901;70462	C10orf32_transcript_01;C10orf32_transcript_02;gi|380787127;gi|383415703;gi|384943730;ENSMMUP00000010065	C10orf32_transcript_01;C10orf32_transcript_02;gi|380787127;gi|383415703;gi|384943730	3	3	3	3	3	3	44.3	44.3	11.681	106	5	3	1.3126e-19	44.3	44.3	219560000	154950000	64606000
701	29839;37301	C10orf35_transcript_01;gi|380810528;gi|383416539;ENSMMUP00000021345	C10orf35_transcript_01;gi|380810528;gi|383416539;ENSMMUP00000021345	2	2	2	2	2	2	22.3	22.3	13.192	121	4	4	9.1698e-09	22.3	22.3	158510000	120720000	37786000
702	9338;41347;72939	C10orf53_transcript_01	C10orf53_transcript_01	3	3	2	1	2	1	46.2	46.2	10.444	93	3	2	1.1881e-08	35.5	10.8	12639000	10930000	1708600
703	44557	C10orf54_transcript_01;ENSMMUP00000035835;gi|380815518;gi|383420705	C10orf54_transcript_01;ENSMMUP00000035835;gi|380815518;gi|383420705	1	1	1	1	1	1	8.4	8.4	33.915	311	1	2	1.5223e-13	8.4	8.4	8851100	4591700	4259400
704	5093;48906	C10orf62_transcript_01	C10orf62_transcript_01	2	2	2	2	2	2	29.1	29.1	25.065	223	5	7	2.1509e-30	29.1	29.1	230450000	93948000	136500000
705	45294	ENSMMUP00000002055;C10orf76_transcript_01;gi|380785345;gi|383421581;gi|384949430	ENSMMUP00000002055;C10orf76_transcript_01;gi|380785345;gi|383421581;gi|384949430	1	1	1	0	1	0	2	2	78.979	690	1		7.3244e-05	2	0	792670	792670	0
706	7999;47019;48541	C10orf82_transcript_01;ENSMMUP00000014309	C10orf82_transcript_01;ENSMMUP00000014309	3	3	3	2	3	2	22.1	22.1	17.87	154	7	3	1.2321e-55	22.1	22.1	222890000	123190000	99695000
707	2279;2280;4987;6750;26904;28269;30101;32207;32665;41250;42294;46981;48516;48752;60207;60461;62355	C10orf88_transcript_01;ENSMMUP00000011230;gi|384943556;gi|387540650;gi|380816692	C10orf88_transcript_01;ENSMMUP00000011230;gi|384943556;gi|387540650;gi|380816692	17	17	15	12	15	12	62.9	62.9	49.53	445	38	43	1.1168e-157	56.4	44.7	1848300000	846000000	1002300000
708	18460;50743	C11orf1_transcript_01;ENSMMUP00000007846;gi|380789877	C11orf1_transcript_01;ENSMMUP00000007846;gi|380789877	2	2	1	1	1	1	18.7	18.7	17.642	150	1	1	2.8571e-07	4.7	14	19068000	1919600	17149000
709	27248;31969;32512;43596;52720;63198	gi|380814838;gi|383420115;C11orf30_transcript_01;ENSMMUP00000029478;ENSMMUP00000029477;ENSMMUP00000029481	gi|380814838;gi|383420115;C11orf30_transcript_01;ENSMMUP00000029478;ENSMMUP00000029477;ENSMMUP00000029481	6	6	5	2	5	2	9.5	9.5	141.41	1323	7	2	9.347e-18	8	3.3	61884000	40494000	21390000
710	3533;17677;45742;67592	C11orf42_transcript_01;ENSMMUP00000022189	C11orf42_transcript_01;ENSMMUP00000022189	4	4	4	3	4	3	28.2	28.2	36.25	333	8	6	8.4711e-42	28.2	23.4	112380000	58895000	53483000
711	43825	C11orf57_transcript_02;C11orf57_transcript_03;gi|380814298;gi|383419647;gi|384947986;C11orf57_transcript_01;ENSMMUP00000025529	C11orf57_transcript_02;C11orf57_transcript_03;gi|380814298;gi|383419647;gi|384947986;C11orf57_transcript_01;ENSMMUP00000025529	1	1	1	0	1	0	3.8	3.8	34.176	293	1		0.011854	3.8	0	29177	29177	0
712	30633;33518;46193;55234;55235;62246	C11orf58_transcript_01;ENSMMUP00000023192;gi|380809058;gi|383411981	C11orf58_transcript_01;ENSMMUP00000023192;gi|380809058;gi|383411981	6	6	5	4	5	4	32.8	32.8	20.358	183	23	12	6.9769e-254	32.2	25.7	702190000	631410000	70787000
713	37931;44889;53273;71531;71705	C11orf68_transcript_01;ENSMMUP00000011351;gi|380796659	C11orf68_transcript_01;ENSMMUP00000011351;gi|380796659	5	5	4	4	4	4	21	21	31.483	291	10	4	1.4292e-13	15.5	17.2	194550000	169420000	25126000
714	4520;5583;7629;10382;26565;26667;28428;32729;32730;38621;39929;44292;47743;47744;69787;72544	C11orf70_transcript_01;ENSMMUP00000004526;ENSMMUP00000036751;ENSMMUP00000036752	C11orf70_transcript_01;ENSMMUP00000004526;ENSMMUP00000036751	16	16	14	14	14	14	67.4	67.4	30.746	267	36	33	5.5293e-166	60.3	63.7	892090000	594530000	297560000
715	45024;54108	C11orf73_transcript_01;ENSMMUP00000023320;gi|380813576;gi|383419011;gi|384947560;ENSMMUP00000023321	C11orf73_transcript_01;ENSMMUP00000023320;gi|380813576;gi|383419011;gi|384947560;ENSMMUP00000023321	2	2	2	1	2	1	9.6	9.6	21.627	197	3	3	1.458e-06	9.6	4.6	6555000	4206100	2348900
716	11248;19445;20434;20435;25222;55071;55072	C11orf74_transcript_01;ENSMMUP00000024017;gi|380809488;gi|384945240;ENSMMUP00000024015	C11orf74_transcript_01;ENSMMUP00000024017;gi|380809488;gi|384945240;ENSMMUP00000024015	7	7	6	7	6	7	37.7	37.7	24.952	220	14	21	4.6947e-86	35.5	37.7	495710000	291630000	204080000
717	1671;10651;10980;23653;48227;58563;62518	C11orf84_transcript_01;ENSMMUP00000023866;gi|380785911;gi|383415951	C11orf84_transcript_01;ENSMMUP00000023866;gi|380785911;gi|383415951	7	7	6	4	6	4	35.2	35.2	41.11	381	8	9	4.725e-58	28.1	25.7	70574000	56912000	13662000
718	57856;70740	C11orf85_transcript_01;ENSMMUP00000041118	C11orf85_transcript_01;ENSMMUP00000041118	2	1	0	2	0	1	16.7	10.6	24.663	216		2	0.00010542	0	16.7	2279700	0	2279700
719	387;19158;50551;56301;64178	C11orf96_transcript_01;gi|380787419;gi|384943670;gi|384946968	C11orf96_transcript_01;gi|380787419;gi|384943670;gi|384946968	5	5	5	4	5	4	59	59	13.763	122	9	6	1.7121e-76	59	57.4	102110000	34392000	67720000
720	22693;22694;45933;45934;49255;61333	C12orf23_transcript_01;ENSMMUP00000029322;ENSMMUP00000038712;gi|380817760;gi|383413291;gi|384950196	C12orf23_transcript_01;ENSMMUP00000029322;ENSMMUP00000038712;gi|380817760;gi|383413291;gi|384950196	6	6	5	6	5	6	67.2	67.2	11.748	116	14	13	1.3337e-139	67.2	67.2	665080000	271880000	393210000
721	3193;13210;14023;15765;26939;26940;38663	C12orf29_transcript_01;ENSMMUP00000020855;gi|380817854;gi|383422735;ENSMMUP00000020854	C12orf29_transcript_01;ENSMMUP00000020855;gi|380817854;gi|383422735;ENSMMUP00000020854	7	7	5	5	5	5	30.5	30.5	37.388	325	12	11	7.067e-46	22.8	21.5	142990000	56108000	86881000
722	56521;58202	C12orf4_transcript_01;ENSMMUP00000019917;gi|380814898;gi|383414201;gi|384948382	C12orf4_transcript_01;ENSMMUP00000019917;gi|380814898;gi|383414201;gi|384948382	2	2	2	2	2	2	7.1	7.1	63.941	552	3	3	3.7011e-12	7.1	7.1	90721000	39880000	50841000
723	54657;55362	C12orf42_transcript_01;C12orf42_transcript_02;ENSMMUP00000006563	C12orf42_transcript_01;C12orf42_transcript_02;ENSMMUP00000006563	2	2	2	0	2	0	14.7	14.7	38.647	353	2		1.1964e-18	14.7	0	4375900	4375900	0
724	49451	C12orf44_transcript_01;ENSMMUP00000039635;gi|380785473;gi|383413149;gi|384941568;ENSMMUP00000020184	C12orf44_transcript_01;ENSMMUP00000039635;gi|380785473;gi|383413149;gi|384941568;ENSMMUP00000020184	1	1	0	1	0	1	7.8	7.8	25.002	218		1	0.00010802	0	7.8	10075000	0	10075000
725	11968;12822;17258;29607;54632;57709	C12orf5_transcript_01;ENSMMUP00000011211;gi|380814900;gi|383412753	C12orf5_transcript_01;ENSMMUP00000011211;gi|380814900;gi|383412753	6	6	5	4	5	4	45.6	45.6	30.015	270	7	11	5.0912e-33	36.7	32.6	89656000	53695000	35962000
726	3393;4926;6458;45684;60828	C12orf57_transcript_01;ENSMMUP00000013341;gi|380785897;gi|384944262	C12orf57_transcript_01;ENSMMUP00000013341;gi|380785897;gi|384944262	5	5	4	4	4	4	67.5	67.5	13.148	126	21	13	3.5874e-93	53.2	57.1	173120000	124830000	48286000
727	4067;48941;55069;58431	C12orf60_transcript_01;ENSMMUP00000016800	C12orf60_transcript_01;ENSMMUP00000016800	4	4	3	4	3	4	27	27	27.533	244	8	10	8.7067e-24	15.2	27	155390000	60641000	94752000
728	6540;31160	C12orf71_transcript_01	C12orf71_transcript_01	2	2	2	2	2	2	11.6	11.6	31.266	276	2	3	8.6239e-09	11.6	11.6	10786000	5191300	5594900
729	44044	C14orf1_transcript_01;ENSMMUP00000015822;gi|380809202;gi|383409103;gi|384942682	C14orf1_transcript_01;ENSMMUP00000015822;gi|380809202;gi|383409103;gi|384942682	1	1	1	1	1	1	10.7	10.7	15.864	140	4	1	8.5002e-47	10.7	10.7	610930000	610350000	574700
730	48490	C14orf101_transcript_01;gi|380814056;gi|383419481	C14orf101_transcript_01;gi|380814056;gi|383419481	1	1	1	0	1	0	2.1	2.1	79.629	707	1		0.00028897	2.1	0	3322800	3322800	0
731	15367;44829;65532;69789	C14orf142_transcript_01;gi|380790589;gi|384949854	C14orf142_transcript_01;gi|380790589;gi|384949854	4	4	4	4	4	4	83	83	10.763	100	8	10	6.3772e-61	83	83	152910000	104820000	48089000
732	795;4366;17953;26850;31274;33534	C14orf159_transcript_01;ENSMMUP00000029463;ENSMMUP00000011745;ENSMMUP00000032648;ENSMMUP00000032647	C14orf159_transcript_01;ENSMMUP00000029463;ENSMMUP00000011745;ENSMMUP00000032648;ENSMMUP00000032647	6	6	6	3	6	3	20.3	20.3	66.411	616	13	7	1.4226e-39	20.3	9.6	169090000	98466000	70629000
733	2490;13628;13629;25878;26434;30628;31006;33989;42596;42597;46772;47457;47897;51461	C14orf166_transcript_01;ENSMMUP00000023939;gi|380813650;gi|383419081;gi|384947610	C14orf166_transcript_01;ENSMMUP00000023939;gi|380813650;gi|383419081;gi|384947610	14	14	12	14	12	14	58.2	58.2	28.068	244	44	55	1.9917e-143	54.5	58.2	2795900000	1163900000	1632000000
734	63485	C14orf166B_transcript_01;ENSMMUP00000030164	C14orf166B_transcript_01;ENSMMUP00000030164	1	1	1	0	1	0	2.9	2.9	54.286	488	2		1.0847e-07	2.9	0	2660200	2660200	0
735	3702;4818;7980;10782;36966;37561;43244;43425;44446;53728;66700;67090;71358	C14orf169_transcript_01;ENSMMUP00000000425;gi|383421627;gi|387542184;gi|380797767	C14orf169_transcript_01;ENSMMUP00000000425;gi|383421627;gi|387542184	13	13	10	11	10	11	34.3	34.3	71.276	642	14	22	5.8188e-106	29.9	28.8	193860000	102900000	90962000
736	50126	C14orf2_transcript_01;ENSMMUP00000006523	C14orf2_transcript_01;ENSMMUP00000006523	1	1	1	1	1	1	20.7	20.7	6.5908	58	1	2	0.00099789	20.7	20.7	190550000	41219000	149330000
737	7102;20236;25961;45848;58784;64195;64351;72039;74131	C14orf39_transcript_01;ENSMMUP00000003779	C14orf39_transcript_01;ENSMMUP00000003779	9	9	7	6	7	6	26.4	26.4	68.552	587	9	8	3.2854e-39	16.9	18.6	137840000	101110000	36727000
738	4055;4738;7425;26636;29143;36862;72940	C15orf26_transcript_01;ENSMMUP00000027838	C15orf26_transcript_01;ENSMMUP00000027838	7	7	6	5	6	5	33.2	33.2	34.255	301	12	13	1.4077e-27	25.9	24.6	298500000	244620000	53876000
739	40847;46324	C15orf38-AP3S2_transcript_01;C15orf38_transcript_01;ENSMMUP00000033283;gi|380790181;gi|384943096	C15orf38-AP3S2_transcript_01;C15orf38_transcript_01;ENSMMUP00000033283;gi|380790181;gi|384943096	2	2	2	1	2	1	10.2	10.2	43.879	394	3	2	2.7934e-10	10.2	6.9	12073000	7146800	4926100
740	860	C15orf39_transcript_01;ENSMMUP00000011182;gi|383420099;gi|384948328	C15orf39_transcript_01;ENSMMUP00000011182;gi|383420099;gi|384948328	1	1	1	1	1	1	2.3	2.3	110.18	1039	1	2	0.0015037	2.3	2.3	8275700	2903400	5372300
741	38972	C15orf40_transcript_01;gi|380809518;gi|380809520;gi|380809522;gi|380809524;gi|380809526;gi|380809528;gi|380809530;ENSMMUP00000020893	C15orf40_transcript_01;gi|380809518;gi|380809520;gi|380809522;gi|380809524;gi|380809526;gi|380809528;gi|380809530;ENSMMUP00000020893	1	1	1	1	1	1	8.4	8.4	16.678	154	1	1	0.001655	8.4	8.4	59932000	59863000	68724
742	34477;38581;49018;54396;56217;56218;61633	C15orf48_transcript_01	C15orf48_transcript_01	7	7	7	5	7	5	59	59	9.6132	83	44	58	8.4549e-25	59	49.4	6417400000	1586600000	4830800000
743	37836;50955	C15orf52_transcript_01;ENSMMUP00000033839;ENSMMUP00000027048	C15orf52_transcript_01;ENSMMUP00000033839;ENSMMUP00000027048	2	2	2	0	2	0	5.2	5.2	57.418	534	4		1.1494e-05	5.2	0	4291900	4291900	0
744	6032;6395;11115;16921;26766;36144;48178;54096;66433	C15orf55_transcript_01;ENSMMUP00000027551;ENSMMUP00000027552;ENSMMUP00000026554;ENSMMUP00000028740;FAM22G_transcript_01	C15orf55_transcript_01;ENSMMUP00000027551	9	8	8	7	7	6	18.4	16.6	119.76	1132	13	14	1.8963e-106	16.1	13.3	113240000	51089000	62151000
745	35486;65926	ENSMMUP00000001972;C15orf57_transcript_01;gi|380791947	ENSMMUP00000001972;C15orf57_transcript_01;gi|380791947	2	2	2	1	2	1	23.7	23.7	21.806	194	3	1	1.2135e-05	23.7	12.4	17041000	11776000	5265000
746	1273;64492;71084	ENSMMUP00000012920;C15orf60_transcript_01;ENSMMUP00000012921;ENSMMUP00000033442	ENSMMUP00000012920;C15orf60_transcript_01;ENSMMUP00000012921;ENSMMUP00000033442	3	3	3	0	3	0	22.1	22.1	29.229	267	3		9.4162e-14	22.1	0	12736000	12736000	0
747	47127	ENSMMUP00000026313;C15orf61_transcript_01;gi|384942734;gi|380794789	ENSMMUP00000026313;C15orf61_transcript_01;gi|384942734;gi|380794789	1	1	1	1	1	1	13.8	13.8	18.577	160	1	1	5.6798e-06	13.8	13.8	3502800	161140	3341600
748	63324;63704	C15orf65_transcript_01;ENSMMUP00000033596	C15orf65_transcript_01;ENSMMUP00000033596	2	2	2	1	2	1	29.8	29.8	13.843	121	3	3	3.5343e-09	29.8	14	129250000	49979000	79276000
749	1955;3591;11109;31605;45739;46501	ENSMMUP00000028926;C16orf13_transcript_03;gi|380817184;gi|384949822;C16orf13_transcript_02;C16orf13_transcript_01;ENSMMUP00000032786	ENSMMUP00000028926;C16orf13_transcript_03;gi|380817184;gi|384949822;C16orf13_transcript_02;C16orf13_transcript_01;ENSMMUP00000032786	6	6	5	2	5	2	29.6	29.6	29.035	267	8	3	6.3348e-27	24.3	12	84172000	27320000	56852000
750	8203;57692	C16orf46_transcript_01;ENSMMUP00000017188;ENSMMUP00000032303	C16orf46_transcript_01;ENSMMUP00000017188;ENSMMUP00000032303	2	2	1	2	1	2	13.6	13.6	42.687	390	3	6	2.9735e-18	8.7	13.6	21167000	5634600	15532000
751	16063;34890;62772;70931	C16orf55_transcript_05;C16orf55_transcript_01;ENSMMUP00000019563;C16orf55_transcript_02;C16orf55_transcript_04;gi|380793709	C16orf55_transcript_05;C16orf55_transcript_01;ENSMMUP00000019563;C16orf55_transcript_02;C16orf55_transcript_04;gi|380793709	4	4	4	2	4	2	17.1	17.1	15.794	140	9	11	8.0223e-16	17.1	14.3	513340000	401610000	111730000
752	61;670;671;16880;32093;43561;44893	C16orf58_transcript_01;ENSMMUP00000001201;ENSMMUP00000001203;gi|380815644	C16orf58_transcript_01;ENSMMUP00000001201;ENSMMUP00000001203;gi|380815644	7	7	7	6	7	6	23.9	23.9	51.184	468	14	13	2.6833e-66	23.9	20.7	268030000	115720000	152320000
753	57297	C16orf59_transcript_01;ENSMMUP00000032713	C16orf59_transcript_01;ENSMMUP00000032713	1	1	0	1	0	1	6.2	6.2	47.079	433		1	4.497e-09	0	6.2	510620	0	510620
754	1823;5989;15037;16792;17344;20836;27178;35687;36364;40635;53045;57759;58379;60501;64263;64264	C16orf62_transcript_01;gi|380787967	C16orf62_transcript_01;gi|380787967	16	1	9	12	1	1	25.2	0.8	109.58	963	11	15	9.5482e-56	13.5	18.3	13298000	12542000	755950
755	39319;50071;72582	C16orf70_transcript_01;ENSMMUP00000023789	C16orf70_transcript_01;ENSMMUP00000023789	3	3	2	2	2	2	13.3	13.3	47.538	422	2	2	1.7597e-07	8.3	11.1	6116300	1452400	4663900
756	5221;12208;49275;65188;71656	C16orf71_transcript_01;gi|380809892	C16orf71_transcript_01	5	5	3	5	3	5	18.7	18.7	55.395	518	5	10	1.2123e-20	9.3	18.7	69231000	34221000	35010000
757	23561;34766;45622;68233	C16orf78_transcript_01;ENSMMUP00000026135	C16orf78_transcript_01;ENSMMUP00000026135	4	4	3	1	3	1	19.1	19.1	30.805	267	5	2	1.6849e-09	10.9	8.2	47953000	25017000	22936000
758	31753;35874;44012;49700;67974	C16orf80_transcript_01;ENSMMUP00000020894;gi|380812090;gi|383417761;gi|384946626	C16orf80_transcript_01;ENSMMUP00000020894;gi|380812090;gi|383417761;gi|384946626	5	5	3	4	3	4	49.7	49.7	22.774	193	8	13	5.9582e-47	20.7	44	411200000	302950000	108250000
759	25964;54264	C16orf82_transcript_01;ENSMMUP00000014203	C16orf82_transcript_01;ENSMMUP00000014203	2	2	2	1	2	1	24.9	24.9	23.087	217	4	4	4.9961e-25	24.9	9.7	73308000	31311000	41997000
760	1268;25055;40916;45724;57741	C16orf86_transcript_01;gi|380801351	C16orf86_transcript_01	5	5	5	4	5	4	29.9	29.9	33.512	318	10	7	2.4332e-71	29.9	24.2	371900000	162100000	209800000
761	9247	C16orf91_transcript_01;ENSMMUP00000008806	C16orf91_transcript_01;ENSMMUP00000008806	1	1	1	1	1	1	13.6	13.6	14.879	132	2	2	0.00017317	13.6	13.6	112510000	51313000	61200000
762	17138;54482	C16orf93_transcript_01;ENSMMUP00000027475;ENSMMUP00000032455	C16orf93_transcript_01;ENSMMUP00000027475;ENSMMUP00000032455	2	2	1	2	1	2	12.3	12.3	37.954	332	1	2	5.4439e-07	3	12.3	3936400	678780	3257600
763	37753;44294;50657	C16orf96_transcript_01;ENSMMUP00000024509;ENSMMUP00000032680	C16orf96_transcript_01;ENSMMUP00000024509	3	3	2	1	2	1	5.2	5.2	125.06	1142	2	1	1.3174e-06	3.2	1.9	3487400	3158500	328890
764	3756;16549;24734;26577;26988;28200;29786;31208;33646;34070;35358;38598;52762;54452;60537;64044;64733;64800	C17orf104_transcript_01;ENSMMUP00000019721;ENSMMUP00000034331;ENSMMUP00000019722	C17orf104_transcript_01;ENSMMUP00000019721;ENSMMUP00000034331	18	18	13	14	13	14	33.5	33.5	107.9	955	25	32	3.0453e-93	23.8	26.3	564340000	264270000	300080000
765	30423;52872;59702;72921	ENSMMUP00000014448;C17orf47_transcript_01	ENSMMUP00000014448;C17orf47_transcript_01	4	4	3	4	3	4	13.4	13.4	64.43	581	7	4	2.105e-27	8.3	13.4	153740000	77604000	76131000
766	18535;34710;37436;65846;65847;67122;71070;72031	C17orf49_transcript_02;gi|380788223;gi|384942526;C17orf49_transcript_01;ENSMMUP00000021374;gi|380788067	C17orf49_transcript_02;gi|380788223;gi|384942526;C17orf49_transcript_01;ENSMMUP00000021374;gi|380788067	8	3	8	3	3	1	53.6	22.4	19.975	192	12	5	2.1342e-42	53.6	26.6	25821000	19166000	6654600
767	34710;37437;65846;65847;67122;71070	C17orf49_transcript_03;gi|380787653	C17orf49_transcript_03;gi|380787653	6	1	6	3	1	1	59.4	15.9	13.972	138	1	1	1.005e-38	59.4	38.4	37951000	21119000	16831000
768	56336;57814	ENSMMUP00000029257;C17orf50_transcript_01	ENSMMUP00000029257;C17orf50_transcript_01	2	2	1	1	1	1	13.3	13.3	27.635	249	1	2	1.2739e-08	4.8	8.4	13006000	6887900	6118300
769	28113	C17orf53_transcript_01;ENSMMUP00000008947	C17orf53_transcript_01;ENSMMUP00000008947	1	1	1	0	1	0	2.8	2.8	70.587	652	1		1.1591e-06	2.8	0	2518600	2518600	0
770	12169;15918;22606;24514;26186;42088;53890	C17orf59_transcript_01;gi|387540006	C17orf59_transcript_01;gi|387540006	7	5	7	6	5	5	38.7	24.4	37.09	357	11	9	1.7236e-120	38.7	28.6	169840000	50935000	118910000
771	2228;35551	C17orf62_transcript_01;ENSMMUP00000025263;gi|380816504;gi|383421565	C17orf62_transcript_01;ENSMMUP00000025263;gi|380816504;gi|383421565	2	2	2	1	2	1	17.1	17.1	20.76	187	2	1	1.0852e-06	17.1	7.5	8100100	5184200	2915900
772	71109	C17orf70_transcript_01;gi|383421789;ENSMMUP00000002115;gi|380803633	C17orf70_transcript_01;gi|383421789;ENSMMUP00000002115;gi|380803633	1	1	1	0	1	0	1.8	1.8	93.541	881	1		4.9713e-05	1.8	0	11066000	11066000	0
773	21431;36612;39746;45670;50104;60659;67074	ENSMMUP00000029453;C17orf75_transcript_01;gi|380789549;gi|383414557;gi|384941314;ENSMMUP00000029457	ENSMMUP00000029453;C17orf75_transcript_01;gi|380789549;gi|383414557;gi|384941314;ENSMMUP00000029457	7	7	7	4	7	4	31	31	45.556	403	10	5	6.6215e-83	31	14.4	136460000	69503000	66958000
774	3889;39131;45336;71789;74250	ENSMMUP00000001693;C17orf80_transcript_01;ENSMMUP00000001691;gi|380814174;gi|380814176;gi|383419543;ENSMMUP00000034126;ENSMMUP00000034127	ENSMMUP00000001693;C17orf80_transcript_01;ENSMMUP00000001691;gi|380814174;gi|380814176;gi|383419543;ENSMMUP00000034126;ENSMMUP00000034127	5	5	2	4	2	4	12.6	12.6	67.561	609	2	5	1.175e-83	5.3	9.9	149300000	47371000	101930000
775	2420;3497;3507;17657;46444	C17orf85_transcript_01;gi|383419753;ENSMMUP00000011220;ENSMMUP00000011222	C17orf85_transcript_01;gi|383419753	5	5	4	4	4	4	12.8	12.8	70.256	617	4	4	4.6754e-13	10.7	10.7	109980000	79028000	30952000
776	1465;22227;22232;22233;22234;22235;22326;26767;40965;55585;56249;56250;56251;56252;59161;71306	C17orf97_transcript_01;ENSMMUP00000002042;gi|380793661	C17orf97_transcript_01;ENSMMUP00000002042	16	16	13	12	13	12	49.5	49.5	60.568	555	31	37	1.0169e-108	45.9	40.7	1540800000	1001100000	539670000
777	5026;62790	C18orf25_transcript_01;ENSMMUP00000015056;gi|380784621;gi|383410835;gi|384939548;ENSMMUP00000015055	C18orf25_transcript_01;ENSMMUP00000015056;gi|380784621;gi|383410835;gi|384939548;ENSMMUP00000015055	2	2	2	1	2	1	12	12	37.076	343	6	5	4.7043e-24	12	6.4	79503000	63583000	15920000
778	21167	C18orf32_transcript_01;ENSMMUP00000041225;gi|380813190	C18orf32_transcript_01;ENSMMUP00000041225;gi|380813190	1	1	1	1	1	1	23.7	23.7	8.6202	76	4	8	7.8704e-07	23.7	23.7	450100000	161850000	288250000
779	31391;66781;66782	C18orf42_transcript_01	C18orf42_transcript_01	3	3	2	2	2	2	56.5	56.5	7.7897	69	3	5	4.4921e-11	56.5	47.8	465010000	12768000	452240000
780	37870	ENSMMUP00000041211;ENSMMUP00000041210;C18orf54_transcript_01;gi|383410439;ENSMMUP00000014315	ENSMMUP00000041211;ENSMMUP00000041210;C18orf54_transcript_01;gi|383410439;ENSMMUP00000014315	1	1	1	0	1	0	3.9	3.9	60.342	534	1		1.0962e-12	3.9	0	8565400	8565400	0
781	73780	ENSMMUP00000027501;C18orf63_transcript_01	ENSMMUP00000027501;C18orf63_transcript_01	1	1	1	0	1	0	3.5	3.5	76.627	679	1		6.8446e-05	3.5	0	10973000	10973000	0
782	16478;21184;60904	C19orf10_transcript_01;gi|380788087;gi|383408811;ENSMMUP00000031956	C19orf10_transcript_01;gi|380788087;gi|383408811;ENSMMUP00000031956	3	3	3	3	3	3	20.8	20.8	18.726	173	22	22	3.3272e-24	20.8	20.8	5077100000	2115100000	2962000000
783	21332;45783;68454	ENSMMUP00000004076;C19orf25_transcript_01;gi|380809914;gi|383413269	ENSMMUP00000004076;C19orf25_transcript_01;gi|380809914;gi|383413269	3	3	3	3	3	3	36.9	36.9	17.082	160	7	6	2.0279e-46	36.9	36.9	354700000	167580000	187120000
784	63566	C19orf38_transcript_01	C19orf38_transcript_01	1	1	1	1	1	1	10.4	10.4	24.953	230	4	3	1.1447e-27	10.4	10.4	80602000	29753000	50849000
785	51499	C19orf43_transcript_01;ENSMMUP00000008254;gi|380816422;gi|384942714	C19orf43_transcript_01;ENSMMUP00000008254;gi|380816422;gi|384942714	1	1	1	1	1	1	13.6	13.6	18.398	176	9	5	4.5607e-08	13.6	13.6	48357000	37310000	11047000
786	307;1958;4410;50430	C19orf45_transcript_01;ENSMMUP00000014944	C19orf45_transcript_01	4	4	3	4	3	4	12.9	12.9	56.997	504	6	6	2.3665e-13	9.3	12.9	55405000	21417000	33987000
787	660;5446;12092;24799;37304;45402	ENSMMUP00000011729;C19orf47_transcript_01;ENSMMUP00000031603;gi|380808068;gi|383414787;gi|384944368	ENSMMUP00000011729;C19orf47_transcript_01;ENSMMUP00000031603;gi|380808068;gi|383414787;gi|384944368	6	6	5	5	5	5	27.3	27.3	44.69	421	10	10	7.9879e-33	22.6	23.3	328350000	195150000	133200000
788	7498;27563;35327;46151;72143;73243	C19orf52_transcript_01;ENSMMUP00000009592;gi|383422657;gi|380795759	C19orf52_transcript_01;ENSMMUP00000009592;gi|383422657;gi|380795759	6	6	5	4	5	4	34.6	34.6	29.052	260	8	4	1.0816e-23	33.8	25.8	189170000	132990000	56184000
789	9927;60741;64529	C19orf54_transcript_01;gi|383417667;gi|387541640;ENSMMUP00000031599;ENSMMUP00000023291;gi|380790861	C19orf54_transcript_01;gi|383417667;gi|387541640	3	3	2	2	2	2	16.2	16.2	37.671	351	3	3	1.1127e-15	8.3	11.7	20292000	7248500	13044000
790	37397	C19orf57_transcript_01	C19orf57_transcript_01	1	1	1	0	1	0	3.9	3.9	65.813	636	1		0.0012559	3.9	0	8896500	8896500	0
791	10687;55880	C19orf6_transcript_01;gi|383422737;gi|384950240;C19orf6_transcript_02;gi|380794813	C19orf6_transcript_01;gi|383422737;gi|384950240;C19orf6_transcript_02;gi|380794813	2	2	1	2	1	2	5.5	5.5	67.76	620	2	3	1.3966e-06	3.9	5.5	14591000	12416000	2174600
792	2163;11094;24836;32402	C19orf70_transcript_01;ENSMMUP00000000799;gi|380787333;gi|384943938;ENSMMUP00000031944	C19orf70_transcript_01;ENSMMUP00000000799;gi|380787333;gi|384943938;ENSMMUP00000031944	4	4	4	3	4	3	67.8	67.8	13.055	118	13	13	4.563e-29	67.8	49.2	449710000	247460000	202250000
793	920	C1GALT1_transcript_01;ENSMMUP00000021457;gi|380789301;gi|383420103;gi|384939628	C1GALT1_transcript_01;ENSMMUP00000021457;gi|380789301;gi|383420103;gi|384939628	1	1	0	1	0	1	3.6	3.6	42.088	363		1	0.00088086	0	3.6	921070	0	921070
794	72233	C1GALT1C1_transcript_01;ENSMMUP00000031032;ENSMMUP00000040840;gi|380812064;gi|383417741;gi|384946612	C1GALT1C1_transcript_01;ENSMMUP00000031032;ENSMMUP00000040840;gi|380812064;gi|383417741;gi|384946612	1	1	1	0	1	0	6.6	6.6	36.396	318	1		0.001477	6.6	0	11306000	11306000	0
795	8507;11403;20118;37515	C1orf101_transcript_02;ENSMMUP00000037512;ENSMMUP00000000023;C1orf101_transcript_01;ENSMMUP00000037510;gi|380801139	C1orf101_transcript_02;ENSMMUP00000037512;ENSMMUP00000000023;C1orf101_transcript_01;ENSMMUP00000037510;gi|380801139	4	4	1	4	1	4	6.4	6.4	109.28	950	1	6	2.3342e-49	1.5	6.4	30920000	22289000	8630600
796	18053	C1orf105_transcript_01;ENSMMUP00000037633	C1orf105_transcript_01;ENSMMUP00000037633	1	1	0	1	0	1	12.5	12.5	21.468	184		1	0.00035548	0	12.5	950590	0	950590
797	8345;31612;34375;42340;54368	C1orf114_transcript_01;ENSMMUP00000000084;gi|384948506;gi|387542010;gi|380791159	C1orf114_transcript_01;ENSMMUP00000000084;gi|384948506;gi|387542010;gi|380791159	5	5	1	5	1	5	23.4	23.4	60.053	509	2	6	3.6598e-36	2	23.4	94809000	21644000	73165000
798	4621;5638;6744;15801	C1orf123_transcript_01;gi|380814114;gi|383419519;ENSMMUP00000009991;ENSMMUP00000009992	C1orf123_transcript_01;gi|380814114;gi|383419519;ENSMMUP00000009991;ENSMMUP00000009992	4	4	4	4	4	4	44.4	44.4	18.077	160	18	18	1.0581e-159	44.4	44.4	2560700000	856810000	1703900000
799	55529	C1orf158_transcript_01;ENSMMUP00000040591;ENSMMUP00000028796	C1orf158_transcript_01;ENSMMUP00000040591;ENSMMUP00000028796	1	1	1	1	1	1	9.8	9.8	22.803	194	1	1	0.00041332	9.8	9.8	8610900	4202700	4408200
800	676;20226;41519;49941;62338	C1orf173_transcript_01;ENSMMUP00000025616;gi|380791663;ENSMMUP00000039913	C1orf173_transcript_01;ENSMMUP00000025616;gi|380791663;ENSMMUP00000039913	5	5	4	2	4	2	6.5	6.5	168.04	1522	4	2	1.4217e-09	4.1	3.4	253930000	30927000	223000000
801	6966;32517;71463	C1orf177_transcript_01;ENSMMUP00000028411	C1orf177_transcript_01;ENSMMUP00000028411	3	3	3	0	3	0	8.9	8.9	47.361	418	5		6.6845e-11	8.9	0	14953000	14953000	0
802	4767;18537;40943;59338;62269	gi|380795429;C1orf198_transcript_01;ENSMMUP00000007743	gi|380795429;C1orf198_transcript_01;ENSMMUP00000007743	5	5	3	2	3	2	26.3	26.3	35.465	316	5	2	1.9391e-20	12.7	13.6	41999000	30356000	11643000
803	30355;55836	C1orf228_transcript_01;ENSMMUP00000017533	C1orf228_transcript_01;ENSMMUP00000017533	2	2	2	1	2	1	10.4	10.4	48.929	441	3	1	3.6907e-11	10.4	4.8	17391000	13289000	4102000
804	22629	C1orf35_transcript_01;ENSMMUP00000003742;gi|380816476;gi|383421539;gi|384949402;ENSMMUP00000038460	C1orf35_transcript_01;ENSMMUP00000003742;gi|380816476;gi|383421539;gi|384949402;ENSMMUP00000038460	1	1	1	0	1	0	4.6	4.6	29.25	262	1		2.498e-11	4.6	0	13727000	13727000	0
805	9892;56270;72969	C1orf43_transcript_01;gi|380783233;gi|383409617;gi|384946296;ENSMMUP00000014163;gi|380811498;C1orf43_transcript_03;ENSMMUP00000014162;C1orf43_transcript_02;ENSMMUP00000014161	C1orf43_transcript_01;gi|380783233;gi|383409617;gi|384946296;ENSMMUP00000014163;gi|380811498;C1orf43_transcript_03;ENSMMUP00000014162;C1orf43_transcript_02;ENSMMUP00000014161	3	3	3	1	3	1	19.4	19.4	28.807	253	6	1	4.5939e-16	19.4	9.1	44125000	42980000	1144700
806	2128;16544;17533;39994;41366;43043;44642;68143	C1orf50_transcript_01;ENSMMUP00000021193;gi|380790203;gi|383421519	C1orf50_transcript_01;ENSMMUP00000021193;gi|380790203;gi|383421519	8	8	5	7	5	7	56.3	56.3	21.896	199	8	11	4.6592e-32	36.2	52.8	159660000	86124000	73533000
807	39740;54274;71969	C1orf52_transcript_01;ENSMMUP00000013098;gi|380809918;gi|383412729;gi|384945452;ENSMMUP00000039809;ENSMMUP00000013099	C1orf52_transcript_01;ENSMMUP00000013098;gi|380809918;gi|383412729;gi|384945452;ENSMMUP00000039809	3	3	3	2	3	2	26.4	26.4	20.673	182	8	2	1.0974e-52	26.4	14.8	23945000	15514000	8431000
808	29106;29533;35237;41760;59888;67057;71853	C1orf56_transcript_01;ENSMMUP00000013170	C1orf56_transcript_01;ENSMMUP00000013170	7	7	5	4	5	4	37.5	37.5	36.715	341	5	6	1.6824e-71	25.2	22.9	92274000	78862000	13412000
809	1717;2178;4428;4645;15218;30437;34841;39632;69489	C1orf65_transcript_01;ENSMMUP00000016673	C1orf65_transcript_01;ENSMMUP00000016673	9	9	7	6	7	6	19.4	19.4	72.496	623	12	7	9.3022e-77	12.8	15.6	258990000	177730000	81265000
810	16441;39976	C1orf85_transcript_01;ENSMMUP00000000126;ENSMMUP00000038746;gi|380790431;gi|383410361;gi|384943306;C1orf85_transcript_03;C1orf85_transcript_02;ENSMMUP00000000127	C1orf85_transcript_01;ENSMMUP00000000126;ENSMMUP00000038746;gi|380790431;gi|383410361;gi|384943306;C1orf85_transcript_03;C1orf85_transcript_02;ENSMMUP00000000127	2	2	2	1	2	1	10.1	10.1	43.754	406	3	2	1.656e-24	10.1	6.4	40593000	29271000	11323000
811	8022;15998;48496;56554	C1orf94_transcript_01;ENSMMUP00000001278;ENSMMUP00000040435	C1orf94_transcript_01;ENSMMUP00000001278;ENSMMUP00000040435	4	4	2	2	2	2	12	12	65.417	598	2	2	1.1365e-10	7.4	4.7	13468000	11995000	1472500
812	18040	C1QB_transcript_01;gi|380790391;gi|383412087;gi|384944126;ENSMMUP00000027319	C1QB_transcript_01;gi|380790391;gi|383412087;gi|384944126;ENSMMUP00000027319	1	1	1	1	1	1	5.9	5.9	26.741	253	4	5	6.7219e-07	5.9	5.9	143880000	60259000	83621000
813	2020;2021;3936;17406;29681;32624;46255;50510;52126;52127;66501;66502	C1QBP_transcript_01;ENSMMUP00000008669;gi|380816034;gi|380816036;gi|383421179;gi|384949110	C1QBP_transcript_01;ENSMMUP00000008669;gi|380816034;gi|380816036;gi|383421179;gi|384949110	12	12	11	9	11	9	45.9	45.9	31.507	281	40	47	1.0628e-127	45.9	43.1	2862800000	1588300000	1274500000
814	19730	C1QC_transcript_01;ENSMMUP00000027318;gi|380790047;gi|383411623	C1QC_transcript_01;ENSMMUP00000027318;gi|380790047;gi|383411623	1	1	1	1	1	1	7.3	7.3	25.635	245	1	2	2.3144e-06	7.3	7.3	26156000	24192000	1963400
815	3474;6053;7966;8947;12494;17480;21277;34184;47177;49194;50639;51338;54374	C2_transcript_02;ENSMMUP00000000980;C2_transcript_03;gi|380797541;C2_transcript_01;ENSMMUP00000034033;ENSMMUP00000034035;ENSMMUP00000025837	C2_transcript_02;ENSMMUP00000000980;C2_transcript_03;gi|380797541;C2_transcript_01;ENSMMUP00000034033;ENSMMUP00000034035	13	13	9	12	9	12	25.3	25.3	83.316	752	22	21	3.0319e-98	21	23.7	481170000	235640000	245530000
816	11043;22417;25603;36600;40945;54959	C20orf112_transcript_01;ENSMMUP00000009324;ENSMMUP00000037698;gi|380809802;gi|383415925;gi|384942132	C20orf112_transcript_01;ENSMMUP00000009324;ENSMMUP00000037698;gi|380809802;gi|383415925;gi|384942132	6	5	6	5	5	4	34.9	31.9	47.27	436	10	10	4.5927e-72	34.9	26.4	59913000	31641000	28272000
817	32170;62640	C20orf144_transcript_01;ENSMMUP00000030993	C20orf144_transcript_01;ENSMMUP00000030993	2	2	0	2	0	2	17	17	17.116	153		3	1.2249e-07	0	17	11694000	0	11694000
818	484;2901;3022;14784;15729;26622;27063;55685;59365;61501;61502;72569;73467;73571	C20orf194_transcript_01;gi|380788643;ENSMMUP00000022991	C20orf194_transcript_01;gi|380788643;ENSMMUP00000022991	14	14	10	10	10	10	18.9	18.9	132.37	1177	15	17	6.5334e-106	14.7	14.3	228560000	80186000	148380000
819	1503;10942;37743;46329;64182	C20orf195_transcript_01;ENSMMUP00000007970;ENSMMUP00000038280	C20orf195_transcript_01;ENSMMUP00000007970;ENSMMUP00000038280	5	5	2	4	2	4	32.2	32.2	37.202	323	3	5	4.5922e-21	13.3	25.7	123380000	54767000	68613000
820	13481;32068;37009;43296;51362;57136;57522;73031	C20orf26_transcript_01;ENSMMUP00000037413;ENSMMUP00000037411;ENSMMUP00000037407	C20orf26_transcript_01;ENSMMUP00000037413;ENSMMUP00000037411	8	5	6	7	4	5	10.6	6.5	141.02	1237	8	9	8.1045e-55	6.9	9.9	77303000	43485000	33818000
821	13786;40013;72555	gi|380800145;C20orf27_transcript_01;ENSMMUP00000029072;ENSMMUP00000029071	gi|380800145;C20orf27_transcript_01;ENSMMUP00000029072	3	3	3	2	3	2	23.9	23.9	21.456	197	5	5	3.3669e-22	23.9	17.8	197300000	148240000	49052000
822	49346;68837	ENSMMUP00000005584;C21orf2_transcript_01;gi|380816308;gi|383421409;gi|384949296;gi|387543016;ENSMMUP00000035708;ENSMMUP00000005585;C21orf2_transcript_02	ENSMMUP00000005584;C21orf2_transcript_01;gi|380816308;gi|383421409;gi|384949296;gi|387543016;ENSMMUP00000035708;ENSMMUP00000005585;C21orf2_transcript_02	2	2	2	1	2	1	8.8	8.8	35.819	330	3	1	5.1684e-07	8.8	4.8	76297000	35584000	40713000
823	13243;22399;25217;41867;48155;50645;68393;70900	C21orf33_transcript_01;gi|383413275;gi|387542216;ENSMMUP00000035705;gi|384943748;gi|380791225;ENSMMUP00000006971	C21orf33_transcript_01;gi|383413275;gi|387542216;ENSMMUP00000035705;gi|384943748;gi|380791225;ENSMMUP00000006971	8	8	8	7	8	7	44.4	44.4	27.989	268	42	45	1.902e-126	44.4	43.7	5845600000	3127900000	2717700000
824	16481;21441;35781;36467;36468;44741;53833;54182;54183	C21orf59_transcript_01;ENSMMUP00000013493;gi|380786921;gi|383413067;gi|384948306;ENSMMUP00000035604;ENSMMUP00000013497;ENSMMUP00000035605	C21orf59_transcript_01;ENSMMUP00000013493;gi|380786921;gi|383413067;gi|384948306;ENSMMUP00000035604;ENSMMUP00000013497;ENSMMUP00000035605	9	9	9	9	9	9	44.5	44.5	33.164	290	26	35	2.0839e-160	44.5	44.5	1238200000	549550000	688680000
825	72593;72594	C22orf15_transcript_01;ENSMMUP00000007431	C22orf15_transcript_01;ENSMMUP00000007431	2	2	0	2	0	2	14.2	14.2	16.557	148		4	1.1091e-09	0	14.2	33932000	0	33932000
826	9332;16146;22377;22521;23412;23605;23606;23788;33242;35116;40256;43388;43389;48208;48209;50091;50276;51979;53919;54388;54389;57087;63658;66958	C22orf28_transcript_01;ENSMMUP00000008846;gi|380813570;gi|383408245;gi|384947556	C22orf28_transcript_01;ENSMMUP00000008846;gi|380813570;gi|383408245;gi|384947556	24	24	19	20	19	20	56.4	56.4	55.2	505	85	89	0	47.1	49.5	6647200000	3354800000	3292400000
827	12310	C2CD2_transcript_01;ENSMMUP00000009046;gi|387539610;gi|380794153;ENSMMUP00000009225	C2CD2_transcript_01;ENSMMUP00000009046;gi|387539610;gi|380794153;ENSMMUP00000009225	1	1	1	1	1	1	3.2	3.2	75.473	696	2	1	1.2569e-05	3.2	3.2	5459200	3879200	1580000
828	9667;11014;42807;48614;49187;49274;59739;62018;65925	C2CD3_transcript_01;ENSMMUP00000014743;gi|380791589;ENSMMUP00000013527;ENSMMUP00000013526;ENSMMUP00000013524	C2CD3_transcript_01;ENSMMUP00000014743;gi|380791589	9	9	4	7	4	7	8	8	218.52	1963	5	8	3.4862e-48	2.5	6.7	49874000	11724000	38150000
829	4517;5364;7475;14183;15387;16468;18340;19501;23845;26775;38549;42405;42417;47492;48110;58015;66220	C2CD5_transcript_01;gi|380818458;gi|383423293;ENSMMUP00000008734	C2CD5_transcript_01;gi|380818458;gi|383423293;ENSMMUP00000008734	17	17	15	10	15	10	28.4	28.4	110.47	1000	28	23	6.8624e-104	25.1	19.5	827110000	417790000	409320000
830	27143;33136;40893;55166;55823;61224;61505;67892	C2orf16_transcript_01;ENSMMUP00000036657	C2orf16_transcript_01;ENSMMUP00000036657	8	8	7	3	7	3	7.8	7.8	228.51	2008	8	3	8.8202e-43	6.5	3.9	41213000	31786000	9427400
831	18424;22630;43636;58836;61850	C2orf29_transcript_01;gi|380800199;ENSMMUP00000001521;gi|380791925	C2orf29_transcript_01;gi|380800199;ENSMMUP00000001521	5	5	3	5	3	5	17.5	17.5	55.303	510	3	11	5.1042e-25	12.9	17.5	176320000	25381000	150940000
832	14114;35602;49594;62918;67271;74399	C2orf42_transcript_01;gi|380814110;gi|383414295	C2orf42_transcript_01;gi|380814110;gi|383414295	6	6	5	4	5	4	18.3	18.3	64.066	574	9	6	2.3719e-202	15.7	11.5	291670000	169670000	122000000
833	42736;44546;53808;54806	C2orf43_transcript_01;ENSMMUP00000004469;ENSMMUP00000036719;gi|380815364;gi|383420543	C2orf43_transcript_01;ENSMMUP00000004469;ENSMMUP00000036719;gi|380815364;gi|383420543	4	4	3	3	3	3	20.6	20.6	37.407	325	3	8	4.7814e-19	15.4	17.8	36044000	15861000	20183000
834	17322;38313;59877;67016	C2orf44_transcript_01;ENSMMUP00000016203;gi|380816756;ENSMMUP00000036712	C2orf44_transcript_01;ENSMMUP00000016203;gi|380816756;ENSMMUP00000036712	4	4	3	3	3	3	13.2	13.2	79.245	721	4	3	1.0371e-55	11.2	9	48133000	20390000	27742000
835	13375;18065;45411;52323	C2orf47_transcript_01;ENSMMUP00000030495;gi|383410465;gi|380793901	C2orf47_transcript_01;ENSMMUP00000030495;gi|383410465;gi|380793901	4	4	3	2	3	2	16.8	16.8	32.409	291	5	2	4.2836e-13	13.1	7.2	133750000	125370000	8372700
836	10941;55454;69095	C2orf49_transcript_01;ENSMMUP00000011061;gi|380787311;gi|383413527	C2orf49_transcript_01;ENSMMUP00000011061;gi|380787311;gi|383413527	3	3	1	2	1	2	19.8	19.8	25.92	232	2	5	1.3118e-20	8.6	18.5	39504000	3311400	36193000
837	10328;29090;38925	C2orf53_transcript_01;ENSMMUP00000003211	C2orf53_transcript_01;ENSMMUP00000003211	3	3	3	2	3	2	10.7	10.7	44.703	412	5	4	4.6591e-12	10.7	8.7	46336000	20705000	25631000
838	34308	C2orf62_transcript_01;ENSMMUP00000037636	C2orf62_transcript_01;ENSMMUP00000037636	1	1	1	1	1	1	3.6	3.6	43.707	387	1	1	0.0014513	3.6	3.6	22914000	1142800	21771000
839	69832	C2orf68_transcript_01;gi|383418269;gi|387541720;gi|380797625	C2orf68_transcript_01;gi|383418269;gi|387541720;gi|380797625	1	1	0	1	0	1	9.6	9.6	18.737	166		3	0.00052956	0	9.6	92419000	0	92419000
840	13151;20272;21540;26880;51325;51892;54536;58513;58603;63601	C2orf69_transcript_01;gi|380796249;ENSMMUP00000030493	C2orf69_transcript_01;gi|380796249;ENSMMUP00000030493	10	10	8	6	8	6	43.8	43.8	43.575	386	10	9	1.5799e-104	32.4	31.9	224390000	148840000	75542000
841	7591;15894;56962;60029;69442;72723	C2orf70_transcript_01;ENSMMUP00000018777	C2orf70_transcript_01;ENSMMUP00000018777	6	6	4	4	4	4	42.8	42.8	23.313	201	11	5	5.6425e-29	39.3	32.3	71005000	54874000	16131000
842	5413;21532	C2orf71_transcript_01;ENSMMUP00000005781	C2orf71_transcript_01;ENSMMUP00000005781	2	2	1	2	1	2	2.1	2.1	140.31	1295	1	2	5.5343e-05	0.9	2.1	4389300	629710	3759600
843	45391;46089	ENSMMUP00000002876;C2orf73_transcript_01;ENSMMUP00000002873	ENSMMUP00000002876;C2orf73_transcript_01;ENSMMUP00000002873	2	2	1	1	1	1	19.2	19.2	31.933	287	1	1	5.3263e-09	6.3	12.9	14101000	6235600	7865500
844	13255;44241;47458	C2orf76_transcript_01;ENSMMUP00000006245;gi|380790539;gi|383415833	C2orf76_transcript_01;ENSMMUP00000006245;gi|380790539;gi|383415833	3	3	3	1	3	1	27.8	27.8	14.684	126	9	6	2.1436e-20	27.8	8.7	64225000	57918000	6307500
845	5712;49004	C2orf78_transcript_01;ENSMMUP00000014239;ENSMMUP00000036467;ENSMMUP00000036466;ENSMMUP00000036465	C2orf78_transcript_01;ENSMMUP00000014239;ENSMMUP00000036467;ENSMMUP00000036466;ENSMMUP00000036465	2	2	2	1	2	1	5.7	5.7	100.57	930	2	1	7.8151e-08	5.7	2.8	41600000	27178000	14421000
846	15540;19580;27964;36125;54139;64825;70439;71138	C2orf81_transcript_01;ENSMMUP00000020488;gi|380801077	C2orf81_transcript_01;ENSMMUP00000020488;gi|380801077	8	8	5	6	5	6	24.8	24.8	66.835	613	15	9	9.4567e-114	17.5	20.2	565390000	514780000	50603000
847	13114;42331;53106;53107;73008	C2orf88_transcript_01;ENSMMUP00000009542;gi|380789775	C2orf88_transcript_01;ENSMMUP00000009542;gi|380789775	5	5	3	5	3	5	80	80	10.984	95	9	12	5.3548e-110	46.3	80	706170000	507300000	198870000
848	759;805;1045;1550;1904;1905;2118;4717;6560;6572;7914;10892;11289;11716;12765;13963;15100;15919;17458;17691;23356;25232;29376;30204;31079;31343;32589;33370;34745;34803;35882;36021;36766;36767;37802;40308;42154;43122;49741;49754;49760;51332;52110;52714;55835;55850;56609;56753;58580;59684;60980;62411;62829;63516;65140;65303;66608;66999;67500;68413;69420;69759;69923;70811;71050;72694;74615;74664	C3_transcript_01;gi|380790439;gi|387273277;ENSMMUP00000011399;ENSMMUP00000031926	C3_transcript_01;gi|380790439;gi|387273277	68	68	61	60	61	60	55.9	55.9	187.18	1663	231	303	0	49.4	52.3	21665000000	11574000000	10091000000
849	30788	C3orf17_transcript_01;ENSMMUP00000019527;gi|380794969;ENSMMUP00000040011;ENSMMUP00000019528	C3orf17_transcript_01;ENSMMUP00000019527;gi|380794969;ENSMMUP00000040011;ENSMMUP00000019528	1	1	0	1	0	1	1.1	1.1	64.437	566		1	2.3131e-23	0	1.1	309410	0	309410
850	20129;25254;58918	C3orf20_transcript_01;ENSMMUP00000019403;ENSMMUP00000039026	C3orf20_transcript_01;ENSMMUP00000019403;ENSMMUP00000039026	3	3	3	0	3	0	6.6	6.6	100.75	903	3		3.5432e-16	6.6	0	14432000	14432000	0
851	14982;31779	C3orf33_transcript_01;gi|380811958;ENSMMUP00000023934	C3orf33_transcript_01;gi|380811958;ENSMMUP00000023934	2	2	2	1	2	1	14.8	14.8	29.311	250	3	1	1.6028e-08	14.8	8.8	16581000	6762900	9818000
852	24880;48946;48947;63928;71502;71646	ENSMMUP00000017298;C3orf37_transcript_01;ENSMMUP00000017297;gi|380814834;gi|383420113	ENSMMUP00000017298;C3orf37_transcript_01;ENSMMUP00000017297;gi|380814834;gi|383420113	6	6	5	4	5	4	19.3	19.3	40.884	357	7	8	6.5783e-24	19	15.4	207550000	71108000	136440000
853	1199;9543;9606;15842;54191	C3orf62_transcript_01;ENSMMUP00000010855;gi|380790421;gi|380790423;gi|383414747;gi|384944304	C3orf62_transcript_01;ENSMMUP00000010855;gi|380790421;gi|380790423;gi|383414747;gi|384944304	5	5	4	2	4	2	23.2	23.2	30.088	267	5	4	5.0859e-34	23.2	10.5	59277000	46051000	13226000
854	174;1565;3310;4940;6024;7889;7890;11042;11640;12507;12508;13421;15908;18310;22772;23268;23313;24612;26862;31907;32455;33594;34645;38085;38974;39582;40590;43028;46189;50998;51842;53765;53899;56216;60201;63025;63651;66146;67101;67236;67535;68688;68689;69619;69784;70179;71702;73185;73318;74510	C4A_transcript_01;ENSMMUP00000001017;ENSMMUP00000040832;ENSMMUP00000034007	C4A_transcript_01;ENSMMUP00000001017	50	2	36	45	2	2	42.8	2.6	192.75	1744	7	8	0	32.7	39.1	308510000	77589000	230920000
855	20260;25258;31737;40324;65374;71331;71332;72048	C4BPA_transcript_01;ENSMMUP00000018063	C4BPA_transcript_01;ENSMMUP00000018063	8	7	6	4	6	3	20.1	18.7	66.675	598	14	8	6.5152e-49	18.7	9	588520000	301020000	287490000
856	32782	ENSMMUP00000029183;C4BPB_transcript_01	ENSMMUP00000029183;C4BPB_transcript_01	1	1	1	0	1	0	6	6	28.483	252	2		0.0014761	6	0	265170	265170	0
857	47787	C4orf19_transcript_01;ENSMMUP00000012673;ENSMMUP00000035351;gi|380814360	C4orf19_transcript_01;ENSMMUP00000012673;ENSMMUP00000035351;gi|380814360	1	1	0	1	0	1	5.7	5.7	33.86	315		3	3.9139e-28	0	5.7	25455000	0	25455000
858	10462;20683	C4orf21_transcript_01;ENSMMUP00000031058	C4orf21_transcript_01;ENSMMUP00000031058	2	2	1	2	1	2	1.7	1.7	237.23	2108	3	2	0.0001138	0.6	1.7	83735000	57687000	26047000
859	10973;10974;17918;21120;34119;42221;48292;54391;60065;65688	C4orf27_transcript_01;ENSMMUP00000013398;gi|380790027;gi|384943884	C4orf27_transcript_01;ENSMMUP00000013398;gi|380790027;gi|384943884	10	10	10	7	10	7	32.7	32.7	39.375	346	18	11	8.0421e-48	32.7	22.8	160100000	119570000	40525000
860	44974	C4orf3_transcript_01;ENSMMUP00000034855	C4orf3_transcript_01;ENSMMUP00000034855	1	1	1	1	1	1	16.7	16.7	7.5365	66	1	2	6.562e-07	16.7	16.7	1946300	328320	1618000
861	7751;22435;22436;45241;48403	C4orf32_transcript_01;ENSMMUP00000014012;gi|380794911	C4orf32_transcript_01;ENSMMUP00000014012;gi|380794911	5	5	4	5	4	5	37.9	37.9	14.809	132	7	13	8.5678e-60	37.9	37.9	175940000	67373000	108570000
862	6495;28552	C4orf33_transcript_01;ENSMMUP00000002864	C4orf33_transcript_01;ENSMMUP00000002864	2	2	2	2	2	2	12.3	12.3	24.122	204	3	2	1.5152e-10	12.3	12.3	47210000	24699000	22512000
863	59559	C4orf46_transcript_01;ENSMMUP00000006179;gi|380789433;gi|383416435;gi|384945746	C4orf46_transcript_01;ENSMMUP00000006179;gi|380789433;gi|383416435;gi|384945746	1	1	1	1	1	1	22.1	22.1	11.802	113	1	1	6.9146e-14	22.1	22.1	14067000	2228100	11839000
864	2451	C4orf47_transcript_01	C4orf47_transcript_01	1	1	1	1	1	1	5.8	5.8	34.292	309	3	4	1.4404e-07	5.8	5.8	141530000	38888000	102640000
865	2254	ENSMMUP00000008784;ENSMMUP00000018858;C4orf52_transcript_01;gi|380790337;gi|384944544	ENSMMUP00000008784;ENSMMUP00000018858;C4orf52_transcript_01;gi|380790337;gi|384944544	1	1	1	1	1	1	13.1	13.1	11.507	107	4	4	2.0035e-07	13.1	13.1	408930000	405010000	3918200
866	2002;7334;8864;11389;13097;15293;23550;33536;40580;46210;63195;64631;66976	C5_transcript_01;ENSMMUP00000026497	C5_transcript_01;ENSMMUP00000026497	13	13	9	9	9	9	13.2	13.2	188.56	1676	14	14	6.5438e-101	9.8	8.8	449380000	236460000	212920000
867	29351;34262;36052;36053;41097;48551;70453	C5orf22_transcript_01;ENSMMUP00000015999;gi|380814396;gi|383419727;ENSMMUP00000016001	C5orf22_transcript_01;ENSMMUP00000015999;gi|380814396;gi|383419727	7	7	3	7	3	7	31.4	31.4	50.125	442	3	7	1.8825e-93	12.2	31.4	83860000	25096000	58764000
868	45797	C5orf24_transcript_01;ENSMMUP00000005352;gi|380809704;gi|380809706;gi|383415867;gi|384941952	C5orf24_transcript_01;ENSMMUP00000005352;gi|380809704;gi|380809706;gi|383415867;gi|384941952	1	1	1	1	1	1	14.4	14.4	20.132	188	2	1	8.7121e-09	14.4	14.4	23739000	18094000	5645900
869	44976;45349	C5orf30_transcript_01;ENSMMUP00000005630;gi|380817748;gi|380817750;gi|383409899;gi|384942754	C5orf30_transcript_01;ENSMMUP00000005630;gi|380817748;gi|380817750;gi|383409899;gi|384942754	2	2	2	0	2	0	15	15	23.083	206	2		3.8425e-08	15	0	1470200	1470200	0
870	62139;65831	C5orf42_transcript_01;ENSMMUP00000029180	C5orf42_transcript_01;ENSMMUP00000029180	2	2	2	0	2	0	1.1	1.1	362.68	3199	2		1.6349e-05	1.1	0	9450700	9450700	0
871	9738;20165;42185;42808;42809;44987;69956	gi|380816682;gi|383412261;gi|384941112;gi|380816684;gi|380816686;gi|380816688;gi|380816690;C5orf44_transcript_01;gi|383412259;gi|384941114;ENSMMUP00000021709	gi|380816682;gi|383412261;gi|384941112;gi|380816684;gi|380816686;gi|380816688;gi|380816690;C5orf44_transcript_01;gi|383412259;gi|384941114	7	7	5	5	5	5	25.1	25.1	46.622	418	10	9	2.0045e-32	21.1	14.4	242040000	104080000	137950000
872	57648;73356	C5orf45_transcript_01	C5orf45_transcript_01	2	2	1	2	1	2	10.7	10.7	38.055	346	2	2	1.5212e-06	6.6	10.7	35445000	13843000	21603000
873	502	ENSMMUP00000004421;C5orf47_transcript_01	ENSMMUP00000004421;C5orf47_transcript_01	1	1	1	0	1	0	10.4	10.4	21.323	201	3		0.00028176	10.4	0	20161000	20161000	0
874	1733;27786;53495	C5orf48_transcript_01;ENSMMUP00000020991	C5orf48_transcript_01;ENSMMUP00000020991	3	3	3	2	3	2	26.1	26.1	15.466	134	5	2	1.4965e-46	26.1	17.2	61294000	49315000	11979000
875	44647;57757	C5orf49_transcript_01;ENSMMUP00000024670;gi|387541174;gi|380809694	C5orf49_transcript_01;ENSMMUP00000024670;gi|387541174;gi|380809694	2	2	1	2	1	2	26.5	26.5	16.994	147	1	4	9.4786e-14	17	26.5	20266000	7958300	12307000
876	79;14959;25849;35030;54746;74515	C5orf51_transcript_01;ENSMMUP00000005295;gi|380811970;gi|380811972;gi|383417683;gi|383417685	C5orf51_transcript_01;ENSMMUP00000005295;gi|380811970;gi|380811972;gi|383417683;gi|383417685	6	6	6	5	6	5	30.3	30.3	33.658	294	14	9	5.3224e-90	30.3	29.9	747580000	507090000	240490000
877	22870;29306	C5orf54_transcript_01;ENSMMUP00000030380	C5orf54_transcript_01;ENSMMUP00000030380	2	2	1	1	1	1	3.4	3.4	68.27	593	1	1	2.5325e-05	1.9	1.5	520900	371240	149660
878	3001;3677;9896;9968;15757;16454;18090;22080;29040;34986;56128;60507;61677;62132;63239;69245;73763;74310;74311;74643	C6_transcript_01;ENSMMUP00000027679;ENSMMUP00000034800	C6_transcript_01;ENSMMUP00000027679;ENSMMUP00000034800	20	20	14	16	14	16	33.1	33.1	104.95	934	22	23	2.6403e-178	26.4	29.3	679940000	209030000	470910000
879	42353	C6orf106_transcript_02;ENSMMUP00000030051;gi|380787815;gi|383420829;gi|384948838;C6orf106_transcript_01;ENSMMUP00000030052;gi|380787321	C6orf106_transcript_02;ENSMMUP00000030051;gi|380787815;gi|383420829;gi|384948838;C6orf106_transcript_01;ENSMMUP00000030052;gi|380787321	1	1	1	1	1	1	8.1	8.1	32.871	298	2	1	1.0072e-05	8.1	8.1	67358000	33920000	33438000
880	21550;71197	C6orf120_transcript_01;gi|380807955;gi|383409137;gi|384939616;gi|384939618	C6orf120_transcript_01;gi|380807955;gi|383409137;gi|384939616;gi|384939618	2	2	1	2	1	2	34	34	20.915	191	4	4	1.8658e-32	14.1	34	370520000	222240000	148280000
881	42297;46533;52119	C6orf163_transcript_01;ENSMMUP00000029554;ENSMMUP00000033360	C6orf163_transcript_01;ENSMMUP00000029554;ENSMMUP00000033360	3	3	1	2	1	2	12.8	12.8	38.409	329	1	2	5.373e-06	4	8.8	7424700	3441200	3983500
882	6318;6692;7219;11258;12741;15312;17424;22458;33491;33776;39123;49685;60853;60854	C6orf165_transcript_01;ENSMMUP00000022415	C6orf165_transcript_01;ENSMMUP00000022415	14	14	11	11	11	11	33.9	33.9	71.147	622	15	18	1.2049e-116	28	28.9	458400000	168010000	290390000
883	1481;2585;6329;6721;16206;20750;29271;29272;34908;39860;41820;47287;54026;62644;62752;71378;72125;72864	C6orf211_transcript_01;ENSMMUP00000024120;gi|380790221;gi|383421595	C6orf211_transcript_01;ENSMMUP00000024120;gi|380790221;gi|383421595	18	14	15	16	12	12	59.9	46.3	51.145	441	44	67	2.9003e-206	46.3	59	1765000000	854880000	910100000
884	6708;14835;25361;25380	C6orf89_transcript_01;ENSMMUP00000006624;gi|383416563;gi|384943844;gi|387540228;ENSMMUP00000006623;ENSMMUP00000033786	C6orf89_transcript_01;ENSMMUP00000006624;gi|383416563;gi|384943844;gi|387540228;ENSMMUP00000006623	4	4	4	1	4	1	18.1	18.1	40.748	354	8	1	3.1666e-17	18.1	3.7	61856000	47401000	14456000
885	49904;72378	C7orf10_transcript_01;ENSMMUP00000002275	C7orf10_transcript_01;ENSMMUP00000002275	2	2	2	1	2	1	10.1	10.1	48.498	445	2	1	3.8983e-07	10.1	4.7	16633000	7797800	8835200
886	8090	gi|380796715;C7orf25_transcript_01;ENSMMUP00000029540;ENSMMUP00000035257	gi|380796715;C7orf25_transcript_01;ENSMMUP00000029540;ENSMMUP00000035257	1	1	1	0	1	0	3.2	3.2	52.012	474	1		8.2274e-07	3.2	0	882330	882330	0
887	35102	ENSMMUP00000020390;C7orf26_transcript_01;gi|380800663;gi|380800665;ENSMMUP00000020393	ENSMMUP00000020390;C7orf26_transcript_01;gi|380800663;gi|380800665;ENSMMUP00000020393	1	1	1	1	1	1	4.4	4.4	50.355	451	1	1	1.5233e-13	4.4	4.4	7805800	3473800	4332000
888	2501;3914;9894;14747;15513;17609;18826;21314;27130;29449;33915;33916;34499;40875;56972;61952;70541;72565	C7orf31_transcript_01;ENSMMUP00000007523	C7orf31_transcript_01;ENSMMUP00000007523	18	18	15	16	15	16	50.8	50.8	68.234	590	29	35	1.2216e-304	42	48.5	963320000	679870000	283460000
889	44427	C7orf41_transcript_01;gi|380789727;gi|380789729;gi|380789731;ENSMMUP00000016463	C7orf41_transcript_01;gi|380789727;gi|380789729;gi|380789731;ENSMMUP00000016463	1	1	0	1	0	1	9.2	9.2	14.939	131		1	0.0020937	0	9.2	1786600	0	1786600
890	4107;4847;13609;16669;21528;36187;40868;41326	C7orf43_transcript_01;ENSMMUP00000024203;gi|384940380;gi|380800181;ENSMMUP00000024205;ENSMMUP00000024204;gi|380791607	C7orf43_transcript_01;ENSMMUP00000024203;gi|384940380;gi|380800181	8	8	5	4	5	4	29.8	29.8	62.597	580	6	6	8.9031e-45	15.7	18.4	102190000	66917000	35270000
891	5416	C7orf45_transcript_01;ENSMMUP00000013153	C7orf45_transcript_01;ENSMMUP00000013153	1	1	1	1	1	1	9.4	9.4	28.029	244	1	2	2.7625e-05	9.4	9.4	79711000	17762000	61949000
892	4929;9186;14657;22422;32663	C7orf50_transcript_01;ENSMMUP00000009450;gi|380808011;gi|383411879;gi|384939574	C7orf50_transcript_01;ENSMMUP00000009450;gi|380808011;gi|383411879;gi|384939574	5	5	3	3	3	3	40.7	40.7	22.225	194	6	3	2.4677e-28	22.7	28.9	124200000	109660000	14543000
893	60356	C7orf55_transcript_01;ENSMMUP00000008906;gi|380790329;gi|383416101	C7orf55_transcript_01;ENSMMUP00000008906;gi|380790329;gi|383416101	1	1	1	1	1	1	17.7	17.7	12.691	113	2	3	1.757e-06	17.7	17.7	92307000	52093000	40214000
894	36542	C7orf60_transcript_01;gi|383412731;gi|384945502;gi|380798677;ENSMMUP00000020391;ENSMMUP00000020392	C7orf60_transcript_01;gi|383412731;gi|384945502;gi|380798677;ENSMMUP00000020391;ENSMMUP00000020392	1	1	1	0	1	0	6.2	6.2	46.292	405	1		0.0002254	6.2	0	1710200	1710200	0
895	29032;29585;59627	C7orf63_transcript_01;ENSMMUP00000031139;gi|380804763;ENSMMUP00000031138;gi|380805477	C7orf63_transcript_01;ENSMMUP00000031139;gi|380804763	3	3	0	3	0	3	6.2	6.2	103.76	923		3	1.5826e-14	0	6.2	4590100	0	4590100
896	23580;44579;56277;57244;57245;73142;73143;73221	C7orf72_transcript_01	C7orf72_transcript_01	8	8	8	2	8	2	23.5	23.5	49.449	438	8	2	1.8547e-39	23.5	9.1	44017000	39943000	4073300
897	427;2697;4023;6749;18606;25772;26847;57945;73016;73767	C8A_transcript_01;ENSMMUP00000030275	C8A_transcript_01;ENSMMUP00000030275	10	10	8	8	8	8	32.7	32.7	65.421	584	18	17	8.3689e-245	25.3	29.8	779050000	391410000	387640000
898	6613;7960;11203;17419;22415;29057;29798;51330;52938;54278;57995	C8B_transcript_01;ENSMMUP00000030277	C8B_transcript_01;ENSMMUP00000030277	11	11	8	7	8	7	32.8	32.8	66.9	591	22	18	6.5225e-166	24.9	21.3	331810000	222980000	108830000
899	1297;12117;33684;35967;58074;72821;72822	C8G_transcript_01;ENSMMUP00000040230	C8G_transcript_01;ENSMMUP00000040230	7	7	6	4	6	4	38.6	38.6	22.297	202	8	9	3.6269e-69	38.6	26.2	544380000	243500000	300870000
900	425	C8orf33_transcript_01;gi|380790673;gi|383420929	C8orf33_transcript_01;gi|380790673;gi|383420929	1	1	1	0	1	0	10	10	25.058	229	1		8.3781e-06	10	0	10858000	10858000	0
901	1316;17968;55360;55447;62651	C8orf37_transcript_01;ENSMMUP00000021677;gi|380810044	C8orf37_transcript_01;ENSMMUP00000021677;gi|380810044	5	5	4	4	4	4	32.9	32.9	23.425	207	8	9	5.0933e-41	25.6	29	390080000	75014000	315070000
902	34945	C8orf40_transcript_01;C8orf40_transcript_02;C8orf40_transcript_03;C8orf40_transcript_04;gi|380784067;gi|380784069;gi|383408587;gi|384944002;ENSMMUP00000026580	C8orf40_transcript_01;C8orf40_transcript_02;C8orf40_transcript_03;C8orf40_transcript_04;gi|380784067;gi|380784069;gi|383408587;gi|384944002;ENSMMUP00000026580	1	1	1	1	1	1	17.8	17.8	12.439	107	2	1	2.3224e-10	17.8	17.8	13119000	10972000	2147100
903	17448;35294;56549;68410;68411	ENSMMUP00000014540;C8orf42_transcript_01;gi|384945512;gi|387541388	ENSMMUP00000014540;C8orf42_transcript_01;gi|384945512;gi|387541388	5	5	4	3	4	3	35	35	27.883	254	4	4	1.2546e-22	24	28.3	35414000	21796000	13619000
904	10402;17606;35335;42556;56749;72488	ENSMMUP00000031830;C8orf82_transcript_01;ENSMMUP00000020459;gi|380791157;gi|383412625;gi|384947072;gi|387540960	ENSMMUP00000031830;C8orf82_transcript_01;ENSMMUP00000020459;gi|380791157;gi|383412625;gi|384947072;gi|387540960	6	6	6	3	6	3	27.2	27.2	32.364	294	11	8	4.3291e-24	27.2	16.7	85076000	54840000	30236000
905	2717;11617;39001;42302;49327;51349;54537;57046;61143;61770;64507	C9_transcript_01;ENSMMUP00000026132	C9_transcript_01;ENSMMUP00000026132	11	11	10	10	10	10	27.5	27.5	63.298	561	20	29	8.5367e-155	27.5	25.3	701690000	274350000	427340000
906	27113	C9orf114_transcript_01;ENSMMUP00000039680	C9orf114_transcript_01;ENSMMUP00000039680	1	1	0	1	0	1	5.3	5.3	41.984	376		1	3.1434e-05	0	5.3	3386700	0	3386700
907	40471;60676	C9orf116_transcript_01;gi|380809742	C9orf116_transcript_01;gi|380809742	2	2	1	2	1	2	22.8	22.8	15.307	136	1	3	1.4814e-09	11	22.8	38461000	20139000	18322000
908	16896;62421	C9orf117_transcript_01;ENSMMUP00000021571	C9orf117_transcript_01;ENSMMUP00000021571	2	2	1	2	1	2	6.7	6.7	60.371	521	1	2	2.3287e-06	4.6	6.7	16911000	8254300	8656300
909	12294	ENSMMUP00000026581;C9orf131_transcript_01	ENSMMUP00000026581;C9orf131_transcript_01	1	1	1	0	1	0	2.2	2.2	117.9	1080	1		2.3368e-08	2.2	0	3629800	3629800	0
910	18631;43968;70296	C9orf135_transcript_01;ENSMMUP00000020832	C9orf135_transcript_01;ENSMMUP00000020832	3	3	3	2	3	2	20.1	20.1	26.623	229	3	5	1.2071e-16	20.1	13.5	49202000	30781000	18421000
911	167;18652;53567	C9orf142_transcript_01;ENSMMUP00000028229;gi|380791549;gi|387539248	C9orf142_transcript_01;ENSMMUP00000028229;gi|380791549;gi|387539248	3	3	3	0	3	0	20.1	20.1	21.446	204	4		4.8504e-09	20.1	0	12713000	12713000	0
912	41472	ENSMMUP00000040262;ENSMMUP00000040261;C9orf173_transcript_01	ENSMMUP00000040262;ENSMMUP00000040261;C9orf173_transcript_01	1	1	1	1	1	1	4.7	4.7	42.712	386	1	1	6.4329e-05	4.7	4.7	1615100	1615100	0
913	261;12597;49074;51904	C9orf40_transcript_01;ENSMMUP00000039017;gi|380795871	C9orf40_transcript_01;ENSMMUP00000039017;gi|380795871	4	4	4	3	4	3	49.2	49.2	20.951	193	9	5	2.9191e-43	49.2	43	424200000	372430000	51769000
914	7545;8931;18604;21525;41029;44444	C9orf64_transcript_01;ENSMMUP00000024827;gi|380789169;gi|383413565	C9orf64_transcript_01;ENSMMUP00000024827;gi|380789169;gi|383413565	6	6	5	5	5	5	18.5	18.5	39.038	341	9	11	7.8741e-28	15	15	253760000	166770000	86983000
915	10806;21038;34603;46759;69500	C9orf78_transcript_01;ENSMMUP00000005059;gi|380785079;gi|380808288;gi|380813696;gi|383411663;gi|383411665;gi|383411667;gi|383411669;gi|384942542;gi|384942544;gi|384942546	C9orf78_transcript_01;ENSMMUP00000005059;gi|380785079;gi|380808288;gi|380813696;gi|383411663;gi|383411665;gi|383411667;gi|383411669;gi|384942542;gi|384942544;gi|384942546	5	5	5	5	5	5	29.1	29.1	33.688	289	10	12	1.1306e-26	29.1	29.1	227740000	125520000	102220000
916	25780;35665	C9orf89_transcript_01;ENSMMUP00000018008;gi|380785797;gi|383411305;ENSMMUP00000018009	C9orf89_transcript_01;ENSMMUP00000018008;gi|380785797;gi|383411305;ENSMMUP00000018009	2	2	2	1	2	1	18	18	20.572	183	3	2	9.6909e-52	18	5.5	49584000	19223000	30360000
917	30197;31324;31325;35768;37177;47804;47805;63470	C9orf9_transcript_01;gi|380790257;gi|383415437;gi|384942458;ENSMMUP00000027857	C9orf9_transcript_01;gi|380790257;gi|383415437;gi|384942458;ENSMMUP00000027857	8	8	5	8	5	8	69	69	19.259	168	13	30	3.162e-62	55.4	69	1334400000	416720000	917670000
918	23245	C9orf96_transcript_01;ENSMMUP00000001251	C9orf96_transcript_01;ENSMMUP00000001251	1	1	0	1	0	1	2.2	2.2	76.467	686		1	4.1283e-05	0	2.2	406860	0	406860
919	1002;5254;14103;16572;25927;43965;57966	CA1_transcript_01;ENSMMUP00000018892	CA1_transcript_01;ENSMMUP00000018892	7	7	7	4	7	4	43.3	43.3	28.964	261	14	7	1.5293e-37	43.3	23.8	335310000	307040000	28268000
920	3470;6711;18287;25942;43153;46502;52723	CA5B_transcript_01;ENSMMUP00000018470;ENSMMUP00000018471;gi|384944362;gi|387540648;gi|380803231;gi|380804385	CA5B_transcript_01;ENSMMUP00000018470;ENSMMUP00000018471;gi|384944362;gi|387540648;gi|380803231;gi|380804385	7	7	5	5	5	5	31.2	31.2	36.541	317	30	21	4.7249e-38	21.8	22.1	1987400000	1696500000	290880000
921	42771	ENSMMUP00000040626;CA6_transcript_01;ENSMMUP00000008683;gi|383421427;gi|384949326	ENSMMUP00000040626;CA6_transcript_01;ENSMMUP00000008683;gi|383421427;gi|384949326	1	1	1	0	1	0	9.3	9.3	35.335	312	1		1.7248e-12	9.3	0	2181200	2181200	0
922	6273;7509;21190;60508;62739	CA8_transcript_01;ENSMMUP00000008482;gi|380816340;gi|383421429	CA8_transcript_01;ENSMMUP00000008482;gi|380816340;gi|383421429	5	5	5	4	5	4	31	31	32.973	290	7	5	1.0067e-42	31	26.9	152000000	72038000	79964000
923	674;35763;35764	CAAP1_transcript_01;ENSMMUP00000007979;gi|383408573;gi|387542190;gi|380798491	CAAP1_transcript_01;ENSMMUP00000007979;gi|383408573;gi|387542190;gi|380798491	3	3	3	2	3	2	11.1	11.1	38.387	361	8	4	9.2067e-16	11.1	10.8	99166000	68544000	30623000
924	11307;20099;20100;26950;32835;38292;39359;39451;39915;40299;48007;64169	CAB39_transcript_01;CAB39_transcript_02;CAB39_transcript_03;ENSMMUP00000012818;gi|380783491;gi|383419127;gi|384943270	CAB39_transcript_01;CAB39_transcript_02;CAB39_transcript_03;ENSMMUP00000012818;gi|380783491;gi|383419127;gi|384943270	12	11	9	10	8	10	31.4	29.3	39.899	341	27	27	4.124e-62	23.2	27.3	451840000	282350000	169480000
925	26607;27755;52829;63626	CABIN1_transcript_01;gi|380811200;gi|383417101;gi|384946138;gi|383417099;ENSMMUP00000027622;ENSMMUP00000041006;ENSMMUP00000027623;ENSMMUP00000041008	CABIN1_transcript_01;gi|380811200;gi|383417101;gi|384946138;gi|383417099;ENSMMUP00000027622	4	4	1	3	1	3	3.3	3.3	246.11	2218	1	5	3.9535e-18	0.9	2.5	10775000	6662500	4112400
926	9028;10232;10890;11011;14264;16785;19028;19029;28286;28287;29130;29704;31782;31783;32489;41850;55768;56092;56093;58680;58681;63968	CABS1_transcript_01;ENSMMUP00000008824	CABS1_transcript_01;ENSMMUP00000008824	22	22	19	20	19	20	78.5	78.5	43.188	396	107	135	0	75.8	77.3	12140000000	7159300000	4981200000
927	5762;24027;24391;34579;43624;59825;60372;61945;63690;64837;64838;68231;74251	CABYR_transcript_01;ENSMMUP00000005816;CABYR_transcript_02;ENSMMUP00000005817;gi|380791375	CABYR_transcript_01;ENSMMUP00000005816;CABYR_transcript_02;ENSMMUP00000005817;gi|380791375	13	7	11	12	5	7	43.5	27.7	51.837	487	21	28	1.1407e-238	35.1	42.3	874400000	566400000	308000000
928	12014;45708;59770;61040;69321	CACNA1H_transcript_01;ENSMMUP00000032745;gi|380805711;gi|380807817	CACNA1H_transcript_01	5	5	4	2	4	2	4.8	4.8	258.62	2345	5	2	5.796e-23	3.6	2.3	10165000	6134700	4030700
929	12071;20616;29554;29779;30773;30774;39482;49329;60798;60827;61263;68406	CACNA2D1_transcript_01;gi|380798365;ENSMMUP00000024544	CACNA2D1_transcript_01;gi|380798365	12	11	6	10	6	9	17.8	17.8	123.33	1091	9	17	4.6625e-75	10.1	15.1	277510000	106060000	171450000
930	2219;18764;19779;40017	CACTIN_transcript_01;gi|383420417;gi|387540140;gi|380796423;ENSMMUP00000004866	CACTIN_transcript_01;gi|383420417;gi|387540140;gi|380796423;ENSMMUP00000004866	4	4	4	1	4	1	8.7	8.7	89.068	760	9	1	4.6234e-31	8.7	2.9	123910000	116870000	7034600
931	13621;15955;18979;19440;23787;44721;52683	CACUL1_transcript_01;ENSMMUP00000021492;gi|384940606;ENSMMUP00000021493;gi|380791567;gi|380799253	CACUL1_transcript_01;ENSMMUP00000021492;gi|384940606;ENSMMUP00000021493;gi|380791567	7	5	7	3	5	1	38.5	27.1	41.048	369	11	4	3.3151e-97	38.5	20.3	24847000	22548000	2298900
932	1529;5006;5007;14374;14507;14508;31586;32429;32576;50963;56174;60957;60958;61626;67992;71351;71352	CACYBP_transcript_01;gi|380811756;gi|383417547;gi|384946464;ENSMMUP00000002100;gi|380788201;ENSMMUP00000024051	CACYBP_transcript_01;gi|380811756;gi|383417547;gi|384946464;ENSMMUP00000002100;gi|380788201	17	17	16	14	16	14	67.1	67.1	26.196	228	71	78	2.2297e-210	66.2	62.7	5553600000	2842600000	2711000000
933	467;2959;3528;3529;4681;7478;7479;10561;13009;13984;15912;18717;22041;22069;23612;24393;24991;29836;34148;34704;34919;35047;35307;35789;35790;37245;37503;37976;39122;42179;43492;43937;44162;44216;46499;47333;49630;50767;50965;51011;51263;51448;51637;51932;54522;55019;62734;63112;63835;65061;65640;67738;68318;68319;68320;68369;69026;70183;70423;71090;71850	CAD_transcript_01;gi|384940348;gi|383410721;gi|380797881;ENSMMUP00000013443	CAD_transcript_01;gi|384940348;gi|383410721;gi|380797881;ENSMMUP00000013443	61	61	51	53	51	53	50.3	50.3	243.08	2225	153	162	0	42.1	45.4	5705800000	3162900000	2542900000
934	12539;24569;58297	gi|380815142;ENSMMUP00000001734;CADM3_transcript_01;gi|380815144	gi|380815142;ENSMMUP00000001734;CADM3_transcript_01;gi|380815144	3	3	0	3	0	3	15.1	15.1	46.895	430		5	5.5356e-13	0	15.1	22797000	0	22797000
935	26780;37221;43037;74423	CADPS_transcript_01;gi|380798809;ENSMMUP00000028446	CADPS_transcript_01;gi|380798809	4	2	4	0	2	0	4.8	2.6	148.8	1314	4		4.2335e-06	4.8	0	2716000	2716000	0
936	5296;46424;51430	CAGE1_transcript_02;ENSMMUP00000034469;ENSMMUP00000020433;CAGE1_transcript_01;ENSMMUP00000020432	CAGE1_transcript_02;ENSMMUP00000034469;ENSMMUP00000020433;CAGE1_transcript_01;ENSMMUP00000020432	3	3	2	2	2	2	10.1	10.1	97.558	840	2	2	3.5776e-17	7.1	6.2	20523000	4565900	15957000
937	923;6564;7619;11671;11883;15659;16368;21045;21382;21383;34440;51968;62645;66301;74331	CALCOCO2_transcript_01;ENSMMUP00000015973;gi|380790433;gi|383415029;gi|384943652;ENSMMUP00000034921	CALCOCO2_transcript_01;ENSMMUP00000015973;gi|380790433;gi|383415029;gi|384943652;ENSMMUP00000034921	15	15	12	10	12	10	49.1	49.1	52.15	446	20	24	7.5275e-176	42.6	35.4	717660000	282700000	434950000
938	1178;1179;1180;8396;11130;11959;12049;12050;45423;57779;66807	CALM1_transcript_01;CALM2_transcript_01;CALM3_transcript_01;ENSMMUP00000035311;gi|384940984;gi|384941572;gi|384949560;gi|387542208;ENSMMUP00000022990;ENSMMUP00000023915;gi|387273339;ENSMMUP00000023914;ENSMMUP00000032656;gi|380782973;gi|380782975;gi|380782977;gi|380782979;gi|380782981;gi|380782983;gi|380782985;ENSMMUP00000016883;CALML3_transcript_01;gi|380794963	CALM1_transcript_01;CALM2_transcript_01;CALM3_transcript_01;ENSMMUP00000035311;gi|384940984;gi|384941572;gi|384949560;gi|387542208;ENSMMUP00000022990;ENSMMUP00000023915;gi|387273339;ENSMMUP00000023914;ENSMMUP00000032656;gi|380782973;gi|380782975;gi|380782977;gi|380782979;gi|380782981;gi|380782983;gi|380782985	11	11	11	10	11	10	80.5	80.5	16.837	149	191	216	0	80.5	80.5	55124000000	25433000000	29691000000
939	6820;7614;16091;20984;21027;21028;24428;24429;25127;26020;28183;28302;28303;29712;34232;37139;37140;49983;49984;50465;51951;56798;67524	CALR_transcript_01;ENSMMUP00000005869;gi|383408697;gi|383408699;gi|384949596;gi|380788419	CALR_transcript_01;ENSMMUP00000005869;gi|383408697;gi|383408699;gi|384949596;gi|380788419	23	23	19	22	19	22	71.5	71.5	48.113	417	223	300	0	67.1	69.5	35277000000	16254000000	19023000000
940	26100;28233;28234;52962;56797;59303;59304;63451;66154	CALR3_transcript_01;ENSMMUP00000011568	CALR3_transcript_01	9	9	8	8	8	8	34.9	34.9	44.806	384	17	25	3.1621e-73	32.6	26.3	890670000	311090000	579580000
941	8217;11672;12888;12960;12961;26867;28143;37723;42806;44136;44465;46746;61971;67444;67485	CALU_transcript_01;ENSMMUP00000012584;gi|380783777	CALU_transcript_01;ENSMMUP00000012584;gi|380783777	15	2	11	13	2	1	60.6	7	37.134	315	2	3	1.0936e-234	47.3	59.4	67636000	26825000	40811000
942	20548;44664	CAMK1_transcript_01;ENSMMUP00000008046;gi|380817406;gi|384949966	CAMK1_transcript_01;ENSMMUP00000008046;gi|380817406;gi|384949966	2	2	2	1	2	1	13.5	13.5	41.346	370	2	1	5.148e-25	13.5	5.4	25394000	12522000	12872000
943	21786;27096	CAMK1D_transcript_01;gi|380814906;gi|380814908;gi|380814910;gi|380814912;gi|380814914;gi|383413187;CAMK1D_transcript_02;gi|383413185;ENSMMUP00000036268;ENSMMUP00000015677;ENSMMUP00000015675	CAMK1D_transcript_01;gi|380814906;gi|380814908;gi|380814910;gi|380814912;gi|380814914;gi|383413187;CAMK1D_transcript_02;gi|383413185;ENSMMUP00000036268;ENSMMUP00000015677;ENSMMUP00000015675	2	2	1	1	1	1	9.9	9.9	42.913	385	1	1	6.8369e-07	6.8	3.1	22278000	7120800	15157000
944	2102;9566;20557;21014;28040;42953;48404;48405;49489;64721;71891	CAMK2B_transcript_01;gi|387543044;gi|387273329;ENSMMUP00000003272;ENSMMUP00000003276;ENSMMUP00000003278;ENSMMUP00000003283;ENSMMUP00000003284;ENSMMUP00000003282;gi|380800745;gi|380800747;gi|380800743	CAMK2B_transcript_01;gi|387543044;gi|387273329;ENSMMUP00000003272;ENSMMUP00000003276;ENSMMUP00000003278;ENSMMUP00000003283;ENSMMUP00000003284;ENSMMUP00000003282;gi|380800745;gi|380800747	11	1	10	7	1	0	31	2.4	60.386	542	2		1.6991e-66	31	22.7	23653000	23653000	0
945	2102;9566;17704;20556;21013;28038;58574;70256	ENSMMUP00000011271;gi|383421921;ENSMMUP00000034870;ENSMMUP00000034867;CAMK2D_transcript_01;ENSMMUP00000011268;ENSMMUP00000034868;gi|380816866;gi|383421923;gi|383421925;gi|384949634;gi|384949636;ENSMMUP00000034866;gi|380783429;CAMK2A_transcript_01;gi|380783431;ENSMMUP00000033861;ENSMMUP00000015175;ENSMMUP00000033859	ENSMMUP00000011271;gi|383421921;ENSMMUP00000034870;ENSMMUP00000034867;CAMK2D_transcript_01;ENSMMUP00000011268;ENSMMUP00000034868;gi|380816866;gi|383421923;gi|383421925;gi|384949634;gi|384949636	8	6	6	7	4	5	31.1	24.8	56.369	499	7	13	1.0272e-103	19.4	29.3	249100000	120200000	128900000
946	7356;9567;13708;43007;61774;64952	ENSMMUP00000015707;CAMK4_transcript_01;gi|380786035;gi|383413925	ENSMMUP00000015707;CAMK4_transcript_01;gi|380786035;gi|383413925	6	6	4	5	4	5	19.8	19.8	52.259	474	11	14	6.8581e-40	15	16.7	232080000	83781000	148300000
947	44760	CAMKK1_transcript_01;ENSMMUP00000026659;ENSMMUP00000026658;gi|380788059;gi|387539472	CAMKK1_transcript_01;ENSMMUP00000026659;ENSMMUP00000026658;gi|380788059;gi|387539472	1	1	1	0	1	0	2.5	2.5	57.635	520	2		2.4725e-05	2.5	0	398980	398980	0
948	8792;26449;29792;58998	ENSMMUP00000038495;ENSMMUP00000038498;gi|380808884;gi|384941748;ENSMMUP00000038496;ENSMMUP00000022314;gi|380808886;gi|383410569;gi|384941750;CAMKK2_transcript_01;ENSMMUP00000038497	ENSMMUP00000038495;ENSMMUP00000038498;gi|380808884;gi|384941748;ENSMMUP00000038496;ENSMMUP00000022314;gi|380808886;gi|383410569;gi|384941750;CAMKK2_transcript_01;ENSMMUP00000038497	4	4	4	1	4	1	8.8	8.8	64.895	588	4	2	9.5754e-12	8.8	3.2	42901000	26897000	16004000
949	25057;36196;44933;64904;70739	CAMLG_transcript_01;ENSMMUP00000005901;gi|380816904;gi|380816906;gi|380816908;gi|380816910;gi|383421945;gi|384949658	CAMLG_transcript_01;ENSMMUP00000005901;gi|380816904;gi|380816906;gi|380816908;gi|380816910;gi|383421945;gi|384949658	5	5	2	5	2	5	32.1	32.1	32.936	296	12	20	5.0221e-136	16.6	32.1	321960000	224710000	97254000
950	21301;55488;57251;58948	ENSMMUP00000016024;CAMSAP2_transcript_01;ENSMMUP00000016023;gi|380788185;gi|387273307	ENSMMUP00000016024;CAMSAP2_transcript_01;ENSMMUP00000016023;gi|380788185;gi|387273307	4	4	3	1	3	1	6	6	168.28	1489	3	2	5.4052e-20	5.2	0.9	8395900	7689200	706700
951	283;1223;3893;4958;5812;5813;6841;6852;9410;9602;11037;13039;13666;14113;16337;17507;17578;17671;17672;17948;19652;20609;25996;27462;28145;28284;28285;29586;31462;31944;36003;37904;39166;42473;42840;45734;45735;46980;51033;51050;51486;51773;53076;53174;54938;58829;60442;63016;65072;65073;65446;65766;67807;67808;67941;67942	CAND1_transcript_01;ENSMMUP00000010884;gi|380783527;gi|383409931;gi|384940068	CAND1_transcript_01;ENSMMUP00000010884;gi|380783527;gi|383409931;gi|384940068	56	55	44	52	43	51	57.6	56.4	136.37	1230	258	346	0	45.1	55.3	20857000000	11670000000	9186600000
952	5632;5814;6003;6102;6780;7119;9593;11061;12182;15474;16458;17670;19390;19653;25512;29926;35553;37334;37376;38548;39166;43381;43450;43451;53553;56255;56256;58619;59962;62959;63145;65135;67940;68027	CAND2_transcript_02;gi|384945954;gi|387541514;CAND2_transcript_01;ENSMMUP00000001789;gi|380797167;gi|380803865;gi|380791871	CAND2_transcript_02;gi|384945954;gi|387541514;CAND2_transcript_01;ENSMMUP00000001789	34	33	30	34	29	33	40.5	39.3	135.28	1236	61	91	0	37.6	40.5	1949400000	1085800000	863550000
953	91;21327;24837;71439	CANT1_transcript_01;ENSMMUP00000033966;gi|383415751;gi|380797003	CANT1_transcript_01;ENSMMUP00000033966;gi|383415751;gi|380797003	4	4	4	1	4	1	19.7	19.7	44.863	401	4	2	4.4962e-09	19.7	4	69759000	21727000	48031000
954	4493;6689;6727;7717;25013;30820;30890;33538;38037;40539;50464;50835;54832;54833;62314;62548;63787;63788;64027;64028;70582;70583;71622;71623	CANX_transcript_01;ENSMMUP00000016246;gi|380786593;gi|383411279;gi|384949662	CANX_transcript_01;ENSMMUP00000016246;gi|380786593;gi|383411279;gi|384949662	24	22	22	20	20	19	43.4	42.4	67.572	592	116	116	5.828e-243	33.3	40.7	14580000000	6981100000	7598900000
955	1125;2058;3643;3644;7148;15254;15518;30764;37103;37104;37712;41958;43597;49491;55109;59485;66644;71927	CAP1_transcript_01;ENSMMUP00000012041;gi|384941390;ENSMMUP00000040396	CAP1_transcript_01;ENSMMUP00000012041;gi|384941390	18	18	17	15	17	15	55.4	55.4	51.599	475	96	113	0	51.6	48.8	6072000000	3117100000	2954900000
956	4235;24736;24737;29825;36779;38576;40312;53219;55110;56297;59483;59484;66764	CAP2_transcript_01;ENSMMUP00000002663;gi|380808800;ENSMMUP00000025819	CAP2_transcript_01;ENSMMUP00000002663;gi|380808800;ENSMMUP00000025819	13	13	12	10	12	10	43.6	43.6	52.801	477	23	19	3.2261e-58	39.2	35	319490000	201560000	117920000
957	4831;7844;9232;13656;17379;46149;46711;51123	CAPG_transcript_01;CAPG_transcript_02;ENSMMUP00000003600;ENSMMUP00000036393;gi|380786087;gi|383412147;CAPG_transcript_03	CAPG_transcript_01;CAPG_transcript_02;ENSMMUP00000003600;ENSMMUP00000036393;gi|380786087;gi|383412147;CAPG_transcript_03	8	8	7	7	7	7	44	44	38.533	348	25	27	6.6931e-69	39.4	42	1303600000	993540000	310100000
958	2563;38587;43015;67678;68898	CAPN7_transcript_01;gi|380787011;gi|380787013;gi|383413353;gi|383413355;ENSMMUP00000008757	CAPN7_transcript_01;gi|380787011;gi|380787013;gi|383413353;gi|383413355;ENSMMUP00000008757	5	5	3	3	3	3	13.2	13.2	92.767	813	7	6	1.9699e-25	7.3	9.5	116290000	74641000	41648000
959	22503;30070;36877;37478;45052;54205;56796;58467;74095	ENSMMUP00000031646;CAPNS1_transcript_01;ENSMMUP00000000343;gi|387539288;gi|380800761;CAPNS2_transcript_01	ENSMMUP00000031646;CAPNS1_transcript_01;ENSMMUP00000000343;gi|387539288;gi|380800761	9	9	9	7	9	7	45	45	41.222	389	27	29	0	45	39.8	645650000	314940000	330710000
960	22703;40454;40629;43144;50714;51805;56310;59567;65101;65102;73934	CAPRIN1_transcript_01;gi|380782969;gi|383418383;gi|384947040;CAPRIN1_transcript_02;gi|380782967;gi|383418385;gi|384947042;ENSMMUP00000028502;ENSMMUP00000028504	CAPRIN1_transcript_01;gi|380782969;gi|383418383;gi|384947040;CAPRIN1_transcript_02;gi|380782967;gi|383418385;gi|384947042;ENSMMUP00000028502;ENSMMUP00000028504	11	11	10	8	10	8	29.6	29.6	78.365	709	45	43	4.4266e-192	25.8	21.3	1359600000	894700000	464880000
961	44365	CAPS_transcript_01;gi|380816926;gi|383410265;gi|384942070;CAPS_transcript_02	CAPS_transcript_01;gi|380816926;gi|383410265;gi|384942070;CAPS_transcript_02	1	1	1	1	1	1	5.3	5.3	20.952	189	1	1	2.2034e-05	5.3	5.3	227040	115570	111470
962	970;971;11542;13409;13410;19021;20612;28543;29458;31226;39614;62633	CAPZA1_transcript_01;gi|380816930;gi|380816932;gi|383413737;gi|384943966;ENSMMUP00000020564	CAPZA1_transcript_01;gi|380816930;gi|380816932;gi|383413737;gi|384943966;ENSMMUP00000020564	12	10	11	12	9	10	61.2	51.7	32.95	286	60	82	5.8467e-181	61.2	61.2	7919100000	4159100000	3760000000
963	1083;1084;8892;12359;13407;13408;18932;20613;28232;28542;31226;32059;33423;39614	CAPZA2_transcript_01;ENSMMUP00000008923;gi|380816934;gi|383421985;gi|384949688	CAPZA2_transcript_01;ENSMMUP00000008923;gi|380816934;gi|383421985;gi|384949688	14	12	13	14	11	12	67.5	58	32.949	286	61	69	1.8971e-184	67.5	67.5	3749200000	2526400000	1222800000
964	19978;19979;28959;30354;43174;60463;63385;72432;74276	CAPZA3_transcript_01;ENSMMUP00000029193	CAPZA3_transcript_01;ENSMMUP00000029193	9	9	8	8	8	8	32.1	32.1	35.041	299	19	17	1.3047e-241	28.1	29.4	433890000	309600000	124290000
965	22757;24047;41155;57377;59492	CARHSP1_transcript_01;ENSMMUP00000028399;gi|380808268;gi|383410311;gi|384941918	CARHSP1_transcript_01;ENSMMUP00000028399;gi|380808268;gi|383410311;gi|384941918	5	5	3	5	3	5	60.5	60.5	15.892	147	25	35	6.0173e-78	51.7	60.5	2365200000	909260000	1456000000
966	6539;8833;8834;8889;22028;29239;37990;37991;42328;60256;60257;63636;67051;67503	CARKD_transcript_01;gi|380802823;ENSMMUP00000016632	CARKD_transcript_01;gi|380802823;ENSMMUP00000016632	14	14	14	9	14	9	56.5	56.5	36.742	347	35	34	1.6621e-128	56.5	43.8	1221600000	718730000	502820000
967	19;4196;40039;59719;73443	CARM1_transcript_01;gi|380798465;ENSMMUP00000005875;ENSMMUP00000005879	CARM1_transcript_01;gi|380798465	5	5	4	4	4	4	18.3	18.3	65.777	608	13	12	1.4447e-69	13	16.1	327050000	153880000	173170000
968	14532;20312;27694;31248;54377;59709	CASC1_transcript_01;ENSMMUP00000020159;ENSMMUP00000020162;ENSMMUP00000040079	CASC1_transcript_01;ENSMMUP00000020159;ENSMMUP00000020162;ENSMMUP00000040079	6	6	3	5	3	5	13.6	13.6	84.175	722	5	6	5.8004e-65	5.8	11.2	121000000	37080000	83917000
969	12815;35145;54719;59380;62372;63935	CASC3_transcript_01;ENSMMUP00000029378;gi|380810646;gi|384945856;gi|387541492	CASC3_transcript_01;ENSMMUP00000029378;gi|380810646;gi|384945856;gi|387541492	6	6	5	4	5	4	17.8	17.8	76.504	704	12	14	5.7575e-41	14.2	11.9	500210000	183900000	316310000
970	18365;22429;27548;54204	gi|380809314;gi|380809316;gi|380809318;gi|380809320;gi|383415571;gi|384945114;CASC4_transcript_02;ENSMMUP00000008776;gi|380809322;gi|383415573;gi|384945116;CASC4_transcript_01;ENSMMUP00000008779	gi|380809314;gi|380809316;gi|380809318;gi|380809320;gi|383415571;gi|384945114;CASC4_transcript_02;ENSMMUP00000008776;gi|380809322;gi|383415573;gi|384945116;CASC4_transcript_01	4	4	4	2	4	2	16.5	16.5	49.572	437	8	4	2.3796e-36	16.5	7.6	92970000	70840000	22129000
971	1016;2596;6210;6421;14322;15691;28383;29838;30663;31189;31190;32057;33733;34519;43104;44431;44432;46672;47005;48426;49826;53023;56963;61712;62828;65042;65124;65285;67565;67823	CASC5_transcript_01	CASC5_transcript_01	30	13	24	21	9	9	23.4	11.6	262.51	2316	38	29	5.5339e-211	20	16.2	206420000	132630000	73793000
972	38218;64342	CASD1_transcript_01;gi|380815690;gi|383420873;gi|384948856;ENSMMUP00000021525;ENSMMUP00000021526	CASD1_transcript_01;gi|380815690;gi|383420873;gi|384948856;ENSMMUP00000021525;ENSMMUP00000021526	2	2	1	1	1	1	5.4	5.4	91.643	797	1	1	1.9074e-06	2.6	2.8	11546000	2309100	9237100
973	4637;9290;9291;26937;29315;31995;47701;67349	CASK_transcript_01;ENSMMUP00000029724;gi|380784713;ENSMMUP00000041117;CASK_transcript_03;ENSMMUP00000029727;CASK_transcript_02;gi|380817484;gi|380800869	CASK_transcript_01;ENSMMUP00000029724;gi|380784713;ENSMMUP00000041117;CASK_transcript_03;ENSMMUP00000029727;CASK_transcript_02;gi|380817484;gi|380800869	8	8	5	5	5	5	13.6	13.6	102.11	897	6	6	1.0043e-22	8.8	8	83977000	43323000	40653000
974	2134;37788;42449;63934	ENSMMUP00000029129;CASKIN2_transcript_01	ENSMMUP00000029129;CASKIN2_transcript_01	4	4	3	2	3	2	6.7	6.7	126.84	1204	4	3	2.1897e-13	4.7	3.7	87549000	53712000	33837000
975	53936	CASP2_transcript_01;gi|380816968;gi|383422021;CASP2_transcript_03	CASP2_transcript_01;gi|380816968;gi|383422021;CASP2_transcript_03	1	1	1	1	1	1	3.1	3.1	50.728	452	1	1	7.5334e-06	3.1	3.1	35686000	19289000	16397000
976	8475;24922;34410;37039;60343	CASP3_transcript_01;CASP3_transcript_02;ENSMMUP00000015808;gi|380816980;gi|383412145;ENSMMUP00000034473	CASP3_transcript_01;CASP3_transcript_02;ENSMMUP00000015808;gi|380816980;gi|383412145	5	5	4	2	4	2	24.9	24.9	31.401	277	5	3	9.8014e-42	20.6	12.3	152900000	69282000	83620000
977	25263;28571	CASP6_transcript_01;gi|383422063;gi|387542230	CASP6_transcript_01;gi|383422063;gi|387542230	2	2	1	2	1	2	10.2	10.2	33.283	293	1	4	2.6474e-12	3.8	10.2	35095000	1996400	33099000
978	5005;8524;10725;34411;36973	CASP7_transcript_01;ENSMMUP00000001627;gi|380796743	CASP7_transcript_01;ENSMMUP00000001627;gi|380796743	5	4	5	2	4	1	27.3	22.3	31.523	278	7	4	9.1473e-27	27.3	9.4	24252000	11163000	13089000
979	21569;23029;29562;30756;48713;57654;66853	ENSMMUP00000037892;CASP8_transcript_01;ENSMMUP00000037895;ENSMMUP00000037896;ENSMMUP00000037891;ENSMMUP00000037890;ENSMMUP00000037889	ENSMMUP00000037892;CASP8_transcript_01;ENSMMUP00000037895;ENSMMUP00000037896;ENSMMUP00000037891	7	7	6	3	6	3	23.8	23.8	61.8	538	9	5	5.1376e-18	19.7	10.4	77638000	68150000	9488700
980	8578;23887;42174	CASP9_transcript_02;ENSMMUP00000040583;gi|384949780;gi|384949782;gi|380794621;gi|380794623;CASP9_transcript_01;ENSMMUP00000023885;ENSMMUP00000023884	CASP9_transcript_02;ENSMMUP00000040583;gi|384949780;gi|384949782;gi|380794621;gi|380794623;CASP9_transcript_01;ENSMMUP00000023885;ENSMMUP00000023884	3	3	2	3	2	3	18.8	18.8	46.21	416	4	3	1.5548e-51	12.3	18.8	54411000	17914000	36497000
981	4911;9278;11201;11250;16174;16175;25113;25114;34482;35038;51159;51160;54958;56042;56043;57516;61754;61755;62895;64498;66587	CAST_transcript_02;ENSMMUP00000034298;CAST_transcript_01;ENSMMUP00000034295;ENSMMUP00000034296;CAST_transcript_03;ENSMMUP00000034299;ENSMMUP00000002755;ENSMMUP00000034290	CAST_transcript_02;ENSMMUP00000034298;CAST_transcript_01;ENSMMUP00000034295;ENSMMUP00000034296;CAST_transcript_03;ENSMMUP00000034299;ENSMMUP00000002755;ENSMMUP00000034290	21	9	18	19	8	8	38.5	19.3	80.825	755	60	69	0	36.2	37.9	734100000	364720000	369380000
982	1235;1236;2056;8417;10348;20508;21105;21210;24149;24150;35681;37783;40726;47532;49134;71012	CAT_transcript_01;ENSMMUP00000003264;gi|380789453;gi|384942072	CAT_transcript_01;ENSMMUP00000003264;gi|380789453;gi|384942072	16	16	14	13	14	13	46.9	46.9	59.942	527	32	39	6.4713e-99	45	37.4	1174500000	700980000	473480000
983	38268	CATSPER2_transcript_02;CATSPER2_transcript_01;ENSMMUP00000002252;ENSMMUP00000004132;CATSPER2_transcript_03;gi|380809444;gi|380809446;gi|383411165;gi|384945204;ENSMMUP00000033718;ENSMMUP00000004133	CATSPER2_transcript_02;CATSPER2_transcript_01;ENSMMUP00000002252;ENSMMUP00000004132;CATSPER2_transcript_03;gi|380809444;gi|380809446;gi|383411165;gi|384945204;ENSMMUP00000033718;ENSMMUP00000004133	1	1	1	1	1	1	3.8	3.8	61.845	530	1	2	0.00011229	3.8	3.8	13131000	2135700	10996000
984	9668	CATSPER4_transcript_01;ENSMMUP00000040508	CATSPER4_transcript_01;ENSMMUP00000040508	1	1	0	1	0	1	2.3	2.3	54.518	472		1	0.0017345	0	2.3	99318	0	99318
985	18982;19090;22270;29355;31280;42398;42821;42901;49830;65289;68739;69318	CATSPERB_transcript_01;ENSMMUP00000019612;ENSMMUP00000032642	CATSPERB_transcript_01;ENSMMUP00000019612;ENSMMUP00000032642	12	12	9	8	9	8	18.3	18.3	125.61	1111	13	15	4.7182e-110	13.8	11.9	267280000	185660000	81621000
986	12689;13402;14225;15861;16534;40292;59560;66960;71835	CATSPERD_transcript_01;ENSMMUP00000027257	CATSPERD_transcript_01	9	9	6	7	6	7	16	16	89.75	793	8	10	3.6534e-30	10.7	14.5	152040000	60735000	91306000
987	20166;20167;40321;50772;66367	CATSPERG_transcript_01;ENSMMUP00000018746;ENSMMUP00000018747;gi|380791207;ENSMMUP00000018745	CATSPERG_transcript_01;ENSMMUP00000018746;ENSMMUP00000018747;gi|380791207	5	4	4	3	3	3	6	4.1	133.59	1159	4	3	1.6619e-13	4.1	2.8	71835000	15585000	56251000
988	26738;28210;74426	CAV1_transcript_01;gi|380817482;gi|383422385;gi|384950020;ENSMMUP00000018556	CAV1_transcript_01;gi|380817482;gi|383422385;gi|384950020;ENSMMUP00000018556	3	3	2	3	2	3	24.2	24.2	20.471	178	15	24	6.282e-37	19.7	24.2	6120000000	2674900000	3445100000
989	1239;56390	CAV2_transcript_01;gi|380789289;gi|380808424;ENSMMUP00000018554	CAV2_transcript_01;gi|380789289;gi|380808424;ENSMMUP00000018554	2	2	1	1	1	1	22.8	22.8	18.265	162	2	1	3.1554e-31	7.4	15.4	8179900	4477700	3702200
990	18286;25504;35977;35978	CBFB_transcript_01;ENSMMUP00000023787;gi|380817524;gi|383412683;gi|384940174;CBFB_transcript_02;gi|380817522;gi|383412681;gi|384940172	CBFB_transcript_01;ENSMMUP00000023787;gi|380817524;gi|383412683;gi|384940174;CBFB_transcript_02;gi|380817522;gi|383412681;gi|384940172	4	4	3	2	3	2	23.5	23.5	21.991	187	3	4	6.8445e-25	15	15.5	48097000	26584000	21513000
991	3932;9133;9751;9752;13395;13518;22909;24928;28618;29776;32599;37174;37400;37878;40956;42205;44958;49246;49564;50158;51725;59536;63342	CBL_transcript_01;ENSMMUP00000006328;gi|383422435;gi|383422437	CBL_transcript_01;ENSMMUP00000006328;gi|383422435;gi|383422437	23	23	20	20	20	20	46.9	46.9	99.851	907	35	36	1.0994e-208	38.4	44.4	1596200000	848960000	747190000
992	4412;4421;5165;27511;44453	CBLL1_transcript_01;ENSMMUP00000023180;gi|380785281;gi|383421689	CBLL1_transcript_01;ENSMMUP00000023180;gi|380785281;gi|383421689	5	5	4	3	4	3	18.3	18.3	54.505	491	6	6	4.2371e-54	15.7	11.4	212670000	135330000	77344000
993	11319;13802;17610;18830;20232;22923;24272;30198;37198;56086;58740;58741;61565;63624;65594;70794	CBR1_transcript_01;gi|383422467;gi|384950086;gi|387542298;ENSMMUP00000027080	CBR1_transcript_01;gi|383422467;gi|384950086;gi|387542298;ENSMMUP00000027080	16	12	16	11	12	9	70.8	53.4	30.471	277	105	79	1.1674e-243	70.8	61	3660700000	2195600000	1465100000
994	87;4076;62908;69053;69215	CBR4_transcript_01;gi|380789659;gi|380789661;ENSMMUP00000020940	CBR4_transcript_01;gi|380789659;gi|380789661;ENSMMUP00000020940	5	5	4	5	4	5	37.1	37.1	25.347	237	8	12	3.5889e-49	28.7	37.1	577370000	128660000	448710000
995	6968;22329;29480;33625;34740;66513;71613	CBX1_transcript_01;CBX1_transcript_02;gi|380784701;gi|380784703;gi|383415373;gi|384944970;ENSMMUP00000021644;ENSMMUP00000026136	CBX1_transcript_01;CBX1_transcript_02;gi|380784701;gi|380784703;gi|383415373;gi|384944970;ENSMMUP00000021644	7	6	6	7	5	6	41.6	33	21.418	185	23	20	0	40.5	41.6	795200000	522820000	272380000
996	6967;10764;22349;29480;34737;43071;66469;71605;71614	CBX3_transcript_01;CBX3_transcript_02;gi|380809332;gi|383409959;gi|384942118;ENSMMUP00000008960	CBX3_transcript_01;CBX3_transcript_02;gi|380809332;gi|383409959;gi|384942118;ENSMMUP00000008960	9	7	8	8	6	6	53.6	38.3	20.811	183	52	59	1.5256e-223	52.5	53.6	8346600000	4780200000	3566400000
997	6967;22331;29479;48197;58537;71606	CBX5_transcript_01;CBX5_transcript_02;CBX5_transcript_03;ENSMMUP00000006559;ENSMMUP00000039510;gi|380783681;gi|380783683;gi|380808037;gi|380808039;gi|383417061;gi|384940898	CBX5_transcript_01;CBX5_transcript_02;CBX5_transcript_03;ENSMMUP00000006559;ENSMMUP00000039510;gi|380783681;gi|380783683;gi|380808037;gi|380808039;gi|383417061;gi|384940898	6	5	6	5	5	4	40.8	34.6	22.225	191	21	24	1.1093e-32	40.8	35.1	2454900000	1144800000	1310200000
998	32966;54547	CBX8_transcript_01;gi|383420223	CBX8_transcript_01;gi|383420223	2	2	2	1	2	1	11.7	11.7	42.864	385	4	1	5.139e-30	11.7	5.7	13047000	11513000	1534300
999	2094	CBY3_transcript_01	CBY3_transcript_01	1	1	1	1	1	1	7.4	7.4	27.351	242	2	1	1.0869e-06	7.4	7.4	2114600	1342600	772050
1000	5034;5909;7620;22013;23009;24062;28875;31281;33286;35366;35368;35850;55217;56158;63029;63166;69001;69349;69350;70341;71756	CC2D1A_transcript_01;ENSMMUP00000010910;ENSMMUP00000031782	CC2D1A_transcript_01;ENSMMUP00000010910	21	1	15	16	1	1	42.1	3.2	103.92	951	31	34	2.4832e-138	34.1	30.3	37588000	13224000	24364000
1001	4334;18528;23311;24405;30631;34818;41780;49763;58736;69392	CC2D1B_transcript_01;ENSMMUP00000018817;ENSMMUP00000018818;ENSMMUP00000040186	CC2D1B_transcript_01;ENSMMUP00000018817;ENSMMUP00000018818	10	10	7	9	7	9	27.9	27.9	94.083	859	11	13	4.7384e-86	22.7	26.5	231450000	84402000	147050000
1002	9845;20374;20375;23120;31212;31419;33995;38015;39621;41424;42650;48645;48646;48732;50526;54884;61482;65174;68796;68918;73125	CCAR1_transcript_01;ENSMMUP00000021896;ENSMMUP00000021897;gi|383408293;gi|384943438;ENSMMUP00000035815;ENSMMUP00000035814;gi|380793319;ENSMMUP00000035813;gi|380800235	CCAR1_transcript_01;ENSMMUP00000021896;ENSMMUP00000021897;gi|383408293;gi|384943438;ENSMMUP00000035815;ENSMMUP00000035814;gi|380793319	21	21	19	17	19	17	24.6	24.6	132.82	1150	46	50	7.8354e-231	20.3	23	1646300000	1138100000	508260000
1003	3942;16164;17925;23721;34095;34096;35487;35968;39404;51013;54127;58108;58109;65060;67390	ENSMMUP00000028769;CCBL1_transcript_02;CCBL1_transcript_03;ENSMMUP00000039954;gi|383414003;gi|384943998;CCBL1_transcript_01;ENSMMUP00000028768;gi|387539196;gi|380795343;ENSMMUP00000039952	ENSMMUP00000028769;CCBL1_transcript_02;CCBL1_transcript_03;ENSMMUP00000039954;gi|383414003;gi|384943998;CCBL1_transcript_01;ENSMMUP00000028768;gi|387539196;gi|380795343;ENSMMUP00000039952	15	15	12	13	12	13	53.7	53.7	51.196	456	35	33	1.0632e-159	40.8	50	1249100000	833810000	415240000
1004	2801;11053;26803;28534;31350;32829;33962;35049;35050;37957;41889;44181;44382;54011;54341;71986	CCBL2_transcript_01;gi|380814724;gi|383408315;gi|384948274;ENSMMUP00000024741;ENSMMUP00000011249	CCBL2_transcript_01;gi|380814724;gi|383408315;gi|384948274;ENSMMUP00000024741	16	16	14	13	14	13	40.1	40.1	51.337	454	44	35	1.8247e-118	33.3	37.2	2942300000	1661600000	1280700000
1005	3501;4252;27816	CCDC101_transcript_01;ENSMMUP00000014921;ENSMMUP00000029402;gi|380809306;gi|383410961;gi|384943706	CCDC101_transcript_01;ENSMMUP00000014921;ENSMMUP00000029402;gi|380809306;gi|383410961;gi|384943706	3	3	2	3	2	3	21.2	21.2	33.238	293	5	5	1.2975e-15	16.7	21.2	66493000	32265000	34228000
1006	57560	CCDC102A_transcript_01;ENSMMUP00000026834	CCDC102A_transcript_01;ENSMMUP00000026834	1	1	0	1	0	1	4	4	62.599	550		1	0.001338	0	4	4452200	0	4452200
1007	20625;62119	CCDC103_transcript_01;ENSMMUP00000017229;gi|380793993	CCDC103_transcript_01;ENSMMUP00000017229;gi|380793993	2	2	1	1	1	1	10.7	10.7	27.278	242	1	1	1.7458e-05	5.4	5.4	3425200	1953900	1471300
1008	6693;14062;24078;30860;39210;47711;47856;61723;62583;67431	CCDC104_transcript_01;ENSMMUP00000009184;gi|380789425;gi|383414427;ENSMMUP00000036543	CCDC104_transcript_01;ENSMMUP00000009184;gi|380789425;gi|383414427;ENSMMUP00000036543	10	10	10	9	10	9	55	55	39.368	342	63	59	2.1079e-135	55	52.9	4395500000	3320300000	1075100000
1009	11072;22519;50105	CCDC105_transcript_01;ENSMMUP00000018088	CCDC105_transcript_01;ENSMMUP00000018088	3	3	2	3	2	3	9.4	9.4	56.838	499	3	8	7.6665e-17	6.6	9.4	188360000	41977000	146380000
1010	4448;17687;24587;28389;28572;43623;43930;47394;48867;52069;58321;70141;74156	CCDC108_transcript_01;ENSMMUP00000001056	CCDC108_transcript_01;ENSMMUP00000001056	13	13	8	7	8	7	13	13	217.91	1925	9	9	2.7792e-48	9.1	6.1	126560000	43007000	83555000
1011	14985;19239;31044;52382	CCDC11_transcript_01;ENSMMUP00000011862	CCDC11_transcript_01;ENSMMUP00000011862	4	4	4	3	4	3	12.3	12.3	62.099	514	6	8	3.743e-24	12.3	10.9	91042000	37499000	53543000
1012	26207;28576;61863	CCDC110_transcript_02;ENSMMUP00000000480;CCDC110_transcript_01;ENSMMUP00000034459;gi|380803019	CCDC110_transcript_02;ENSMMUP00000000480;CCDC110_transcript_01;ENSMMUP00000034459	3	3	0	3	0	3	7	7	96.514	832		6	9.2683e-54	0	7	20552000	0	20552000
1013	2533;26722;44242;46730	CCDC114_transcript_01;ENSMMUP00000006442	CCDC114_transcript_01	4	4	2	2	2	2	10	10	75.158	670	5	2	3.9564e-16	4	6	29478000	24779000	4698800
1014	10361;60413;63792	CCDC115_transcript_01;ENSMMUP00000012579;gi|380807997;gi|380807999;gi|383411081;gi|383411083;gi|384939526;gi|384939528;gi|387540720	CCDC115_transcript_01;ENSMMUP00000012579;gi|380807997;gi|380807999;gi|383411081;gi|383411083;gi|384939526;gi|384939528;gi|387540720	3	3	2	3	2	3	30	30	19.838	180	3	5	7.3528e-17	30	30	46560000	14644000	31916000
1015	29406;50509	CCDC117_transcript_01;ENSMMUP00000009458	CCDC117_transcript_01;ENSMMUP00000009458	2	2	2	2	2	2	18.6	18.6	30.556	279	5	5	6.5488e-14	18.6	18.6	76552000	38307000	38245000
1016	38782;44634;50487;67936	CCDC12_transcript_01;ENSMMUP00000026045;gi|380797655	CCDC12_transcript_01;ENSMMUP00000026045;gi|380797655	4	4	3	3	3	3	30.2	30.2	20.481	179	7	5	3.725e-76	24.6	30.2	195360000	121900000	73465000
1017	14714;56916;62642	CCDC124_transcript_01;gi|380798089;ENSMMUP00000014114	CCDC124_transcript_01;gi|380798089;ENSMMUP00000014114	3	3	3	3	3	3	22.9	22.9	25.867	223	5	5	2.023e-15	22.9	22.9	102820000	64846000	37975000
1018	3117;62615	CCDC126_transcript_01;ENSMMUP00000019648;ENSMMUP00000035157;gi|380787691;gi|383422665;gi|384944378	CCDC126_transcript_01;ENSMMUP00000019648;ENSMMUP00000035157;gi|380787691;gi|383422665;gi|384944378	2	2	2	2	2	2	27.1	27.1	15.698	140	2	2	7.6002e-13	27.1	27.1	8146600	2969200	5177400
1019	181;933;24502;25870;32811;42670;52622;59250;59305;68061;68145	CCDC13_transcript_01;gi|380791285;ENSMMUP00000027976;gi|380795047;ENSMMUP00000039032;ENSMMUP00000039030	CCDC13_transcript_01;gi|380791285	11	11	10	7	10	7	20.4	20.4	80.878	715	12	18	3.1722e-72	20.4	14.7	165140000	58711000	106430000
1020	61172;69267	CCDC130_transcript_01;gi|380816840;gi|383421899;gi|384949608;gi|387273429;ENSMMUP00000023215	CCDC130_transcript_01;gi|380816840;gi|383421899;gi|384949608;gi|387273429;ENSMMUP00000023215	2	2	0	2	0	2	10.6	10.6	45.135	398		2	5.2138e-21	0	10.6	5304800	0	5304800
1021	9275;11866;13514;25914;30880;31041;38898;41006;41208;42632;45045;47141;58535;58891;69391;72562	CCDC132_transcript_01;gi|387539708;gi|380798817;ENSMMUP00000022785;ENSMMUP00000022786	CCDC132_transcript_01;gi|387539708;gi|380798817;ENSMMUP00000022785	16	16	11	11	11	11	27.8	27.8	111.2	964	21	13	5.3479e-121	20.6	18.8	206320000	128170000	78145000
1022	9514;12928;17352;19342;27199;33968;35329;42018;43027;50319;56175;63584;67509;69320	CCDC135_transcript_01;ENSMMUP00000020600;ENSMMUP00000020601	CCDC135_transcript_01;ENSMMUP00000020600;ENSMMUP00000020601	14	14	11	8	11	8	22.8	22.8	103.46	874	16	10	1.6068e-52	17.2	14.1	181330000	101050000	80277000
1023	63068;69209	CCDC138_transcript_01;ENSMMUP00000027663;ENSMMUP00000036162;gi|380802295	CCDC138_transcript_01;ENSMMUP00000027663;ENSMMUP00000036162;gi|380802295	2	2	1	2	1	2	5.1	5.1	76.337	665	2	2	1.9133e-06	2.6	5.1	36467000	6705500	29761000
1024	28355	CCDC141_transcript_01;ENSMMUP00000025870	CCDC141_transcript_01;ENSMMUP00000025870	1	1	0	1	0	1	0.7	0.7	175.12	1530		2	3.5747e-15	0	0.7	0	0	0
1025	29113;63364	ENSMMUP00000012670;CCDC142_transcript_01;ENSMMUP00000003667	ENSMMUP00000012670;CCDC142_transcript_01;ENSMMUP00000003667	2	2	1	1	1	1	4.3	4.3	82.871	762	1	1	1.3869e-05	1.8	2.5	8651600	1932200	6719400
1026	20577;20747;22976;46280	CCDC146_transcript_01;ENSMMUP00000008813;ENSMMUP00000008812	CCDC146_transcript_01;ENSMMUP00000008813;ENSMMUP00000008812	4	4	1	3	1	3	7	7	113.04	955	1	6	1.2983e-10	2.9	4.1	31011000	4236800	26774000
1027	3289;8085;16583;33723;48095;54366	CCDC147_transcript_01;ENSMMUP00000035664;ENSMMUP00000020117	CCDC147_transcript_01;ENSMMUP00000035664	6	6	4	4	4	4	11.1	11.1	103.52	872	5	5	2.0066e-26	7.8	8.4	77314000	5402400	71912000
1028	56915	CCDC149_transcript_01;gi|380817818;gi|384950220;gi|387539300;ENSMMUP00000006356;ENSMMUP00000035375	CCDC149_transcript_01;gi|380817818;gi|384950220;gi|387539300;ENSMMUP00000006356;ENSMMUP00000035375	1	1	1	1	1	1	4.2	4.2	59.414	529	3	4	7.1255e-20	4.2	4.2	14431000	3174600	11257000
1029	26368;39081;39082;39236;41149;49227;71967	CCDC151_transcript_01;ENSMMUP00000031815;ENSMMUP00000021690;gi|380794777;gi|380804129	CCDC151_transcript_01;ENSMMUP00000031815;ENSMMUP00000021690	7	7	6	3	6	3	13.3	13.3	69.133	595	16	5	1.8193e-34	10.9	6.1	195250000	127800000	67453000
1030	27504;36485;37417;37727;39771;62453	CCDC155_transcript_01;ENSMMUP00000019419	CCDC155_transcript_01;ENSMMUP00000019419	6	6	4	5	4	5	19	19	62.622	562	7	6	7.6443e-77	12.1	17.3	91197000	45671000	45526000
1031	16022;28645;47285;52320;60447;61874	CCDC158_transcript_01;ENSMMUP00000027521;ENSMMUP00000035217;ENSMMUP00000027520;ENSMMUP00000027519	CCDC158_transcript_01;ENSMMUP00000027521	6	6	5	5	5	5	9	9	127.25	1113	8	8	1.2291e-30	7.4	8.4	91022000	47821000	43201000
1032	22570;29326;66241	CCDC173_transcript_01;ENSMMUP00000038193;gi|380796511;ENSMMUP00000001822	CCDC173_transcript_01	3	3	3	3	3	3	9.3	9.3	65.582	546	5	8	3.063e-16	9.3	9.3	163830000	55176000	108650000
1033	13549;57351	CCDC174_transcript_01;ENSMMUP00000019401;gi|380813424;gi|383418905;gi|384947466	CCDC174_transcript_01;ENSMMUP00000019401;gi|380813424;gi|383418905;gi|384947466	2	2	1	2	1	2	6.4	6.4	53.912	467	1	2	1.2537e-11	6.4	6.4	11340000	1431800	9907700
1034	36040;38414;38498;47783;64562	CCDC18_transcript_01;ENSMMUP00000022102;ENSMMUP00000022112;ENSMMUP00000022113;ENSMMUP00000022110	CCDC18_transcript_01;ENSMMUP00000022102;ENSMMUP00000022112;ENSMMUP00000022113	5	5	3	4	3	4	7.1	7.1	151.24	1299	4	5	1.1172e-28	2.9	6.2	41858000	26151000	15706000
1035	14970;16070;52086	CCDC19_transcript_01;ENSMMUP00000014884;ENSMMUP00000014885	CCDC19_transcript_01;ENSMMUP00000014884;ENSMMUP00000014885	3	3	1	3	1	3	10.5	10.5	65.685	551	3	5	3.6392e-11	4.2	10.5	42408000	21709000	20700000
1036	9429;9632;10531;13322;20585;41068;54435;65005;73270	CCDC22_transcript_01;ENSMMUP00000011306;gi|380785877;gi|383417717;gi|384946596	CCDC22_transcript_01;ENSMMUP00000011306;gi|380785877;gi|383417717;gi|384946596	9	9	7	8	7	8	24.9	24.9	70.716	627	12	13	8.7841e-54	20.1	22.6	282510000	144030000	138480000
1037	68974	CCDC23_transcript_01;ENSMMUP00000016282;gi|380785991;gi|383411063;gi|384940090	CCDC23_transcript_01;ENSMMUP00000016282;gi|380785991;gi|383411063;gi|384940090	1	1	1	1	1	1	22.7	22.7	7.8179	66	1	1	1.1064e-06	22.7	22.7	13174000	13167000	7834.8
1038	17295;21983;26317;38077;45911;45912;61075;66641	CCDC25_transcript_01;gi|380814328;gi|383419661;ENSMMUP00000021063;ENSMMUP00000021065	CCDC25_transcript_01;gi|380814328;gi|383419661;ENSMMUP00000021063;ENSMMUP00000021065	8	4	7	7	4	4	39.4	22.1	24.507	208	19	19	1.3174e-66	38	39.4	448960000	148120000	300850000
1039	8574;14306;30634;41288;41385;50469;63290;72036	CCDC30_transcript_01;ENSMMUP00000017246	CCDC30_transcript_01;ENSMMUP00000017246	8	1	5	6	1	1	15.1	1.4	91.309	783	5	7	1.0169e-33	9.7	12.3	6684500	1115500	5569000
1040	15024;17132;24773;27169;31626;35447;49678;62736	CCDC33_transcript_01;ENSMMUP00000004315;ENSMMUP00000004319	CCDC33_transcript_01;ENSMMUP00000004315	8	8	6	8	6	8	24.9	24.9	84.841	755	10	12	1.0191e-99	17	24.9	206530000	84785000	121750000
1041	7203;14476;14739;39282;56087	CCDC37_transcript_01;ENSMMUP00000005606	CCDC37_transcript_01;ENSMMUP00000005606	5	5	2	4	2	4	9	9	70.886	608	2	4	8.9257e-18	3.8	6.9	6651000	2718000	3932900
1042	5192;8215;14293;15188;19278;30644;36656;53377;59472;67568;68197	CCDC39_transcript_01;ENSMMUP00000025829	CCDC39_transcript_01	11	11	6	8	6	8	19.1	19.1	110.15	942	10	15	1.1505e-36	8.4	15.5	352080000	191270000	160810000
1043	5651;6225;31634;42137;42520;42764;43614;46596;46597;51546;68302;69029;74447	CCDC40_transcript_01;ENSMMUP00000012536;ENSMMUP00000012537;ENSMMUP00000012535	CCDC40_transcript_01;ENSMMUP00000012536;ENSMMUP00000012537	13	13	10	9	10	9	18.3	18.3	130.87	1145	25	14	1.5756e-130	15.4	15.1	727840000	352730000	375110000
1044	10006;15006;15007;15531;30566;40631;45824;46529;51395;54544;63174;65950	CCDC47_transcript_01;ENSMMUP00000022031;gi|380814864;gi|383420141;gi|384948368;ENSMMUP00000022032	CCDC47_transcript_01;ENSMMUP00000022031;gi|380814864;gi|383420141;gi|384948368	12	12	10	8	10	8	33.5	33.5	55.861	483	18	22	7.2279e-84	25.9	28.4	814230000	352960000	461270000
1045	1755;6545;7900;33943;50394;73201	CCDC50_transcript_01;ENSMMUP00000020109;gi|380790359;gi|383411835;gi|384945486;ENSMMUP00000020107;gi|380809990	CCDC50_transcript_01;ENSMMUP00000020109;gi|380790359;gi|383411835;gi|384945486;ENSMMUP00000020107;gi|380809990	6	6	6	4	6	4	39.2	39.2	35.872	306	8	9	2.0624e-54	39.2	25.5	412280000	181910000	230370000
1046	96;10645;10646;20384	gi|380795821;ENSMMUP00000004109;CCDC51_transcript_01	gi|380795821;ENSMMUP00000004109;CCDC51_transcript_01	4	4	3	2	3	2	16.8	16.8	41.639	374	5	2	9.9563e-31	15	14.4	33582000	29330000	4252400
1047	31176;44395;45387;46589;64926	CCDC53_transcript_01;gi|380813278;gi|383413509;gi|384940542	CCDC53_transcript_01;gi|380813278;gi|383413509;gi|384940542	5	5	5	4	5	4	44.3	44.3	21.145	194	11	8	1.5274e-28	44.3	35.1	94424000	64174000	30250000
1048	8832;29265;49732;61253;73893	CCDC54_transcript_01;ENSMMUP00000009493	CCDC54_transcript_01;ENSMMUP00000009493	5	5	5	3	5	3	28	28	38.107	328	10	6	1.8196e-118	28	19.2	244550000	106420000	138130000
1049	537;14474;32135;48201;71781	CCDC58_transcript_01;ENSMMUP00000015637;gi|380799219	CCDC58_transcript_01;ENSMMUP00000015637;gi|380799219	5	5	5	3	5	3	43.8	43.8	16.62	144	9	9	2.0857e-27	43.8	31.9	930760000	343380000	587380000
1050	1189;1511;1659;2336;14388;14414;16901;28270;36176;50661;52398;56565;65243;72711	CCDC6_transcript_01;ENSMMUP00000023938;ENSMMUP00000035794;gi|380798779	CCDC6_transcript_01;ENSMMUP00000023938;ENSMMUP00000035794;gi|380798779	14	14	9	10	9	10	49.2	49.2	53.318	474	17	18	0	28.5	43.5	1031600000	525540000	506090000
1051	12989;17678;21879;29382;44536;58230;63427	CCDC61_transcript_01;ENSMMUP00000011454;gi|380804361	CCDC61_transcript_01;ENSMMUP00000011454;gi|380804361	7	7	7	3	7	3	20.5	20.5	57.275	511	14	5	4.6374e-77	20.5	7.4	127700000	107080000	20620000
1052	763;1651;30989;35181;63560;70208	CCDC63_transcript_01;ENSMMUP00000004388	CCDC63_transcript_01;ENSMMUP00000004388	6	6	4	3	4	3	15.3	15.3	66.19	563	4	3	5.0912e-24	9.9	6.9	27803000	20162000	7641300
1053	3082;8712;14909;33071;36511;38083;42211;56919;63875	CCDC65_transcript_01;ENSMMUP00000009152;ENSMMUP00000009151	CCDC65_transcript_01;ENSMMUP00000009152	9	9	8	2	8	2	21.9	21.9	57.1	484	10	3	1.6964e-41	21.9	5.2	48961000	27669000	21292000
1054	15553;32967;38230;39718;46181;47264;47265;59331	CCDC67_transcript_01;ENSMMUP00000008767;ENSMMUP00000008766	CCDC67_transcript_01;ENSMMUP00000008767;ENSMMUP00000008766	8	8	6	6	6	6	22.7	22.7	70.883	603	10	10	8.8061e-44	14.9	20.9	266770000	113090000	153680000
1055	68266	CCDC69_transcript_01;gi|383411781;gi|383417399;ENSMMUP00000030114	CCDC69_transcript_01;gi|383411781;gi|383417399;ENSMMUP00000030114	1	1	1	0	1	0	8.4	8.4	34.677	296	1		6.027e-06	8.4	0	1797700	1797700	0
1056	64496	CCDC70_transcript_01;ENSMMUP00000006043	CCDC70_transcript_01;ENSMMUP00000006043	1	1	1	1	1	1	6.5	6.5	28.887	232	1	1	1.1852e-06	6.5	6.5	53058000	2711000	50346000
1057	5652	CCDC71_transcript_01;ENSMMUP00000003791;gi|383420875;gi|380791891	CCDC71_transcript_01;ENSMMUP00000003791;gi|383420875;gi|380791891	1	1	0	1	0	1	2.3	2.3	50.5	474		4	0.030385	0	2.3	25267000	0	25267000
1058	20098;52381;64476;65602	CCDC73_transcript_01;ENSMMUP00000011831;ENSMMUP00000011832	CCDC73_transcript_01;ENSMMUP00000011831;ENSMMUP00000011832	4	4	3	3	3	3	6.7	6.7	124.02	1079	3	3	3.9682e-15	4.6	4.3	244740000	233750000	10996000
1059	34920;64523	ENSMMUP00000017140;CCDC81_transcript_01;ENSMMUP00000017149	ENSMMUP00000017140;CCDC81_transcript_01;ENSMMUP00000017149	2	2	1	1	1	1	4.4	4.4	66.366	567	1	1	2.8657e-05	1.9	2.5	4244000	1741500	2502500
1060	15920;41555	CCDC86_transcript_01;ENSMMUP00000000020;gi|380816450;gi|387541188	CCDC86_transcript_01;ENSMMUP00000000020;gi|380816450;gi|387541188	2	2	1	1	1	1	11.4	11.4	40.067	360	1	1	1.5015e-05	6.4	5	30346000	6183800	24162000
1061	45459	CCDC87_transcript_01;ENSMMUP00000007283	CCDC87_transcript_01;ENSMMUP00000007283	1	1	1	0	1	0	2.9	2.9	95.973	841	1		0.00026994	2.9	0	546450	546450	0
1062	1370;1371;9331;11273;14848;15617;15808;23955;26692;28422;30005;31180;33436;33548;34747;40500;40604;40886;40887;41547;41672;41673;46587;48657;48658;52211;52452;53202;55577;55679;55680;58195;58317;59893;61700;61870;61871;62430;63474;63540;66492	CCDC88A_transcript_02;gi|380788189;gi|383408565;ENSMMUP00000004024	CCDC88A_transcript_02;gi|380788189;gi|383408565;ENSMMUP00000004024	41	1	30	35	1	0	33.3	1.9	212.59	1843	82	78	0	25.6	28.7	1828500	1828500	0
1063	1370;1371;9331;11273;14848;15617;15808;23955;26692;28422;30005;31180;33436;33548;34747;40500;40604;40886;40887;41547;41672;41673;46587;48657;48658;52211;52452;53202;55577;55679;55680;58195;58317;58455;61700;61870;61871;62430;63474;63540;66492	gi|380814558;gi|383419877;CCDC88A_transcript_03;CCDC88A_transcript_01	gi|380814558;gi|383419877;CCDC88A_transcript_03;CCDC88A_transcript_01	41	1	30	35	1	0	32.7	1.8	216.01	1871	1		0	25.1	28.3	7071400	7071400	0
1064	3343;10366;11598;14524;34668	CCDC88C_transcript_01;ENSMMUP00000027227;gi|380805767;gi|380806919	CCDC88C_transcript_01;ENSMMUP00000027227	5	3	5	1	3	0	3.8	2.5	228.27	2028	8	1	1.6905e-12	3.8	0.8	8064600	8064600	0
1065	59348	CCDC89_transcript_01;ENSMMUP00000016349	CCDC89_transcript_01;ENSMMUP00000016349	1	1	1	1	1	1	3.7	3.7	43.846	374	3	1	0.00018262	3.7	3.7	34822000	24670000	10152000
1066	46130	CCDC90A_transcript_01;ENSMMUP00000012981	CCDC90A_transcript_01;ENSMMUP00000012981	1	1	0	1	0	1	5	5	40.172	363		1	0.00078271	0	5	224740	0	224740
1067	15568;34000;42712;57119	CCDC90B_transcript_01;ENSMMUP00000026539;gi|384948638;gi|387541116;gi|380789173;gi|383413395	CCDC90B_transcript_01;ENSMMUP00000026539;gi|384948638;gi|387541116;gi|380789173;gi|383413395	4	4	4	3	4	3	24.4	24.4	29.434	254	9	5	3.2993e-26	24.4	15	140540000	96798000	43741000
1068	39238;52394;58179;58543	CCDC91_transcript_01;ENSMMUP00000040049;gi|383419713;gi|384948036;ENSMMUP00000040046;ENSMMUP00000015490	CCDC91_transcript_01;ENSMMUP00000040049;gi|383419713;gi|384948036;ENSMMUP00000040046;ENSMMUP00000015490	4	1	3	3	1	0	15.2	5.9	49.983	440	4	8	4.1175e-62	12.3	9.3	4250400	4250400	0
1069	5369;16395;40348;48445;64536	CCDC92_transcript_01;ENSMMUP00000012076;gi|380786527;gi|384949544;ENSMMUP00000038423	CCDC92_transcript_01;ENSMMUP00000012076;gi|380786527;gi|384949544;ENSMMUP00000038423	5	5	3	4	3	4	28.1	28.1	37.049	331	3	5	3.5444e-47	19.6	26	116930000	38632000	78294000
1070	14241;24090;53633;63369	ENSMMUP00000024348;CCDC93_transcript_01;gi|380813934	ENSMMUP00000024348;CCDC93_transcript_01;gi|380813934	4	4	4	2	4	2	12.8	12.8	72.91	632	6	4	1.4194e-16	12.8	7.1	96868000	46101000	50767000
1071	1076;10900;17042	CCDC94_transcript_01;gi|380814554;gi|383419875;gi|384948142;ENSMMUP00000013204	CCDC94_transcript_01;gi|380814554;gi|383419875;gi|384948142	3	3	2	3	2	3	16.4	16.4	36.954	323	5	3	8.2657e-33	11.8	16.4	23786000	21122000	2664300
1072	15294;23304;23305;59051;64126	CCDC96_transcript_01;ENSMMUP00000022367	CCDC96_transcript_01;ENSMMUP00000022367	5	5	2	3	2	3	18.8	18.8	63.071	560	2	3	2.7889e-20	11.8	10.4	41880000	34002000	7878100
1073	4398;8209;14956;19223;41080;41081;44635;44636;50765;64009;65719;66395;72638	CCDC97_transcript_01;gi|380817746;gi|383422617;gi|384950194;ENSMMUP00000010663	CCDC97_transcript_01;gi|380817746;gi|383422617;gi|384950194;ENSMMUP00000010663	13	13	11	9	11	9	56	56	38.923	343	25	17	1.3191e-126	50.7	48.1	252270000	197620000	54647000
1074	4429;12698;15637;69370	CCER1_transcript_01;ENSMMUP00000014313	CCER1_transcript_01;ENSMMUP00000014313	4	4	1	3	1	3	17.6	17.6	48.737	420	1	3	1.1143e-13	3.3	14.3	13801000	2038300	11763000
1075	44247;60675	CCHCR1_transcript_01;CCHCR1_transcript_02	CCHCR1_transcript_01;CCHCR1_transcript_02	2	2	2	1	2	1	5.4	5.4	99.353	871	2	1	3.9581e-11	5.4	2.8	71457000	32972000	38485000
1076	10132;11855;17398;17694;18437;21281;33076;33177;43260;46266;49971;50283;64895;67027;70711;73187	CCIN_transcript_01;ENSMMUP00000039489	CCIN_transcript_01;ENSMMUP00000039489	16	16	11	15	11	15	37.1	37.1	66.7	588	30	47	1.0457e-214	27	34.9	1408400000	730170000	678260000
1077	23655;42424;61245;61777;73403	ENSMMUP00000002392;gi|380816986;gi|383422031;gi|384949704;CCM2_transcript_01;gi|380816984;gi|384942382;gi|380816982	ENSMMUP00000002392;gi|380816986;gi|383422031;gi|384949704;CCM2_transcript_01;gi|380816984;gi|384942382;gi|380816982	5	5	3	3	3	3	19.7	19.7	51.689	467	3	4	8.8722e-15	13.7	10.1	49329000	16814000	32515000
1078	13641;45361;69969	CCNA1_transcript_01;gi|380817658;ENSMMUP00000001569	CCNA1_transcript_01;gi|380817658;ENSMMUP00000001569	3	3	2	2	2	2	9.7	9.7	52.72	465	3	4	2.8272e-08	6.5	6	17394000	6535200	10859000
1079	73021	CCNA2_transcript_01;ENSMMUP00000012854;gi|383409711;gi|380797941	CCNA2_transcript_01;ENSMMUP00000012854;gi|383409711;gi|380797941	1	1	1	1	1	1	3.5	3.5	48.522	432	1	1	9.5662e-05	3.5	3.5	5333400	3426700	1906700
1080	3673;31666;69341	CCNB1_transcript_01;ENSMMUP00000034570;gi|383422555;ENSMMUP00000023853;gi|384950150;gi|383422557;gi|380805587;gi|380796865	CCNB1_transcript_01;ENSMMUP00000034570;gi|383422555;ENSMMUP00000023853;gi|384950150;gi|383422557	3	3	2	3	2	3	14.3	14.3	48.393	433	4	4	1.1325e-14	10.4	14.3	51190000	25003000	26187000
1081	41351;48040;57534	CCNB1IP1_transcript_01;ENSMMUP00000021355;ENSMMUP00000021358;gi|384943422;gi|380793371	CCNB1IP1_transcript_01;ENSMMUP00000021355;ENSMMUP00000021358;gi|384943422	3	3	3	1	3	1	18.8	18.8	31.544	277	4	1	4.8318e-25	18.8	11.2	28549000	16544000	12005000
1082	8998;24226;28446;41457;54518	ENSMMUP00000033563;CCNB2_transcript_01;gi|383414361;gi|384944374;gi|387540358	ENSMMUP00000033563;CCNB2_transcript_01;gi|383414361;gi|384944374;gi|387540358	5	5	2	3	2	3	21.6	21.6	45.519	399	2	3	8.0679e-24	6.3	15.3	38529000	22743000	15787000
1083	4960;5124;29728	ENSMMUP00000029295;CCNDBP1_transcript_01;gi|380811234;gi|384946164;ENSMMUP00000029296	ENSMMUP00000029295;CCNDBP1_transcript_01;gi|380811234;gi|384946164;ENSMMUP00000029296	3	3	2	2	2	2	16.1	16.1	40.268	361	2	4	1.3099e-24	8.9	10.2	18309000	15130000	3178800
1084	27653;57384;61403;64289;68554	CCNH_transcript_01;gi|380817736;gi|383422607;gi|384950182;ENSMMUP00000004329	CCNH_transcript_01;gi|380817736;gi|383422607;gi|384950182;ENSMMUP00000004329	5	5	3	4	3	4	22.3	22.3	37.689	323	7	8	1.6705e-40	11.1	18.6	216340000	70954000	145380000
1085	9226;18073;18906;28691;34296;57929	CCNK_transcript_01;gi|380793571;ENSMMUP00000001606	CCNK_transcript_01;gi|380793571	6	6	6	3	6	3	18.3	18.3	64.239	580	9	7	2.7317e-21	18.3	10.3	334300000	258460000	75839000
1086	13;33620;44015;70659	CCNL2_transcript_02;ENSMMUP00000009061;CCNL2_transcript_01;gi|380797233;gi|380798047	CCNL2_transcript_02;ENSMMUP00000009061;CCNL2_transcript_01;gi|380797233;gi|380798047	4	4	1	4	1	4	17.3	17.3	58.175	520	1	5	7.3546e-28	7.5	17.3	10191000	1231300	8960100
1087	18732;56700;64354;65707	CCNT1_transcript_01;ENSMMUP00000010023;gi|380817754;gi|383422623	CCNT1_transcript_01;ENSMMUP00000010023;gi|380817754;gi|383422623	4	4	3	3	3	3	11	11	80.926	728	5	4	1.1991e-13	9.3	8.8	104200000	35007000	69189000
1088	45630;57482;70967;74609	CCNY_transcript_01;ENSMMUP00000008832;gi|380784053;gi|383410931;gi|384943396;ENSMMUP00000008833;CCNYL1_transcript_01;CCNYL1_transcript_02;gi|380809976;gi|383416061;ENSMMUP00000032449;ENSMMUP00000026606;ENSMMUP00000015762;ENSMMUP00000008540;ENSMMUP00000037785;ENSMMUP00000015759;ENSMMUP00000015760;ENSMMUP00000008542;ENSMMUP00000037784;ENSMMUP00000032443;ENSMMUP00000035971	CCNY_transcript_01;ENSMMUP00000008832;gi|380784053;gi|383410931;gi|384943396;ENSMMUP00000008833;CCNYL1_transcript_01;CCNYL1_transcript_02;gi|380809976;gi|383416061	4	3	4	2	3	2	16.1	14.4	39.336	341	10	8	5.8454e-25	16.1	9.4	167650000	128280000	39362000
1089	16043;18793;31011;32644;38029;48526;58676;64582;67782	ENSMMUP00000032585;CCP110_transcript_01;ENSMMUP00000017531;gi|380790037;gi|383411503	ENSMMUP00000032585;CCP110_transcript_01;ENSMMUP00000017531;gi|380790037;gi|383411503	9	9	7	3	7	3	18.5	18.5	112.79	1009	9	4	6.3159e-41	13.8	7	112780000	95322000	17457000
1090	21678;23822;51942	CCS_transcript_01;ENSMMUP00000007284;gi|380790197;gi|383423403;gi|384942736	CCS_transcript_01;ENSMMUP00000007284;gi|380790197;gi|383423403;gi|384942736	3	3	2	2	2	2	21.5	21.5	28.996	274	3	3	1.0152e-14	15.3	16.4	148260000	24087000	124170000
1091	21334	CCSAP_transcript_01;ENSMMUP00000023306;gi|383415787	CCSAP_transcript_01;ENSMMUP00000023306;gi|383415787	1	1	1	0	1	0	10.7	10.7	30.141	270	1		1.3692e-08	10.7	0	1096800	1096800	0
1092	31108;39446;45090	CCSER2_transcript_01;ENSMMUP00000025922;gi|380813904	CCSER2_transcript_01;ENSMMUP00000025922;gi|380813904	3	2	0	3	0	2	8	6	93.328	834		4	1.0375e-11	0	8	5626300	0	5626300
1093	359;5199;7417;12205;12206;12382;13763;20229;21411;24635;26246;29338;30126;30127;33479;33813;33814;35342;35585;37533;37534;38291;38366;38785;42971;45674;47889;51399;52289;53300;54592;57798;65310;69478	CCT2_transcript_01;ENSMMUP00000014181;gi|380808840;gi|383411611;gi|384944822;CCT2_transcript_02;ENSMMUP00000039206;ENSMMUP00000039202	CCT2_transcript_01;ENSMMUP00000014181;gi|380808840;gi|383411611;gi|384944822;CCT2_transcript_02;ENSMMUP00000039206;ENSMMUP00000039202	34	34	32	32	32	32	73.1	73.1	57.488	535	288	364	0	72.9	69	58796000000	24324000000	34472000000
1094	3040;3201;3202;4129;4210;5847;12544;14220;14877;22047;23047;27447;28175;28996;28997;30327;30857;31490;32171;32250;32611;32612;33227;33228;33467;33468;33558;40068;45631;45794;48566;49989;58397;61313;63146;66591;71984	CCT3_transcript_02;gi|380787617;gi|383408771;gi|384943002;ENSMMUP00000038741;CCT3_transcript_01;ENSMMUP00000038740;ENSMMUP00000025024;ENSMMUP00000038731	CCT3_transcript_02;gi|380787617;gi|383408771;gi|384943002;ENSMMUP00000038741;CCT3_transcript_01;ENSMMUP00000038740	37	37	35	30	35	30	67	67	60.516	545	283	299	0	65.1	61.3	31050000000	14805000000	16245000000
1095	1784;3481;4568;6475;7357;8723;12599;16920;20422;21794;22885;22886;22887;22942;28188;29116;33815;37548;45377;45741;51009;52534;57143;61566;62222;62687;67581;70867	CCT4_transcript_02;gi|380808838;gi|383412019;gi|384941552;ENSMMUP00000004237;CCT4_transcript_01;ENSMMUP00000018368	CCT4_transcript_02;gi|380808838;gi|383412019;gi|384941552;ENSMMUP00000004237;CCT4_transcript_01;ENSMMUP00000018368	28	28	25	24	25	24	61.2	61.2	57.909	539	223	291	0	58.6	56.6	25519000000	16450000000	9068800000
1096	1783;5211;5212;5213;8101;8223;11335;11336;14392;15523;16860;18215;20306;25290;27780;27875;28174;31395;31396;36273;37470;40265;45830;52481;52774;52781;53640;53641;57797;64470;65710;70948;70949;72078;72558	CCT5_transcript_01;ENSMMUP00000026476;gi|380810750;gi|383416701;gi|384945904;ENSMMUP00000034962	CCT5_transcript_01;ENSMMUP00000026476;gi|380810750;gi|383416701;gi|384945904;ENSMMUP00000034962	35	35	31	29	31	29	70.6	70.6	59.67	541	229	258	0	67.8	63.2	33682000000	15738000000	17944000000
1097	3765;4509;4704;8408;15433;22863;27435;29648;30961;34363;34480;42813;45749;46814;51142;54742;61934;62915;62916;65872;66441;66442;67404;67405;68059	CCT6A_transcript_01;gi|380817788;gi|380817790;gi|383422675;gi|383422677;gi|384942738;gi|384942740;ENSMMUP00000020026;ENSMMUP00000020027	CCT6A_transcript_01;gi|380817788;gi|380817790;gi|383422675;gi|383422677;gi|384942738;gi|384942740;ENSMMUP00000020026;ENSMMUP00000020027	25	20	22	23	18	20	62.3	54.8	57.98	531	148	189	0	54.2	60.5	13028000000	5973500000	7054100000
1098	3371;3372;4512;4513;8409;20587;22864;26249;27435;29648;30172;37942;38495;42175;45749;46817;51142;52445;52446;54449;61934;62917;65873;67406;68058	CCT6B_transcript_01;ENSMMUP00000008442;gi|380803275;gi|380805311	CCT6B_transcript_01;ENSMMUP00000008442	25	20	21	19	17	16	65.2	55.7	58	531	106	146	0	60.3	55	8086900000	4525500000	3561400000
1099	2809;5625;6582;7014;13760;25799;27890;30606;30607;34621;34842;34843;39132;40877;40878;45815;46031;46618;47152;51106;52165;53289;54708;57796;59019;61298;61427;62145;63555;67515;67516;69529;69530;73713	CCT7_transcript_01;ENSMMUP00000016341;gi|387542398;gi|380798825;ENSMMUP00000036471;ENSMMUP00000006614;ENSMMUP00000033205	CCT7_transcript_01;ENSMMUP00000016341;gi|387542398;gi|380798825;ENSMMUP00000036471;ENSMMUP00000006614	34	34	33	27	33	27	69.2	69.2	59.362	543	175	228	0	63.4	60.8	12997000000	7241600000	5755200000
1100	2546;2660;5884;10046;11333;12577;14803;17737;24815;25980;26140;28015;29120;29121;30096;30097;32607;33031;35561;37277;38217;42916;42917;43438;43793;43794;46540;48606;49928;49929;52052;52053;53428;54329;61087;61088;61339;65588;66299;73736	CCT8_transcript_01;gi|383415275;gi|384944866;gi|380808920;ENSMMUP00000004035;ENSMMUP00000035585	CCT8_transcript_01;gi|383415275;gi|384944866;gi|380808920;ENSMMUP00000004035;ENSMMUP00000035585	40	40	38	31	38	31	71.9	71.9	59.516	548	231	241	0	71.9	60.8	25672000000	14611000000	11061000000
1101	5810;8347;8348;19045;19585;30060;33660;35641;36229;49927;63965;73592	CCZ1_transcript_01;CCZ1B_transcript_01;gi|380813642;gi|383419073;ENSMMUP00000010456	CCZ1_transcript_01;CCZ1B_transcript_01;gi|380813642;gi|383419073;ENSMMUP00000010456	12	1	9	8	1	1	33	3.5	55.882	482	4	4	6.3629e-183	25.1	22.4	38584000	17492000	21092000
1102	1946;43042;60749;68684	CD14_transcript_01;ENSMMUP00000013085;gi|383413757;gi|380795433	CD14_transcript_01;ENSMMUP00000013085;gi|383413757;gi|380795433	4	4	3	4	3	4	18.7	18.7	40.127	375	4	5	2.4578e-21	14.7	18.7	185170000	103720000	81452000
1103	11991;15525;20045;20054;26189;26500;27661;36828;50166;52232;62977;66584;66585	CD163_transcript_01;ENSMMUP00000006821;gi|380803305	CD163_transcript_01;ENSMMUP00000006821	13	13	10	11	10	11	25	25	121.21	1120	16	24	4.4821e-217	19.1	21.8	662860000	291020000	371830000
1104	14867;55361;63779	CD248_transcript_01;ENSMMUP00000021025	CD248_transcript_01;ENSMMUP00000021025	3	3	2	2	2	2	7.5	7.5	81.012	757	5	7	1.0254e-19	5	6.2	25681000	13675000	12006000
1105	49133	CD276_transcript_01;ENSMMUP00000007202	CD276_transcript_01;ENSMMUP00000007202	1	1	1	0	1	0	3.4	3.4	57.301	534	2		2.0002e-06	3.4	0	25066000	25066000	0
1106	4290;4677;11116;12303;13494;13778;16813;22918;31677;33944;37644;41233;60332;68243	CD2AP_transcript_01;ENSMMUP00000023598;gi|380790071;gi|383411351	CD2AP_transcript_01;ENSMMUP00000023598;gi|380790071;gi|383411351	14	14	13	12	13	12	34.3	34.3	71.323	639	35	41	1.1421e-100	32.2	32.7	1398100000	517810000	880330000
1107	11093;17026;21811;23399;31906;34864;42103;70278;72417	CD2BP2_transcript_01;CD2BP2_transcript_02;ENSMMUP00000028762;ENSMMUP00000032463;gi|380808766;gi|383415133;gi|384944738	CD2BP2_transcript_01;CD2BP2_transcript_02;ENSMMUP00000028762;ENSMMUP00000032463;gi|380808766;gi|383415133;gi|384944738	9	9	8	7	8	7	45.5	45.5	37.455	341	15	20	2.7924e-95	38.4	39.9	468100000	210870000	257230000
1108	64401	ENSMMUP00000021947;CD320_transcript_01	ENSMMUP00000021947;CD320_transcript_01	1	1	1	1	1	1	3.9	3.9	28.824	280	3	1	0.00010088	3.9	3.9	14980000	8692200	6287400
1109	33817;37414;37596	CD34_transcript_01;gi|380790735;gi|384950454;ENSMMUP00000019834;ENSMMUP00000019839	CD34_transcript_01;gi|380790735;gi|384950454;ENSMMUP00000019834;ENSMMUP00000019839	3	3	2	2	2	2	12.7	12.7	40.579	385	6	6	1.7351e-80	12.7	12.5	83908000	70038000	13870000
1110	1797;13595;57305;59274;65452	CD36_transcript_01	CD36_transcript_01	5	5	1	5	1	5	20.1	20.1	53.04	472	3	5	6.5195e-18	3.8	20.1	111240000	92382000	18855000
1111	20269;24178;74021	CD3EAP_transcript_01;ENSMMUP00000000971	CD3EAP_transcript_01;ENSMMUP00000000971	3	3	2	1	2	1	13.8	13.8	55.557	513	3	1	7.4067e-56	10.3	3.5	17234000	4047700	13186000
1112	14526;25073	CD40_transcript_01;CD40_transcript_02;gi|383423061;ENSMMUP00000004910;ENSMMUP00000004909;ENSMMUP00000038033;ENSMMUP00000004908	CD40_transcript_01;CD40_transcript_02;gi|383423061;ENSMMUP00000004910;ENSMMUP00000004909;ENSMMUP00000038033;ENSMMUP00000004908	2	2	2	0	2	0	17	17	31.225	282	2		7.5986e-10	17	0	14204000	14204000	0
1113	59058;63684;72825	ENSMMUP00000005783;ENSMMUP00000005785;ENSMMUP00000005784;CD44_transcript_01;ENSMMUP00000005786;gi|380818224;gi|383412231;gi|383412233;gi|383412235	ENSMMUP00000005783;ENSMMUP00000005785;ENSMMUP00000005784;CD44_transcript_01;ENSMMUP00000005786;gi|380818224;gi|383412231;gi|383412233;gi|383412235	3	3	2	3	2	3	8.6	8.6	78.762	721	8	11	5.1358e-47	5.3	8.6	1219100000	338600000	880480000
1114	8840;11276	ENSMMUP00000009335;ENSMMUP00000009341;ENSMMUP00000009336;ENSMMUP00000009337;gi|380812844;gi|380812842;gi|383418437;gi|384947090;CD46_transcript_01;ENSMMUP00000009338;gi|383418441;gi|384947094;gi|380812846;gi|383418439;gi|384947092;ENSMMUP00000009340	ENSMMUP00000009335;ENSMMUP00000009341;ENSMMUP00000009336;ENSMMUP00000009337;gi|380812844;gi|380812842;gi|383418437;gi|384947090;CD46_transcript_01;ENSMMUP00000009338;gi|383418441;gi|384947094;gi|380812846;gi|383418439;gi|384947092;ENSMMUP00000009340	2	2	2	2	2	2	5.8	5.8	44.077	399	7	5	4.9484e-31	5.8	5.8	290650000	179540000	111110000
1115	2308;17815	CD59_transcript_01;ENSMMUP00000007962;ENSMMUP00000037079;gi|380808176;gi|383408105;gi|383408107;gi|384942176	CD59_transcript_01;ENSMMUP00000007962;ENSMMUP00000037079;gi|380808176;gi|383408105;gi|383408107;gi|384942176	2	2	2	2	2	2	19.5	19.5	14.035	128	9	8	3.4361e-52	19.5	19.5	711340000	654850000	56493000
1116	32326;60000	ENSMMUP00000026080;CD5L_transcript_01	ENSMMUP00000026080;CD5L_transcript_01	2	2	2	0	2	0	7.8	7.8	38.34	348	3		0.00017372	7.8	0	14655000	14655000	0
1117	9539;43064	CD74_transcript_01;gi|384950570;ENSMMUP00000011957;gi|384950568	CD74_transcript_01;gi|384950570;ENSMMUP00000011957;gi|384950568	2	2	1	1	1	1	9.9	9.9	33.189	294	1	1	4.2691e-05	4.8	5.1	23071000	20036000	3035100
1118	48888;48889;51715;62032	CD81_transcript_01;ENSMMUP00000002734;gi|380818364;gi|383408359	CD81_transcript_01;ENSMMUP00000002734;gi|380818364;gi|383408359	4	4	4	4	4	4	25.4	25.4	25.758	236	34	45	1.5252e-85	25.4	25.4	2514700000	1134600000	1380100000
1119	56124	CD82_transcript_01;ENSMMUP00000025317;gi|380812564;gi|383418195;gi|384946914;CD82_transcript_02;ENSMMUP00000025318	CD82_transcript_01;ENSMMUP00000025317;gi|380812564;gi|383418195;gi|384946914;CD82_transcript_02;ENSMMUP00000025318	1	1	1	1	1	1	7.9	7.9	29.562	266	3	9	1.038e-14	7.9	7.9	318130000	120660000	197470000
1120	2787;32839	CD9_transcript_01;ENSMMUP00000005958;gi|383422887;gi|384950350	CD9_transcript_01;ENSMMUP00000005958;gi|383422887;gi|384950350	2	2	2	2	2	2	15.4	15.4	25.397	228	5	8	2.6531e-28	15.4	15.4	531590000	196590000	335010000
1121	14316;14501;20958;22347;41866;55804	CD93_transcript_01;ENSMMUP00000022103;gi|387541504	CD93_transcript_01;ENSMMUP00000022103;gi|387541504	6	6	6	4	6	4	15.2	15.2	68.463	651	11	5	5.8012e-39	15.2	9.5	160090000	144260000	15830000
1122	74081	CD99L2_transcript_01;ENSMMUP00000021838;gi|380816996;gi|383422045;gi|384949720;ENSMMUP00000021839;ENSMMUP00000021840	CD99L2_transcript_01;ENSMMUP00000021838;gi|380816996;gi|383422045;gi|384949720;ENSMMUP00000021839;ENSMMUP00000021840	1	1	0	1	0	1	7.3	7.3	27.917	261		2	0.00043099	0	7.3	27909000	0	27909000
1123	4688;4689;21509;34488;55316	CDA_transcript_01;ENSMMUP00000001992;ENSMMUP00000001991	CDA_transcript_01;ENSMMUP00000001992;ENSMMUP00000001991	5	4	5	5	4	4	43.8	32.2	16.099	146	13	13	2.3642e-39	43.8	43.8	369020000	169690000	199320000
1124	20704;26080;55348;55349;73107	CDADC1_transcript_01;gi|380816844;ENSMMUP00000017705;ENSMMUP00000036292;ENSMMUP00000036294	CDADC1_transcript_01;gi|380816844	5	5	3	5	3	5	18.4	18.4	58.578	515	4	6	1.8711e-64	14	18.4	90252000	34455000	55798000
1125	726;10297;13392;31912;33566;44118;52389	CDAN1_transcript_01;ENSMMUP00000019830;ENSMMUP00000019831;gi|380796871;gi|380803345	CDAN1_transcript_01;ENSMMUP00000019830;ENSMMUP00000019831	7	7	6	4	6	4	7.3	7.3	133.86	1227	8	5	6.7452e-87	6.4	4.6	40093000	27093000	13000000
1126	264;2180;3628;18562;20550;28603;30388	CDC14A_transcript_01;ENSMMUP00000025126;ENSMMUP00000007883;ENSMMUP00000025127	CDC14A_transcript_01;ENSMMUP00000025126;ENSMMUP00000007883	7	7	4	3	4	3	19.9	19.9	69.694	624	4	4	4.7325e-21	12	7.9	28100000	15758000	12343000
1127	2773;10323;13916;13917;18467;47917;47918;65854;71448	CDC16_transcript_01;ENSMMUP00000009768;ENSMMUP00000035986;gi|380817630;gi|380817632;gi|383422521;gi|383422523;ENSMMUP00000009766	CDC16_transcript_01;ENSMMUP00000009768;ENSMMUP00000035986;gi|380817630;gi|380817632;gi|383422521;gi|383422523;ENSMMUP00000009766	9	9	6	6	6	6	22.9	22.9	71.603	620	9	8	7.1121e-34	12.7	18.7	66513000	41670000	24843000
1128	26552;68699	CDC20_transcript_01;ENSMMUP00000004215;ENSMMUP00000040363;gi|380785561;gi|384943242	CDC20_transcript_01;ENSMMUP00000004215;ENSMMUP00000040363;gi|380785561;gi|384943242	2	2	2	2	2	2	12	12	54.724	499	4	3	2.6691e-11	12	12	21439000	13574000	7864400
1129	3839;28612;49190;49191;66710;70023	CDC23_transcript_01;gi|380817544;ENSMMUP00000002014	CDC23_transcript_01;gi|380817544;ENSMMUP00000002014	6	6	5	3	5	3	12.9	12.9	68.808	597	6	4	1.4479e-15	12.9	6.7	64486000	25333000	39154000
1130	35875;35876;52080;59775	CDC26_transcript_01;ENSMMUP00000007699;gi|380786585;gi|380811292;gi|383409199;gi|383409201;gi|384943740;gi|384943742	CDC26_transcript_01;ENSMMUP00000007699;gi|380786585;gi|380811292;gi|383409199;gi|383409201;gi|384943740;gi|384943742	4	4	2	3	2	3	52.9	52.9	9.7498	85	2	5	1.1973e-12	38.8	24.7	44963000	14232000	30730000
1131	3221;9865;16630;17443;20666;22546;31664;35148;49555	gi|383423387;CDC27_transcript_01;gi|380784893;gi|380784895;gi|383423385;ENSMMUP00000024471	gi|383423387;CDC27_transcript_01;gi|380784893;gi|380784895;gi|383423385;ENSMMUP00000024471	9	9	8	5	8	5	20	20	92.518	830	13	7	2.5639e-69	18.8	13.6	175470000	101050000	74420000
1132	8513;38762	CDC34_transcript_01;gi|380808053;gi|383423399;gi|384942274;ENSMMUP00000032032	CDC34_transcript_01;gi|380808053;gi|383423399;gi|384942274;ENSMMUP00000032032	2	2	2	2	2	2	12.7	12.7	26.622	236	10	5	8.8163e-08	12.7	12.7	822300000	718180000	104120000
1133	4998;6792;11550;13483;14800;26082;37762;41113;53445;53446;54219;58438;60719;62227;66391	CDC37_transcript_01;ENSMMUP00000004151;gi|380785327;gi|383408113	CDC37_transcript_01;ENSMMUP00000004151;gi|380785327;gi|383408113	15	15	14	11	14	11	45.2	45.2	44.468	378	55	69	1.8976e-112	43.7	29.4	3112900000	1738900000	1373900000
1134	1349;1428;44333;44915	CDC37L1_transcript_01;ENSMMUP00000039189;gi|380814528;gi|383419843;ENSMMUP00000000189	CDC37L1_transcript_01;ENSMMUP00000039189;gi|380814528;gi|383419843;ENSMMUP00000000189	4	4	3	2	3	2	18.7	18.7	38.88	337	5	3	3.4309e-14	13.4	9.8	24829000	15582000	9246800
1135	17394;19071;40535;43685;48789;60888;61953;73054	CDC40_transcript_01;ENSMMUP00000010716;gi|380813496;gi|383418959	CDC40_transcript_01;ENSMMUP00000010716;gi|380813496;gi|383418959	8	8	7	6	7	6	23.5	23.5	65.49	579	17	11	2.0514e-95	19.9	19.9	306780000	207890000	98894000
1136	41835;49906;52112;63807;63808	CDC42_transcript_01;ENSMMUP00000040537;gi|380783717;gi|383423407;gi|384950666;ENSMMUP00000006276;gi|380818556;ENSMMUP00000033763;ENSMMUP00000033080	CDC42_transcript_01;ENSMMUP00000040537;gi|380783717;gi|383423407;gi|384950666;ENSMMUP00000006276;gi|380818556;ENSMMUP00000033763	5	5	3	4	3	4	40.3	40.3	21.258	191	13	25	2.2714e-22	25.7	34.6	735030000	451000000	284030000
1137	11932;21520;24110;34350;39573;41591;42027;42311;47773;51797;58057;61177;62694;69745;70474;71736	CDC42BPG_transcript_01;ENSMMUP00000005298	CDC42BPG_transcript_01;ENSMMUP00000005298	16	15	12	14	11	13	19.7	19.3	172.43	1552	22	19	4.5548e-72	13	17.5	279490000	184970000	94524000
1138	42056;44270	CDC42EP1_transcript_01;ENSMMUP00000003832;ENSMMUP00000003831;gi|380791005	CDC42EP1_transcript_01;ENSMMUP00000003832;ENSMMUP00000003831;gi|380791005	2	2	2	0	2	0	11.8	11.8	41.031	398	4		2.4733e-10	11.8	0	8259100	8259100	0
1139	13709;41733	CDC42EP3_transcript_01;CDC42EP3_transcript_02;CDC42EP3_transcript_03;ENSMMUP00000010378;gi|380787499;gi|383415223;gi|384940978	CDC42EP3_transcript_01;CDC42EP3_transcript_02;CDC42EP3_transcript_03;ENSMMUP00000010378;gi|380787499;gi|383415223;gi|384940978	2	2	1	1	1	1	17.3	17.3	27.664	254	1	1	8.4708e-10	7.1	10.2	13998000	5084100	8914200
1140	2113;2358;11034;46850;47562;54384;66247	CDC42EP4_transcript_01;ENSMMUP00000023863;gi|380811232;gi|383417135;gi|384946162	CDC42EP4_transcript_01;ENSMMUP00000023863;gi|380811232;gi|383417135;gi|384946162	7	7	4	5	4	5	32.6	32.6	38.044	356	5	10	2.7801e-71	23.9	25	116770000	78716000	38052000
1141	22706;58398	CDC42SE2_transcript_01;CDC42SE2_transcript_02;gi|380784031;gi|380784033;gi|383410553;gi|384940640;ENSMMUP00000002034	CDC42SE2_transcript_01;CDC42SE2_transcript_02;gi|380784031;gi|380784033;gi|383410553;gi|384940640;ENSMMUP00000002034	2	2	2	2	2	2	66.7	66.7	9.2234	84	4	6	3.4496e-31	66.7	66.7	179880000	87380000	92497000
1142	8460	CDC45_transcript_01;ENSMMUP00000028842;ENSMMUP00000037302	CDC45_transcript_01;ENSMMUP00000028842;ENSMMUP00000037302	1	1	1	0	1	0	3	3	65.527	566	2		1.3084e-05	3	0	15499000	15499000	0
1143	4587;9103;9757;15492;16471;22564;25188;30309;34214;34215;37673;40523;43362;47047;47048;50907;52339;53079;53363;53962;57411;61043;61942;65046;72148;72149;72195	CDC5L_transcript_01;ENSMMUP00000018901;gi|380818498;gi|383423317;gi|384941208	CDC5L_transcript_01;ENSMMUP00000018901;gi|380818498;gi|383423317;gi|384941208	27	27	21	23	21	23	45.1	45.1	92.25	802	51	46	8.803e-215	37.7	41.1	2763100000	1365500000	1397600000
1144	4978;31723;43830;61274	CDC7_transcript_01;ENSMMUP00000014420;gi|383422005;gi|384949696;gi|380795105	CDC7_transcript_01;ENSMMUP00000014420;gi|383422005;gi|384949696;gi|380795105	4	4	3	1	3	1	11.7	11.7	63.783	574	4	1	6.4329e-11	7.1	4.5	39704000	35861000	3842900
1145	1234;4351;9618;10558;20950;21595;25526;28378;32819;47862;55188;56417;60091;63842;70567	CDC73_transcript_01;ENSMMUP00000029819;ENSMMUP00000037970;gi|380816512;gi|383421571	CDC73_transcript_01;ENSMMUP00000029819;ENSMMUP00000037970;gi|380816512;gi|383421571	15	15	13	10	13	10	36.2	36.2	60.576	531	28	30	1.6047e-85	32.6	24.9	745370000	518790000	226580000
1146	9030;9813;25751;52115;70269	CDCA2_transcript_01;ENSMMUP00000013868;gi|383416107	CDCA2_transcript_01;ENSMMUP00000013868;gi|383416107	5	5	3	3	3	3	9.4	9.4	112.87	1023	3	3	5.4928e-20	6.8	5.3	24987000	13817000	11170000
1147	63845	CDCA3_transcript_01;ENSMMUP00000006870;gi|383414193	CDCA3_transcript_01;ENSMMUP00000006870;gi|383414193	1	1	1	1	1	1	8.6	8.6	29.03	268	4	4	3.5186e-18	8.6	8.6	73767000	45966000	27801000
1148	32021	CDCA5_transcript_01;gi|383412117;gi|387541086;ENSMMUP00000024699	CDCA5_transcript_01;gi|383412117;gi|387541086;ENSMMUP00000024699	1	1	0	1	0	1	6	6	27.689	252		2	0.00033146	0	6	40438000	0	40438000
1149	28000;69481	CDH11_transcript_01;ENSMMUP00000007301;gi|380808558;gi|384944596;ENSMMUP00000032380	CDH11_transcript_01;ENSMMUP00000007301;gi|380808558;gi|384944596;ENSMMUP00000032380	2	2	1	2	1	2	7	7	87.952	796	1	2	6.7916e-14	4.1	7	7702700	4229200	3473400
1150	17788;19247;28328;40480;41967;42206;45096;51494;51495;52307;54930;72386;74278;74279	CDH2_transcript_01;gi|380787527;gi|384940216;ENSMMUP00000019908;CDH4_transcript_01;ENSMMUP00000016156;CDH4_transcript_02;gi|380799037	CDH2_transcript_01;gi|380787527;gi|384940216;ENSMMUP00000019908	14	14	13	11	13	11	28.6	28.6	99.794	906	33	32	5.4556e-141	26.8	24.1	960160000	556170000	403980000
1151	58516	ENSMMUP00000012957;ENSMMUP00000032681;CDIP1_transcript_01;gi|380787067;gi|383410161	ENSMMUP00000012957;ENSMMUP00000032681;CDIP1_transcript_01;gi|380787067;gi|383410161	1	1	1	1	1	1	7.1	7.1	29.435	283	3	4	1.3738e-15	7.1	7.1	10489000	4751500	5737300
1152	18517;45317;57846	ENSMMUP00000024972;CDIPT_transcript_01;gi|380787129;gi|383412879;gi|384941092	ENSMMUP00000024972;CDIPT_transcript_01;gi|380787129;gi|383412879;gi|384941092	3	3	3	3	3	3	14.4	14.4	26.81	243	7	3	3.0001e-10	14.4	14.4	44453000	26384000	18069000
1153	3448;3449;9572;9573;27071;31307;34271;36765;44222;48203;60905;71178;73330;74263	ENSMMUP00000035798;CDK1_transcript_01;ENSMMUP00000026130;gi|383411443;ENSMMUP00000026129;gi|380793625	ENSMMUP00000035798;CDK1_transcript_01;ENSMMUP00000026130;gi|383411443;ENSMMUP00000026129	14	10	11	11	8	7	59.9	42.4	34.674	302	37	39	1.2675e-79	47.7	49.7	1853600000	781620000	1072000000
1154	1606;44165	CDK10_transcript_01;gi|384944202	CDK10_transcript_01;gi|384944202	2	2	2	1	2	1	3.3	3.3	40.994	360	2	1	2.6073e-06	3.3	3.1	750750	512020	238740
1155	12738;16966;19595;25081;46405;53771;63220;64513	ENSMMUP00000002520;ENSMMUP00000002519;ENSMMUP00000040678;ENSMMUP00000040679;CDK11B_transcript_01;ENSMMUP00000002523;ENSMMUP00000040681;ENSMMUP00000040680;gi|380800587;ENSMMUP00000002521;ENSMMUP00000040677;ENSMMUP00000040676;gi|380791937	ENSMMUP00000002520;ENSMMUP00000002519;ENSMMUP00000040678;ENSMMUP00000040679;CDK11B_transcript_01;ENSMMUP00000002523;ENSMMUP00000040681;ENSMMUP00000040680;gi|380800587;ENSMMUP00000002521	8	8	7	6	7	6	18	18	91.663	794	14	12	4.5472e-54	12.3	15	620870000	329120000	291760000
1156	7084;36108;41499;62136;64223;64617;65431;65432;67844	gi|383410735;gi|384947644;gi|387540898;CDK12_transcript_01;ENSMMUP00000028126;gi|383410733;gi|384947646;gi|387540900;gi|380792295;gi|380792323	gi|383410735;gi|384947644;gi|387540898;CDK12_transcript_01;ENSMMUP00000028126;gi|383410733;gi|384947646;gi|387540900;gi|380792295;gi|380792323	9	7	5	6	4	4	11.8	9.7	164.1	1490	9	17	7.1707e-87	8.5	7.9	335940000	233930000	102010000
1157	7083;10130;18351;30283;32793;34265;36108;67844	CDK13_transcript_01;CDK13_transcript_02;ENSMMUP00000023739	CDK13_transcript_01;CDK13_transcript_02;ENSMMUP00000023739	8	6	6	6	5	4	10.4	8.3	164.88	1511	8	5	1.1036e-75	8.5	8.3	108070000	62242000	45831000
1158	9574;24159;25787;27051;29304;30100;42220;42852;45230;63630;69982	CDK16_transcript_01;gi|380783419;ENSMMUP00000018400	CDK16_transcript_01;gi|380783419;ENSMMUP00000018400	11	10	11	9	10	8	33.9	32.3	55.715	496	24	16	9.9334e-136	33.9	29.4	477900000	292920000	184980000
1159	29261;37421;42220;50702	CDK17_transcript_01;CDK17_transcript_02;ENSMMUP00000020904;gi|380785065;gi|380785067;gi|383408397;gi|383408399;gi|384940722;gi|384940724	CDK17_transcript_01;CDK17_transcript_02;ENSMMUP00000020904;gi|380785065;gi|380785067;gi|383408397;gi|383408399;gi|384940722;gi|384940724	4	3	4	1	3	0	9.9	8.4	59.582	523	5		8.1696e-08	9.9	1.5	24957000	24957000	0
1160	9556;16418;37118;37792;40751	CDK19_transcript_01;gi|380810840;gi|380810842;gi|383416793;gi|383416795;ENSMMUP00000027166	CDK19_transcript_01;gi|380810840;gi|380810842;gi|383416793;gi|383416795;ENSMMUP00000027166	5	2	2	5	1	2	22.3	12.2	56.799	502	2	3	3.2863e-52	7.2	22.3	134170000	81943000	52222000
1161	3395;9576;31304;36234;63110	CDK2_transcript_01;ENSMMUP00000024767;F6ZHC1;gi|380785677;gi|383414979;gi|384944646;ENSMMUP00000024766	CDK2_transcript_01;ENSMMUP00000024767;F6ZHC1;gi|380785677;gi|383414979;gi|384944646;ENSMMUP00000024766	5	4	3	3	2	3	23.8	19.1	33.929	298	7	5	1.0405e-17	17.8	19.1	176370000	63200000	113170000
1162	3586;44540	CDK20_transcript_01;gi|383414717;gi|384942856;ENSMMUP00000013685;ENSMMUP00000013682;ENSMMUP00000013683;gi|380791905;gi|380794793	CDK20_transcript_01;gi|383414717;gi|384942856;ENSMMUP00000013685;ENSMMUP00000013682;ENSMMUP00000013683;gi|380791905;gi|380794793	2	2	2	2	2	2	9.5	9.5	38.604	346	4	2	4.6435e-16	9.5	9.5	12113000	8343600	3769700
1163	52324;72210	gi|383421859;gi|384949590;ENSMMUP00000000583;CDK2AP1_transcript_01;CDK2AP1_transcript_02	gi|383421859;gi|384949590;ENSMMUP00000000583;CDK2AP1_transcript_01;CDK2AP1_transcript_02	2	2	1	1	1	1	34.2	34.2	12.294	114	1	3	1.9852e-31	11.4	22.8	6225300	1222800	5002600
1164	28761;72584	CDK4_transcript_01;ENSMMUP00000031213;gi|380808640;gi|383409577;gi|384941622;ENSMMUP00000039314	CDK4_transcript_01;ENSMMUP00000031213;gi|380808640;gi|383409577;gi|384941622;ENSMMUP00000039314	2	2	1	2	1	2	10.6	10.6	33.743	303	1	2	1.5639e-08	5.6	10.6	7392600	4547200	2845300
1165	9575;9662;31345;39417;40807;50701;56290;69730;72649	CDK5_transcript_01;ENSMMUP00000026929;gi|380785175;gi|383413707;gi|384942560;ENSMMUP00000026930;ENSMMUP00000013045	CDK5_transcript_01;ENSMMUP00000026929;gi|380785175;gi|383413707;gi|384942560;ENSMMUP00000026930	9	9	8	9	8	9	43.5	43.5	33.304	292	14	16	3.7912e-34	38.7	43.5	248460000	113900000	134560000
1166	8061	ENSMMUP00000037710;CDK5RAP1_transcript_01;gi|380813662;gi|383419105;gi|384947622;ENSMMUP00000011110	ENSMMUP00000037710;CDK5RAP1_transcript_01;gi|380813662;gi|383419105;gi|384947622;ENSMMUP00000011110	1	1	1	1	1	1	2.2	2.2	67.433	601	3	1	2.1567e-05	2.2	2.2	6111500	4945200	1166300
1167	5650;9495;12192;12193;16210;27547;29268;30117;37736;38121;38408;38915;45637;50673;70123	ENSMMUP00000030613;CDK5RAP2_transcript_03;gi|380790543;gi|383410787;ENSMMUP00000030616;ENSMMUP00000030615;ENSMMUP00000030614;CDK5RAP2_transcript_02;CDK5RAP2_transcript_01;ENSMMUP00000030617;ENSMMUP00000039799	ENSMMUP00000030613;CDK5RAP2_transcript_03;gi|380790543;gi|383410787;ENSMMUP00000030616;ENSMMUP00000030615;ENSMMUP00000030614;CDK5RAP2_transcript_02;CDK5RAP2_transcript_01;ENSMMUP00000030617	15	15	9	10	9	10	13	13	215.49	1894	14	12	3.2066e-79	8.6	8.2	152800000	74553000	78242000
1168	10265;21957;24070;30599;36064;39135;39136;42886;44656;45426;50033;74147	CDK5RAP3_transcript_01;gi|380789191;gi|383411447;gi|384943134;ENSMMUP00000006329;ENSMMUP00000006327	CDK5RAP3_transcript_01;gi|380789191;gi|383411447;gi|384943134;ENSMMUP00000006329;ENSMMUP00000006327	12	12	10	9	10	9	29.6	29.6	56.835	506	30	22	7e-46	20.9	24.9	2061700000	958660000	1103000000
1169	9570;28785;35941;39839;72739	CDK7_transcript_01;ENSMMUP00000024498;gi|380808662;gi|383415017;gi|384944668;ENSMMUP00000038323	CDK7_transcript_01;ENSMMUP00000024498;gi|380808662;gi|383415017;gi|384944668	5	5	5	4	5	4	29.2	29.2	39.026	346	9	6	2.0623e-58	29.2	25.1	159730000	56320000	103410000
1170	9556;16418;28873;31947;37118;70822	CDK8_transcript_01;gi|380808670;gi|383415025;gi|384944672;ENSMMUP00000019486	CDK8_transcript_01;gi|380808670;gi|383415025;gi|384944672;ENSMMUP00000019486	6	3	4	5	3	2	25.6	14.7	53.283	464	7	9	1.5194e-55	17.5	22	32204000	24864000	7340000
1171	26008;70891	ENSMMUP00000017333;CDK9_transcript_01;gi|380808680;gi|383415033	ENSMMUP00000017333;CDK9_transcript_01;gi|380808680;gi|383415033	2	2	2	1	2	1	5.7	5.7	53.277	488	3	1	1.7119e-15	5.7	3.3	16844000	10153000	6691000
1172	37729;50887;70642;73532	CDKAL1_transcript_01;ENSMMUP00000010433;gi|380814044;gi|383419475;gi|384947864;ENSMMUP00000034374	CDKAL1_transcript_01;ENSMMUP00000010433;gi|380814044;gi|383419475;gi|384947864;ENSMMUP00000034374	4	4	2	3	2	3	12.8	12.8	64.717	576	3	4	5.168e-20	5.2	11.1	31388000	18258000	13131000
1173	48305;50338;61584	CDKN1B_transcript_01;ENSMMUP00000029444;gi|380785989;gi|383412931;gi|384942500	CDKN1B_transcript_01;ENSMMUP00000029444;gi|380785989;gi|383412931;gi|384942500	3	3	3	1	3	1	26.3	26.3	22.085	198	6	1	5.1326e-34	26.3	10.6	66532000	60771000	5761500
1174	4629;4996;5634;24598;43119;46795;70196;74049	CDKN2AIP_transcript_01;ENSMMUP00000002683;gi|380788683;gi|383408589	CDKN2AIP_transcript_01;ENSMMUP00000002683;gi|380788683;gi|383408589	8	8	6	6	6	6	23.8	23.8	61.076	580	19	19	1.3096e-95	17.6	20.7	300710000	209130000	91583000
1175	46521	CDKN2AIPNL_transcript_01;ENSMMUP00000034124;gi|380817862;gi|383422741;gi|384950244	CDKN2AIPNL_transcript_01;ENSMMUP00000034124;gi|380817862;gi|383422741;gi|384950244	1	1	0	1	0	1	15.5	15.5	13.166	116		1	1.4574e-06	0	15.5	2234200	0	2234200
1176	1646;47363	CDKN2C_transcript_01;CDKN2C_transcript_02;ENSMMUP00000025054;gi|380808710;gi|380808712;gi|383409791;gi|383415067	CDKN2C_transcript_01;CDKN2C_transcript_02;ENSMMUP00000025054;gi|380808710;gi|380808712;gi|383409791;gi|383415067	2	2	2	2	2	2	19.6	19.6	18.127	168	2	6	3.9426e-22	19.6	19.6	12072000	2593400	9478600
1177	55381;68997	CDKN3_transcript_01;ENSMMUP00000016171;gi|383415073;ENSMMUP00000016172;gi|380797563;ENSMMUP00000016174	CDKN3_transcript_01;ENSMMUP00000016171;gi|383415073;ENSMMUP00000016172;gi|380797563;ENSMMUP00000016174	2	2	2	1	2	1	13.7	13.7	23.808	212	2	1	3.7277e-09	13.7	6.1	12613000	8334100	4278800
1178	15794;23059;30380;31955;35170;52522;53245;70369	CDR2_transcript_01;ENSMMUP00000029022;gi|383413499;gi|384943580	CDR2_transcript_01;ENSMMUP00000029022;gi|383413499;gi|384943580	8	8	6	5	6	5	28.6	28.6	51.977	454	8	8	5.4411e-73	19.8	20	180810000	85243000	95567000
1179	7892;55711;61597;61598;68634	CDS1_transcript_01;ENSMMUP00000027863;gi|380797945;ENSMMUP00000035273;gi|380791075	CDS1_transcript_01;ENSMMUP00000027863;gi|380797945	5	4	3	4	2	3	17.8	14.5	53.108	461	3	3	1.631e-19	13.2	11.7	38407000	27614000	10794000
1180	1684;7892;38511;41309;56920;66152	CDS2_transcript_01;gi|380817582;gi|383410661;gi|384950090;ENSMMUP00000017438	CDS2_transcript_01;gi|380817582;gi|383410661;gi|384950090;ENSMMUP00000017438	6	5	5	6	4	5	22.5	19.1	51.403	445	11	15	5.6831e-77	19.8	22.5	329980000	231910000	98069000
1181	4614;5719;34044;43792;44175;44176;45750;52850;67764;69439;72537	CECR5_transcript_01;ENSMMUP00000037355;gi|380794519;ENSMMUP00000037356;ENSMMUP00000037354;ENSMMUP00000037353	CECR5_transcript_01;ENSMMUP00000037355;gi|380794519;ENSMMUP00000037356	11	6	8	7	4	3	44.9	20.3	46.49	423	14	21	4.3631e-54	32.9	37.4	487810000	328150000	159660000
1182	14816;21473;45864	gi|380808892;gi|380808894;CELF2_transcript_01;gi|380808896;gi|380808898;ENSMMUP00000015049;gi|383415259	gi|380808892;gi|380808894;CELF2_transcript_01;gi|380808896;gi|380808898;ENSMMUP00000015049;gi|383415259	3	2	3	2	2	1	8.3	6.4	55.131	515	2	2	5.7966e-19	8.3	5	25800000	15387000	10413000
1183	12347;14097;14412;60746	CENPC1_transcript_01;ENSMMUP00000012294;gi|380808854;gi|383415219;ENSMMUP00000035064	CENPC1_transcript_01;ENSMMUP00000012294;gi|380808854;gi|383415219;ENSMMUP00000035064	4	4	3	2	3	2	5.4	5.4	106.69	945	3	3	3.9785e-08	3.4	3	90502000	21442000	69060000
1184	1358;14767;28120;41297;49787;51498;59222;72644	CENPE_transcript_01;ENSMMUP00000025098;ENSMMUP00000034930	CENPE_transcript_01;ENSMMUP00000025098;ENSMMUP00000034930	8	8	1	7	1	7	5.4	5.4	316.79	2701	1	7	1.0674e-46	1.3	4.1	102940000	1782400	101160000
1185	5540;6147;7380;15792;19244;25196;28416;28933;31026;38103;41228;41450;42746;48106;48269;48569;49245;49797;61806;65830;66697;66837;73165	CENPF_transcript_01;ENSMMUP00000020521;gi|383415243;gi|380802151;gi|380801505	CENPF_transcript_01;ENSMMUP00000020521;gi|383415243	23	23	15	14	15	14	12.2	12.2	357.52	3113	19	14	8.4059e-81	7.8	8	230500000	142980000	87528000
1186	31968;44715;58395;69217	CENPH_transcript_01;ENSMMUP00000034569	CENPH_transcript_01;ENSMMUP00000034569	4	4	3	2	3	2	35.6	35.6	28.449	247	5	2	9.1793e-32	28.3	21.5	40900000	7700300	33200000
1187	38979;43586;48312;53544	CENPJ_transcript_01;ENSMMUP00000019179;ENSMMUP00000036474;gi|380795847;ENSMMUP00000036476	CENPJ_transcript_01;ENSMMUP00000019179	4	4	3	1	3	1	5.7	5.7	151.84	1340	4	1	5.2073e-12	4.3	1.4	22384000	19617000	2767800
1188	34651;36921;71644	CENPK_transcript_01;gi|383420699;ENSMMUP00000021695	CENPK_transcript_01;gi|383420699;ENSMMUP00000021695	3	3	2	2	2	2	20.1	20.1	31.67	269	2	3	2.3612e-15	11.5	16	83826000	57253000	26573000
1189	44568	ENSMMUP00000030012;CENPL_transcript_01;ENSMMUP00000011243;gi|383422767	ENSMMUP00000030012;CENPL_transcript_01;ENSMMUP00000011243;gi|383422767	1	1	1	1	1	1	7.4	7.4	43.829	390	1	1	9.6123e-08	7.4	7.4	3747800	1217600	2530200
1190	27488;45686;59473	CENPM_transcript_01;ENSMMUP00000004478;gi|380800659;ENSMMUP00000036959	CENPM_transcript_01;ENSMMUP00000004478;gi|380800659;ENSMMUP00000036959	3	3	0	3	0	3	23.3	23.3	19.799	180		3	1.2927e-37	0	23.3	9541400	0	9541400
1191	31920	CENPN_transcript_01;ENSMMUP00000017183;gi|383411699;gi|380803177	CENPN_transcript_01;ENSMMUP00000017183;gi|383411699;gi|380803177	1	1	1	0	1	0	5.9	5.9	39.527	339	1		8.6877e-15	5.9	0	1786800	1786800	0
1192	1384;5911;45427;47946;47947;52308	CENPT_transcript_01;gi|383408247;ENSMMUP00000010254	CENPT_transcript_01;gi|383408247;ENSMMUP00000010254	6	6	4	5	4	5	20.7	20.7	60.472	561	6	7	8.9542e-58	19.1	20.5	31692000	14334000	17358000
1193	5136;14794;46645;59783	CEP112_transcript_01;ENSMMUP00000007454	CEP112_transcript_01;ENSMMUP00000007454	4	1	3	4	0	1	31.8	6.2	24.727	211		1	2.1291e-95	25.6	31.8	605780	0	605780
1194	5136;13294;14794;24793;27402;34443;34562;35837;58973;59783	gi|380810380;CEP112_transcript_02;CEP112_transcript_03;ENSMMUP00000007452;ENSMMUP00000034173;ENSMMUP00000034172	gi|380810380;CEP112_transcript_02;CEP112_transcript_03;ENSMMUP00000007452;ENSMMUP00000034173;ENSMMUP00000034172	10	7	9	7	6	4	14.9	9.2	113.04	956	13	10	7.9939e-123	12.8	11.5	80609000	31716000	48893000
1195	5354;8413;24818;35394;74293	CEP120_transcript_02;gi|380810018;gi|380810020;gi|383413709;gi|383413711;gi|384945496;CEP120_transcript_01;ENSMMUP00000020708;ENSMMUP00000020709;ENSMMUP00000020707	CEP120_transcript_02;gi|380810018;gi|380810020;gi|383413709;gi|383413711;gi|384945496;CEP120_transcript_01;ENSMMUP00000020708	5	5	4	3	4	3	11	11	112.79	986	7	4	3.7295e-31	9.1	6.5	46732000	34330000	12402000
1196	37195;40278;41175;48283;55591	CEP135_transcript_01;ENSMMUP00000012986;gi|380805623	CEP135_transcript_01;ENSMMUP00000012986	5	5	4	2	4	2	5.4	5.4	133.53	1140	4	2	8.4226e-16	4.2	2.4	51997000	45248000	6748200
1197	47263;71672	CEP152_transcript_01;ENSMMUP00000033657;ENSMMUP00000012871	CEP152_transcript_01;ENSMMUP00000033657;ENSMMUP00000012871	2	2	2	1	2	1	2.1	2.1	189.73	1654	2	1	4.7239e-06	2.1	1	16499000	13680000	2819000
1198	4683;6468;13926;14061;14431;31405;36773;40903;71861	ENSMMUP00000010241;CEP164_transcript_01;ENSMMUP00000036677;ENSMMUP00000010239;gi|380806401	ENSMMUP00000010241;CEP164_transcript_01;ENSMMUP00000036677;ENSMMUP00000010239	9	9	7	4	7	4	11.7	11.7	164.4	1459	12	13	1.6658e-59	9.3	4.9	181810000	55035000	126770000
1199	7871;9525;11135;11648;13332;14168;18756;19810;25042;26498;28274;30504;31615;37410;41596;45314;51843;53805;56055;56482;58241;64605;65367;66802;66877;72105	gi|380818472;gi|380818474;gi|383423295;CEP170_transcript_02;ENSMMUP00000037502;gi|380786675;gi|383411831;ENSMMUP00000037503;gi|380818478;gi|383423297;gi|380818476;CEP170_transcript_01;gi|383411829;ENSMMUP00000026173;CEP170_transcript_03;ENSMMUP00000026172	gi|380818472;gi|380818474;gi|383423295;CEP170_transcript_02;ENSMMUP00000037502;gi|380786675;gi|383411831;ENSMMUP00000037503;gi|380818478;gi|383423297;gi|380818476;CEP170_transcript_01;gi|383411829;ENSMMUP00000026173;CEP170_transcript_03	26	26	22	17	22	17	25.3	25.3	176.38	1594	42	30	9.4871e-207	23.6	16.4	1229900000	775110000	454820000
1200	604;4368;14077;16972;25083;30602;34081;34279;44219;49332;50705;50934;55272;58965;63885;65555;65604;69792	CEP170B_transcript_01;ENSMMUP00000013864;gi|380795173;gi|380792289	CEP170B_transcript_01;ENSMMUP00000013864;gi|380795173	18	18	14	13	14	13	23.2	23.2	167.78	1554	27	29	9.0823e-164	19.7	17.2	466180000	251230000	214950000
1201	9151;10644;11101;19900;22153;23983;28734;29511;29512;60143;60144;63562;68056	CEP41_transcript_01;gi|380785849;ENSMMUP00000012426;ENSMMUP00000012425;ENSMMUP00000012424	CEP41_transcript_01;gi|380785849;ENSMMUP00000012426;ENSMMUP00000012425	13	13	11	12	11	12	47.7	47.7	41.355	373	29	34	5.8002e-120	47.7	46.4	1098800000	410580000	688180000
1202	1672;5370;10498;24039;31091;39722;45446;67313	CEP44_transcript_01;ENSMMUP00000002329;gi|380816798;gi|383421839	CEP44_transcript_01;ENSMMUP00000002329;gi|380816798;gi|383421839	8	8	7	6	7	6	32.1	32.1	44.049	390	13	21	4.4016e-84	26.9	28.2	1421800000	359090000	1062700000
1203	9681;17220;34950;42365;49210;49262;52260;54623;55820;58938;65747;74264;74265	CEP55_transcript_01;ENSMMUP00000019295;gi|383419619	CEP55_transcript_01;ENSMMUP00000019295;gi|383419619	13	13	10	12	10	12	37.1	37.1	54.152	464	25	30	3.1167e-148	31.2	34.9	1165400000	501010000	664430000
1204	9095;27342;38492	CEP57_transcript_01;ENSMMUP00000019425;ENSMMUP00000019428;gi|383423151;gi|383423153;gi|384950564;ENSMMUP00000019426	CEP57_transcript_01;ENSMMUP00000019425;ENSMMUP00000019428;gi|383423151;gi|383423153;gi|384950564;ENSMMUP00000019426	3	3	2	1	2	1	9.2	9.2	56.769	499	2	1	1.4414e-08	7	4.8	7292400	5859900	1432500
1205	10795;16831;44547;67040	CEP57L1_transcript_01;ENSMMUP00000016054;ENSMMUP00000032987;ENSMMUP00000032985;ENSMMUP00000032979;gi|380794987	CEP57L1_transcript_01;ENSMMUP00000016054;ENSMMUP00000032987;ENSMMUP00000032985;ENSMMUP00000032979;gi|380794987	4	4	3	2	3	2	14.1	14.1	53.526	460	4	5	2.964e-23	13.3	9.6	65067000	34422000	30645000
1206	12200;14239;38624	CEP63_transcript_01;ENSMMUP00000016758;gi|384943648;gi|380791683;ENSMMUP00000016760;gi|380816746;gi|383421793;ENSMMUP00000038478;gi|383421791;ENSMMUP00000016749;ENSMMUP00000016755	CEP63_transcript_01;ENSMMUP00000016758;gi|384943648;gi|380791683;ENSMMUP00000016760;gi|380816746;gi|383421793;ENSMMUP00000038478;gi|383421791;ENSMMUP00000016749;ENSMMUP00000016755	3	3	2	1	2	1	5.8	5.8	81.486	703	2	1	1.0068e-09	4.4	1.4	20135000	18940000	1195700
1207	51774;60510;69233	CEP68_transcript_01;gi|380810940;gi|383416887;ENSMMUP00000022395	CEP68_transcript_01;gi|380810940;gi|383416887;ENSMMUP00000022395	3	3	2	2	2	2	9.9	9.9	80.704	757	2	2	8.0076e-25	7.7	6.5	16549000	7805800	8742700
1208	4172;10960	CEP70_transcript_01;ENSMMUP00000010193;gi|380790111;gi|383413041	CEP70_transcript_01;ENSMMUP00000010193;gi|380790111;gi|383413041	2	2	2	0	2	0	5.2	5.2	69.777	597	2		0.00025305	5.2	0	1792200	1792200	0
1209	19983;31034;54978	CEP72_transcript_01;ENSMMUP00000005053;gi|380794661	CEP72_transcript_01;ENSMMUP00000005053	3	3	1	3	1	3	10	10	71.492	647	2	5	1.2505e-77	2.3	10	184680000	25321000	159360000
1210	7293;10736;18763;30879;56219;59749	CEP78_transcript_01;CEP78_transcript_02;ENSMMUP00000017073;ENSMMUP00000038974	CEP78_transcript_01;CEP78_transcript_02;ENSMMUP00000017073;ENSMMUP00000038974	6	6	5	3	5	3	18.5	18.5	88.996	804	9	4	4.1303e-39	15.2	12.2	69073000	38424000	30649000
1211	5473;14211;25907;59322;69836	CEP95_transcript_01;ENSMMUP00000012369;gi|383422673;gi|380794531	CEP95_transcript_01;ENSMMUP00000012369;gi|383422673;gi|380794531	5	5	3	3	3	3	9.9	9.9	95.624	821	4	4	2.8274e-12	5.1	5.8	30894000	13570000	17324000
1212	6530;15340;19627;23347;36663;37781;38059;58117;66065	CEP97_transcript_01;ENSMMUP00000008609;gi|380816522;gi|383421585;ENSMMUP00000019738	CEP97_transcript_01;ENSMMUP00000008609;gi|380816522;gi|383421585	9	8	4	6	3	5	21	20.3	96.716	865	4	6	4.7095e-48	4.7	17	71737000	31735000	40002000
1213	77	gi|384946412;CERS1_transcript_01;gi|380808928;gi|384944872	gi|384946412;CERS1_transcript_01;gi|380808928;gi|384944872	1	1	1	1	1	1	6.6	6.6	39.72	350	6	4	5.2176e-28	6.6	6.6	33161000	18452000	14708000
1214	4426	CERS2_transcript_01;CERS2_transcript_02;ENSMMUP00000030580;gi|383413967;gi|384946706;ENSMMUP00000039109	CERS2_transcript_01;CERS2_transcript_02;ENSMMUP00000030580;gi|383413967;gi|384946706;ENSMMUP00000039109	1	1	1	1	1	1	4.2	4.2	44.885	380	2	2	4.552e-05	4.2	4.2	250760000	21234000	229530000
1215	34871;56801;70400	CERS3_transcript_01;ENSMMUP00000021681	CERS3_transcript_01;ENSMMUP00000021681	3	3	2	3	2	3	8.6	8.6	46.535	385	4	7	3.4478e-07	3.4	8.6	53717000	31877000	21840000
1216	18918;42392;45714	CERS4_transcript_01;ENSMMUP00000014637;gi|380816526;gi|384949436;ENSMMUP00000031888	CERS4_transcript_01;ENSMMUP00000014637;gi|380816526;gi|384949436;ENSMMUP00000031888	3	3	2	1	2	1	6.6	6.6	46.381	394	4	1	9.1866e-09	3.3	3.3	40074000	38963000	1110700
1217	2392;2393;2914;16560;19856;20897;20938;24049;33132;37616;44308;46537;51506	gi|387539528;CES1_transcript_01;gi|380808900;gi|380808902;ENSMMUP00000012361;ENSMMUP00000010051;ENSMMUP00000010053	gi|387539528;CES1_transcript_01;gi|380808900;gi|380808902;ENSMMUP00000012361	13	9	9	11	7	8	30.7	19.2	62.65	567	17	23	1.2209e-66	19.6	26.1	702350000	267370000	434980000
1218	8211;12023;31439;36900;54730;65778;65779	CETN1_transcript_01;ENSMMUP00000015909	CETN1_transcript_01;ENSMMUP00000015909	7	6	6	7	5	6	46.5	39	19.653	172	22	27	1.6969e-133	46.5	46.5	612040000	438920000	173120000
1219	12024;14861;36900;45861	CETN2_transcript_01;ENSMMUP00000027295;gi|380808916;gi|383415273;gi|384944864;ENSMMUP00000015642	CETN2_transcript_01;ENSMMUP00000027295;gi|380808916;gi|383415273;gi|384944864;ENSMMUP00000015642	4	3	4	4	3	3	44.2	36.6	19.768	172	5	5	3.8151e-55	44.2	44.2	120680000	69996000	50685000
1220	7274;14862;36899	CETN3_transcript_01;ENSMMUP00000026573;gi|380808924;gi|383415279;gi|384944870	CETN3_transcript_01;ENSMMUP00000026573;gi|380808924;gi|383415279;gi|384944870	3	3	3	3	3	3	26.9	26.9	19.55	167	14	9	1.7442e-74	26.9	26.9	337820000	161870000	175960000
1221	23673;45759	CETP_transcript_01;ENSMMUP00000023122;ENSMMUP00000032405	CETP_transcript_01;ENSMMUP00000023122;ENSMMUP00000032405	2	2	1	2	1	2	6.3	6.3	54.685	493	1	4	2.5264e-09	3	6.3	41644000	5377300	36266000
1222	3400;6888;7969;12091;12996;14461;19001;19206;19207;27535;32856;39832;40747;41003;41177;42016;48133;71952;71953;72252	CFB_transcript_01;ENSMMUP00000000985;gi|383420607;ENSMMUP00000000987	CFB_transcript_01;ENSMMUP00000000985;gi|383420607	20	20	12	17	12	17	32.1	32.1	85.536	763	36	65	8.1453e-195	21.9	29	4560700000	1802100000	2758500000
1223	12557;14497;14498;32866;33595;36277;57393;66804	CFDP1_transcript_01;ENSMMUP00000002085;gi|380786279;gi|383411891;gi|384941662	CFDP1_transcript_01;ENSMMUP00000002085;gi|380786279;gi|383411891;gi|384941662	8	8	8	7	8	7	24.1	24.1	33.574	299	19	22	9.7063e-83	24.1	23.7	708140000	189650000	518490000
1224	35691	CFHR2_transcript_01;ENSMMUP00000037984;ENSMMUP00000000333	CFHR2_transcript_01;ENSMMUP00000037984;ENSMMUP00000000333	1	1	0	1	0	1	14.1	14.1	30.775	270		1	2.7529e-07	0	14.1	8647900	0	8647900
1225	38016	CFHR4_transcript_01;ENSMMUP00000000331;ENSMMUP00000037981;ENSMMUP00000037983	CFHR4_transcript_01;ENSMMUP00000000331;ENSMMUP00000037981;ENSMMUP00000037983	1	1	1	1	1	1	4.8	4.8	37.406	331	1	1	2.8224e-05	4.8	4.8	38864000	14505000	24359000
1226	2691;31738;61381;67281	CFHR5_transcript_01;ENSMMUP00000000335	CFHR5_transcript_01	4	4	4	2	4	2	15.4	15.4	65.969	577	6	3	2.0159e-32	15.4	9	75163000	59146000	16018000
1227	15436;29473;37381;57196;63514;65792;73963	gi|384944056;gi|387541676;CFI_transcript_01;gi|380794151;ENSMMUP00000015703;ENSMMUP00000027948	gi|384944056;gi|387541676;CFI_transcript_01;gi|380794151	7	7	7	5	7	5	21.8	21.8	65.385	583	9	9	7.2768e-76	21.8	15.3	121390000	58448000	62941000
1228	5104;6083;12673;14157;16577;25990;32876;34147;37532;42750;47910;66941;72254	CFL1_transcript_01;gi|384939552;gi|387541252;ENSMMUP00000025002	CFL1_transcript_01;gi|384939552;gi|387541252;ENSMMUP00000025002	13	11	12	11	10	9	72.9	62.7	18.518	166	87	106	4.4293e-222	72.3	63.9	9825600000	6026000000	3799500000
1229	5111;16578;20593;26042;26043;32877;37527;52014;66941;72254	CFL2_transcript_01;gi|380808934;gi|380808936;ENSMMUP00000024101	CFL2_transcript_01;gi|380808934;gi|380808936;ENSMMUP00000024101	10	8	10	9	8	7	61.4	51.2	18.736	166	27	33	3.8812e-101	61.4	61.4	1064600000	507070000	557510000
1230	6493;36889;50675;53557	CGGBP1_transcript_01;CGGBP1_transcript_02;CGGBP1_transcript_03;ENSMMUP00000006934;ENSMMUP00000040161;gi|380788033;gi|383409839;gi|384949992	CGGBP1_transcript_01;CGGBP1_transcript_02;CGGBP1_transcript_03;ENSMMUP00000006934;ENSMMUP00000040161;gi|380788033;gi|383409839;gi|384949992	4	4	2	3	2	3	29.9	29.9	18.79	167	7	5	4.8532e-59	12	29.3	69131000	14655000	54477000
1231	14737;14742;14996;15050;19020;21323;22297;26255;30080;35522;36315;36318;44909;46122;51220;52788;52789;53330;59384;65858;65859;67929;69532	ENSMMUP00000027997;CGN_transcript_01;gi|384942848;gi|387540826;gi|380807267	ENSMMUP00000027997;CGN_transcript_01;gi|384942848;gi|387540826	23	23	21	17	21	17	28.8	28.8	137.24	1206	42	41	7.0257e-181	26.2	22.1	1610800000	1067100000	543720000
1232	8526;16156;53733	CGREF1_transcript_01;CGREF1_transcript_02;gi|380808906;ENSMMUP00000021114	CGREF1_transcript_01;CGREF1_transcript_02;gi|380808906;ENSMMUP00000021114	3	3	3	3	3	3	21.7	21.7	28.838	267	5	4	3.0848e-32	21.7	21.7	195300000	89736000	105570000
1233	49689	CHAC2_transcript_01;ENSMMUP00000013940;gi|380793233	CHAC2_transcript_01;ENSMMUP00000013940;gi|380793233	1	1	0	1	0	1	7.1	7.1	20.86	184		1	4.5521e-10	0	7.1	14089000	0	14089000
1234	42082;51233	CHAF1B_transcript_01;gi|383411333;ENSMMUP00000009712;gi|380802561;gi|380807685	CHAF1B_transcript_01;gi|383411333;ENSMMUP00000009712;gi|380802561;gi|380807685	2	2	2	1	2	1	9.1	9.1	61.392	559	3	2	3.203e-06	9.1	3.4	121450000	53360000	68087000
1235	5944;27267;30810;40233;44983;59516	ENSMMUP00000031068;CHAMP1_transcript_01;gi|380811916;gi|380811918;gi|380811920;gi|383417655;gi|383417657;gi|383417659;gi|384946542	ENSMMUP00000031068;CHAMP1_transcript_01;gi|380811916;gi|380811918;gi|380811920;gi|383417655;gi|383417657;gi|383417659;gi|384946542	6	6	4	5	4	5	15.6	15.6	90.217	822	6	10	4.184e-38	9.9	10.8	64253000	26629000	37623000
1236	532;35676;50388;51676	CHCHD2_transcript_01;ENSMMUP00000020032;gi|383418843;gi|384947446;gi|387541818;ENSMMUP00000041151;ENSMMUP00000012641;ENSMMUP00000036454	CHCHD2_transcript_01;ENSMMUP00000020032;gi|383418843;gi|384947446;gi|387541818;ENSMMUP00000041151;ENSMMUP00000012641	4	4	4	3	4	3	33.8	33.8	15.519	151	22	22	5.9019e-87	33.8	25.2	1836700000	889980000	946760000
1237	42033;54825;74142	gi|380814066;CHCHD3_transcript_01;ENSMMUP00000002238;ENSMMUP00000039436;gi|380814068;gi|383408819;gi|384947868;ENSMMUP00000033527	gi|380814066;CHCHD3_transcript_01;ENSMMUP00000002238;ENSMMUP00000039436;gi|380814068;gi|383408819;gi|384947868;ENSMMUP00000033527	3	3	3	2	3	2	16.8	16.8	26.725	232	10	7	9.4276e-82	16.8	13.4	192180000	97006000	95174000
1238	55032;73812;73813	CHCHD4_transcript_01;ENSMMUP00000030439;gi|380788925;gi|383408937;ENSMMUP00000003505	CHCHD4_transcript_01;ENSMMUP00000030439;gi|380788925;gi|383408937	3	3	3	3	3	3	26.5	26.5	17.427	155	8	8	1.7887e-56	26.5	26.5	632040000	362480000	269550000
1239	14789;46039;50491;51134	CHCHD5_transcript_01;ENSMMUP00000010222;gi|380817140;gi|383422151;gi|384949798	CHCHD5_transcript_01;ENSMMUP00000010222;gi|380817140;gi|383422151;gi|384949798	4	4	3	4	3	4	39.1	39.1	12.436	110	13	13	1.5638e-48	39.1	39.1	679020000	316510000	362510000
1240	10708;15994;45436	CHCHD6_transcript_01;ENSMMUP00000021977;gi|380817170;gi|384949810	CHCHD6_transcript_01;ENSMMUP00000021977;gi|380817170;gi|384949810	3	3	3	3	3	3	16.2	16.2	26.249	235	6	9	1.9224e-36	16.2	16.2	564720000	300050000	264670000
1241	41740	gi|383421533;CHCHD7_transcript_01	gi|383421533;CHCHD7_transcript_01	1	1	1	1	1	1	16.4	16.4	12.983	110	3	2	2.5553e-07	16.4	16.4	505690000	240160000	265530000
1242	11836;18512;21401;46552;46897;59938;65112	CHD1_transcript_01;ENSMMUP00000018527;gi|380809118;gi|383415415;gi|384945016	CHD1_transcript_01;ENSMMUP00000018527;gi|380809118;gi|383415415;gi|384945016	7	6	6	4	5	4	8.9	8.4	197.06	1712	7	4	1.5366e-52	7.7	6	91641000	47841000	43800000
1243	14094;15201;17736;19728;19806;20524;24103;39266;64549;71488	CHD3_transcript_01;gi|383415425;ENSMMUP00000029252;ENSMMUP00000029254;gi|380798547	CHD3_transcript_01;gi|383415425;ENSMMUP00000029252;ENSMMUP00000029254;gi|380798547	10	4	7	5	3	1	10	4.8	226.53	1999	5	2	3.6409e-52	6.3	5.3	4110400	3132800	977610
1244	773;1989;6469;8296;13187;15615;17757;18811;18812;19728;20524;22512;24103;24780;26561;36755;39108;39266;45536;45537;49165;52668;53979;55079;55080;59414;60301;60302;63980;65834;67169;71510;71965;72241	CHD4_transcript_01;gi|383415433;gi|384945022;gi|380809128;gi|383415429;gi|384945024;gi|383415431;gi|380798783;ENSMMUP00000024594;ENSMMUP00000024592;ENSMMUP00000024596;gi|384945020	CHD4_transcript_01;gi|383415433;gi|384945022;gi|380809128;gi|383415429;gi|384945024;gi|383415431;gi|380798783;ENSMMUP00000024594;ENSMMUP00000024592;ENSMMUP00000024596;gi|384945020	34	27	26	28	20	22	30.4	24.6	217.96	1912	45	57	9.3368e-239	25.2	25.9	981870000	489010000	492860000
1245	1504;51040;54701;61530;71662	ENSMMUP00000015218;CHD7_transcript_01;gi|380814506	ENSMMUP00000015218;CHD7_transcript_01;gi|380814506	5	4	3	3	2	2	2.4	1.9	336.08	3000	2	2	1.1381e-10	1.4	1.4	55241000	51668000	3573000
1246	14032;17241;29323;45226;51726;55175;66002;69412;70580;71928;73802	CHDH_transcript_01;ENSMMUP00000025315;gi|380814406;gi|380814408;gi|380814410;gi|380814412	CHDH_transcript_01;ENSMMUP00000025315;gi|380814406;gi|380814408;gi|380814410;gi|380814412	11	11	10	8	10	8	32.5	32.5	65.277	594	18	13	4.5484e-101	30.5	23.4	429250000	327450000	101800000
1247	7397;25255;25256;35299;38096;38901;39196;39871;44851;49417;49946;51589;51823;54565;64103	CHERP_transcript_01;gi|387540344;ENSMMUP00000017007;gi|380799089	CHERP_transcript_01;gi|387540344;ENSMMUP00000017007	15	15	14	11	14	11	27.4	27.4	103.7	916	30	29	3.7912e-109	27.4	21.4	1082500000	537940000	544580000
1248	34217;37310;44922;47318;47752;50397;65810	CHFR_transcript_05;CHFR_transcript_04;CHFR_transcript_02;CHFR_transcript_01;CHFR_transcript_03;gi|380814586;gi|384948160;ENSMMUP00000038337;ENSMMUP00000020291;ENSMMUP00000038335	CHFR_transcript_05;CHFR_transcript_04;CHFR_transcript_02;CHFR_transcript_01;CHFR_transcript_03;gi|380814586;gi|384948160;ENSMMUP00000038337;ENSMMUP00000020291	7	7	5	3	5	3	18.8	18.8	64.285	574	7	4	4.0723e-32	16.2	9.4	131020000	81991000	49024000
1249	12111;13451;24303;56402;62510;63203	CHI3L1_transcript_01;ENSMMUP00000011419;gi|380789765;gi|384940654;ENSMMUP00000004412	CHI3L1_transcript_01;ENSMMUP00000011419;gi|380789765;gi|384940654;ENSMMUP00000004412	6	6	5	5	5	5	26.9	26.9	42.56	383	9	7	6.9821e-41	21.1	23.5	117960000	87563000	30394000
1250	972;3298	CHIC2_transcript_01;ENSMMUP00000008416;gi|380785545;gi|383412939;gi|384943058	CHIC2_transcript_01;ENSMMUP00000008416;gi|380785545;gi|383412939;gi|384943058	2	2	0	2	0	2	13.9	13.9	19.254	165		2	0.00012552	0	13.9	1375100	0	1375100
1251	10679;13192;15459;20656;23768;24491;26057;27606;30182;38940;39324;46634;46635;49199;49200;49978;67219	CHID1_transcript_01;ENSMMUP00000004830;gi|380788275;gi|383420963;gi|384948932;ENSMMUP00000004829	CHID1_transcript_01;ENSMMUP00000004830;gi|380788275;gi|383420963;gi|384948932;ENSMMUP00000004829	17	17	16	16	16	16	60.1	60.1	44.931	393	46	56	4.1697e-213	55.5	57.8	1491300000	725220000	766110000
1252	17965;52241;52795;54151;57896	CHKA_transcript_02;CHKA_transcript_01;ENSMMUP00000030529;ENSMMUP00000030531;gi|380797851	CHKA_transcript_02;CHKA_transcript_01;ENSMMUP00000030529;ENSMMUP00000030531;gi|380797851	5	5	5	5	5	5	31.9	31.9	51.626	451	7	5	2.4257e-52	31.9	31.9	62736000	32593000	30143000
1253	239;4907;15924;36432;44252;57777;64077;71158	CHKB_transcript_01;ENSMMUP00000004177	CHKB_transcript_01;ENSMMUP00000004177	8	8	7	7	7	7	29.1	29.1	45.165	395	16	18	5.671e-60	26.3	25.6	876280000	367730000	508550000
1254	59959	CHML_transcript_01;gi|380809238;gi|383415509	CHML_transcript_01;gi|380809238;gi|383415509	1	1	1	1	1	1	4.1	4.1	74.005	657	1	1	1.0099e-08	4.1	4.1	22449000	9381700	13067000
1255	1256;32556;44480	CHMP2A_transcript_01;ENSMMUP00000029785;ENSMMUP00000031385;ENSMMUP00000031386;gi|380784137;gi|380784139;gi|384943944	CHMP2A_transcript_01;ENSMMUP00000029785;ENSMMUP00000031385;ENSMMUP00000031386;gi|380784137;gi|380784139;gi|384943944	3	3	3	3	3	3	11.7	11.7	25.104	222	7	14	7.1971e-62	11.7	11.7	732280000	320600000	411680000
1256	15349;30033;70195	CHMP3_transcript_03;gi|380813660;gi|383419101;gi|383419103;gi|384944010;CHMP3_transcript_01;RNF103-CHMP3_transcript_01;CHMP3_transcript_02	CHMP3_transcript_03;gi|380813660;gi|383419101;gi|383419103;gi|384944010;CHMP3_transcript_01;RNF103-CHMP3_transcript_01;CHMP3_transcript_02	3	3	3	1	3	1	24.3	24.3	24.991	222	5	2	5.3085e-32	24.3	5.4	15520000	14104000	1415700
1257	944;12124;18311;41063;53766	gi|380794351;CHMP4A_transcript_01;ENSMMUP00000033050;ENSMMUP00000033049	gi|380794351;CHMP4A_transcript_01;ENSMMUP00000033050;ENSMMUP00000033049	5	5	5	4	5	4	26.8	26.8	27.681	246	11	10	5.8351e-92	26.8	20.3	314430000	207350000	107080000
1258	12173;32891;48440;52156	CHMP4B_transcript_01;ENSMMUP00000010591;gi|380809600;gi|383410781	CHMP4B_transcript_01;ENSMMUP00000010591;gi|380809600;gi|383410781	4	4	3	3	3	3	33.5	33.5	24.95	224	7	4	3.6459e-50	25.4	27.2	80653000	54152000	26501000
1259	4435;8515;10174;10175;48087	CHMP5_transcript_01;ENSMMUP00000026530;gi|380783699;gi|383409367;gi|384947562	CHMP5_transcript_01;ENSMMUP00000026530;gi|380783699;gi|383409367;gi|384947562	5	5	5	5	5	5	26.5	26.5	24.57	219	15	11	1.2209e-88	26.5	26.5	616130000	459310000	156820000
1260	11985;14670;24849;31380;31381;32365;33324;36250;42232;43997;45152;46244;70030;72041	ENSMMUP00000021895;CHMP7_transcript_01;gi|380785451;gi|383410333;gi|383410335;gi|384944152	ENSMMUP00000021895;CHMP7_transcript_01;gi|380785451;gi|383410333;gi|383410335;gi|384944152	14	14	12	9	12	9	45	45	51.376	456	18	16	1.0953e-138	38.2	30.9	257770000	112350000	145420000
1261	36363	CHN2_transcript_01;gi|380787913;ENSMMUP00000035186;ENSMMUP00000010923;gi|380783741;gi|380783743	CHN2_transcript_01;gi|380787913;ENSMMUP00000035186;ENSMMUP00000010923;gi|380783741;gi|380783743	1	1	1	0	1	0	4.3	4.3	53.853	468	2		3.7283e-05	4.3	0	1346400	1346400	0
1262	35090	ENSMMUP00000028782;gi|380798251;CHODL_transcript_01;ENSMMUP00000028783	ENSMMUP00000028782;gi|380798251;CHODL_transcript_01;ENSMMUP00000028783	1	1	1	1	1	1	7.8	7.8	28.833	258	1	1	2.6478e-13	7.8	7.8	4455000	4025600	429450
1263	1623;3552;18092;20025;23345;25940;32579;34671;43716;43717;49519;54505;54721;64322;64694;66420	CHORDC1_transcript_01;gi|380788575;gi|380788577;gi|383410077;gi|383410079;gi|384940506;ENSMMUP00000006892	CHORDC1_transcript_01;gi|380788575;gi|380788577;gi|383410077;gi|383410079;gi|384940506;ENSMMUP00000006892	16	16	14	14	14	14	57.8	57.8	37.587	332	91	93	1.877e-277	45.2	55.1	9126900000	4359000000	4767900000
1264	7814;12573;29559;31635	CHP1_transcript_01;ENSMMUP00000022485;gi|380784133;gi|383415521;gi|384943720	CHP1_transcript_01;ENSMMUP00000022485;gi|380784133;gi|383415521;gi|384943720	4	4	3	2	3	2	22.6	22.6	22.456	195	4	3	5.1426e-13	14.4	13.8	44092000	15100000	28992000
1265	1218;33393	CHPF_transcript_02;ENSMMUP00000017413;gi|380786901;gi|383411593;gi|384949428;CHPF_transcript_01	CHPF_transcript_02;ENSMMUP00000017413;gi|380786901;gi|383411593;gi|384949428;CHPF_transcript_01	2	2	1	2	1	2	5.3	5.3	85.505	775	2	2	1.5598e-10	3.1	5.3	5511000	3191200	2319800
1266	1225;1226	CHPF2_transcript_01;ENSMMUP00000008789;gi|383419351;ENSMMUP00000008796;ENSMMUP00000008792;gi|380805351	CHPF2_transcript_01;ENSMMUP00000008789;gi|383419351;ENSMMUP00000008796;ENSMMUP00000008792;gi|380805351	2	2	2	0	2	0	2.2	2.2	85.993	772	3		1.5652e-05	2.2	0	7942800	7942800	0
1267	5520;59740	CHRAC1_transcript_01;ENSMMUP00000010546;gi|380789123;gi|380789125;gi|383408679;gi|383408681;gi|384943900	CHRAC1_transcript_01;ENSMMUP00000010546;gi|380789123;gi|380789125;gi|383408679;gi|383408681;gi|384943900	2	2	2	1	2	1	25.2	25.2	14.771	131	3	2	1.4936e-11	25.2	13.7	57657000	56990000	666680
1268	1807;43826	CHST12_transcript_01;CHST12_transcript_02;gi|383419767;ENSMMUP00000008533	CHST12_transcript_01;CHST12_transcript_02;gi|383419767;ENSMMUP00000008533	2	2	0	2	0	2	9.2	9.2	48.393	414		2	0.00027317	0	9.2	15080000	0	15080000
1269	48338	CHST15_transcript_01;CHST15_transcript_02;ENSMMUP00000013223;ENSMMUP00000013227;gi|383411575;gi|383411577;gi|380800019	CHST15_transcript_01;CHST15_transcript_02;ENSMMUP00000013223;ENSMMUP00000013227;gi|383411575;gi|383411577;gi|380800019	1	1	0	1	0	1	2	2	64.865	561		1	0.0038115	0	2	7595000	0	7595000
1270	1172;22516;23388;28415;53225;53482;67294;70839;73867	CHTF18_transcript_01;ENSMMUP00000001137;ENSMMUP00000001136	CHTF18_transcript_01;ENSMMUP00000001137;ENSMMUP00000001136	9	9	5	5	5	5	17.5	17.5	107.69	975	5	7	8.4402e-50	11.1	8.1	70985000	60851000	10134000
1271	16147;22767;35449	CHTOP_transcript_01;gi|380811606;gi|384946366;CHTOP_transcript_02;ENSMMUP00000010666;gi|387539184;ENSMMUP00000038981;CHTOP_transcript_03	CHTOP_transcript_01;gi|380811606;gi|384946366;CHTOP_transcript_02;ENSMMUP00000010666;gi|387539184;ENSMMUP00000038981	3	3	3	0	3	0	19.7	19.7	26.554	249	3		1.9937e-09	19.7	0	11237000	11237000	0
1272	16676;21479	CHUK_transcript_01;ENSMMUP00000024306;gi|380792799	CHUK_transcript_01;ENSMMUP00000024306;gi|380792799	2	2	1	1	1	1	3.8	3.8	84.653	745	1	1	1.2698e-08	2.1	1.6	6196900	3895000	2301800
1273	15915;27612;32319;34183;49160;53441;60316;62822;66974	CIAO1_transcript_01;ENSMMUP00000016905;gi|383422953;gi|380788049;gi|384950400	CIAO1_transcript_01;ENSMMUP00000016905;gi|383422953;gi|380788049;gi|384950400	9	9	8	7	8	7	49.6	49.6	37.898	339	12	15	8.2747e-73	44.2	43.4	882120000	486180000	395950000
1274	6592;15220;15945;16692;17631;23730;30341;30342;35778;41685;43763;44130;47006;54951;68462	CIAPIN1_transcript_01;gi|380814872;gi|383408535;gi|384943172;ENSMMUP00000026965;ENSMMUP00000026964	CIAPIN1_transcript_01;gi|380814872;gi|383408535;gi|384943172;ENSMMUP00000026965;ENSMMUP00000026964	15	15	11	14	11	14	76.9	76.9	33.557	312	58	75	6.0613e-261	45.5	73.4	11942000000	5343900000	6598100000
1275	366;2212;3943;4619;4811;22006;22490;24169;46703;54908;59531;68013;69379	CIC_transcript_01;gi|380786715;gi|380810914;gi|383416853;gi|384945982;gi|383416855;gi|384945984;ENSMMUP00000015969	CIC_transcript_01;gi|380786715;gi|380810914;gi|383416853;gi|384945982;gi|383416855;gi|384945984;ENSMMUP00000015969	13	13	10	8	10	8	20.3	20.3	163.78	1608	15	10	4.4696e-95	16.3	12.3	128470000	63010000	65465000
1276	10299	CINP_transcript_01;ENSMMUP00000004646;gi|380813610;gi|383419037;gi|384947580	CINP_transcript_01;ENSMMUP00000004646;gi|380813610;gi|383419037;gi|384947580	1	1	1	0	1	0	10.8	10.8	24.404	212	1		1.2178e-25	10.8	0	579020	579020	0
1277	4980;11098;22197;22198;37257;72946;72947	CIRBP_transcript_01;ENSMMUP00000029100;gi|383415637;gi|384940732;ENSMMUP00000032015;ENSMMUP00000032016;ENSMMUP00000029102;gi|380799167	CIRBP_transcript_01;ENSMMUP00000029100;gi|383415637;gi|384940732;ENSMMUP00000032015;ENSMMUP00000032016;ENSMMUP00000029102	7	7	7	4	7	4	43	43	18.648	172	49	73	2.844e-178	43	32	10883000000	5177800000	5705100000
1278	32431;37239	CIRH1A_transcript_01;ENSMMUP00000030082;gi|380788843;gi|383413741;ENSMMUP00000030083	CIRH1A_transcript_01;ENSMMUP00000030082;gi|380788843;gi|383413741;ENSMMUP00000030083	2	2	1	2	1	2	5.1	5.1	76.924	686	4	3	9.1931e-07	2	5.1	22053000	12025000	10028000
1279	26945;32133;32134	CISD1_transcript_01;ENSMMUP00000026062;gi|380783411;gi|383419961;gi|384948202	CISD1_transcript_01;ENSMMUP00000026062;gi|380783411;gi|383419961;gi|384948202	3	3	3	3	3	3	30.6	30.6	12.199	108	24	16	1.9476e-26	30.6	30.6	4541000000	2060800000	2480200000
1280	26947;54289;62094;69576;70790	CISD2_transcript_01;ENSMMUP00000014683;gi|380786047;gi|383411139	CISD2_transcript_01;ENSMMUP00000014683;gi|380786047;gi|383411139	5	5	5	4	5	4	45.2	45.2	15.279	135	12	18	1.7555e-90	45.2	37	1266500000	446890000	819640000
1281	6483;9211;19864;40555;40880;44991;49063;52173;53000;55592;57894;61797;62086;68118;72108	CIT_transcript_01;ENSMMUP00000026115;gi|380805909	CIT_transcript_01;ENSMMUP00000026115	15	15	11	8	11	8	11.8	11.8	231.53	2027	13	9	1.0944e-60	9	6.2	139920000	91766000	48151000
1282	5067;5840;22675;58914	CITED1_transcript_03;gi|384947160;gi|387540444;CITED1_transcript_01;CITED1_transcript_02;CITED1_transcript_04;ENSMMUP00000004387;gi|380791105	CITED1_transcript_03;gi|384947160;gi|387540444;CITED1_transcript_01;CITED1_transcript_02;CITED1_transcript_04;ENSMMUP00000004387;gi|380791105	4	4	4	3	4	3	38.4	38.4	22.695	219	13	18	1.2468e-45	38.4	29.2	580820000	352610000	228210000
1283	1993;7081;23582;37427;46843;53008;63253;63254;68611;71270	ENSMMUP00000018032;ENSMMUP00000018034;ENSMMUP00000018033;CIZ1_transcript_01;ENSMMUP00000018035;ENSMMUP00000018036	ENSMMUP00000018032;ENSMMUP00000018034;ENSMMUP00000018033;CIZ1_transcript_01;ENSMMUP00000018035	10	10	9	5	9	5	23.5	23.5	98.653	888	12	7	1.7827e-76	20.6	13	131140000	78065000	53075000
1284	2812;6784;6785;8653;10217;12602;16797;20904;27423;40802;46982;48447;54488;57335;60178;69135;69136;73799	CKAP2_transcript_01;ENSMMUP00000024633;ENSMMUP00000040981;ENSMMUP00000036245	CKAP2_transcript_01;ENSMMUP00000024633	18	18	16	14	16	14	38	38	77.097	682	40	38	3.5557e-165	36.1	32.8	1915500000	948640000	966910000
1285	22024;54375	CKAP2L_transcript_01;ENSMMUP00000026003	CKAP2L_transcript_01;ENSMMUP00000026003	2	2	1	1	1	1	3.5	3.5	83.467	742	1	1	0.00017483	1.3	2.2	1732600	704170	1028400
1286	102;103;1304;3085;3086;3169;4555;4964;5945;6151;6152;6153;7191;7355;9691;10609;11210;12168;13221;13596;13600;13783;14271;14729;14730;16117;17544;18372;18698;18997;20109;20110;20908;21578;23306;27361;28448;29541;29669;29898;30450;31673;32654;32857;32933;33162;35002;35877;36323;36324;38076;38223;38351;39736;45020;46729;48331;49265;49595;50414;51359;51360;51553;51554;52900;53700;57916;60196;61782;64…	gi|380787595;gi|383413405;gi|384942268;CKAP5_transcript_01;ENSMMUP00000004848;ENSMMUP00000037127;gi|380801027;ENSMMUP00000004852	gi|380787595;gi|383413405;gi|384942268;CKAP5_transcript_01;ENSMMUP00000004848	77	77	69	61	69	61	46.2	46.2	225.39	2032	185	214	0	42.4	40.5	9654000000	4321500000	5332400000
1287	9385;17966;24959;26235;35584;36717;37493;39466;41789;50207;53958;57419;58463;61558;62069;68760	CKB_transcript_01;ENSMMUP00000024964;gi|384945174;gi|380802099	CKB_transcript_01;ENSMMUP00000024964;gi|384945174	16	16	14	15	14	15	62.7	62.7	42.652	381	59	76	4.1593e-214	58.8	60.6	2126200000	963240000	1162900000
1288	37974;38239;70399	CKMT2_transcript_01;ENSMMUP00000009102;CKMT1B_transcript_01;CKMT1B_transcript_02;gi|387542676;gi|380793295;gi|380793297;ENSMMUP00000010339	CKMT2_transcript_01;ENSMMUP00000009102	3	3	2	1	2	1	15.3	15.3	47.509	419	2	1	6.214e-06	11.5	3.8	3487900	3346800	141130
1289	48348;52075	CKS1B_transcript_01;gi|380809418;gi|383415661;ENSMMUP00000008659	CKS1B_transcript_01;gi|380809418;gi|383415661;ENSMMUP00000008659	2	2	2	1	2	1	53.2	53.2	9.6601	79	2	1	1.8671e-06	53.2	20.3	166420000	107480000	58943000
1290	52076	CKS2_transcript_01;ENSMMUP00000016453;gi|384943192;gi|387541192	CKS2_transcript_01;ENSMMUP00000016453;gi|384943192;gi|387541192	1	1	1	1	1	1	20.3	20.3	9.8602	79	1	1	0.00036716	20.3	20.3	22784000	15407000	7376200
1291	2000;11821;12250;13618;16523;18036;20688;25410;32934;33411;47747;52487;54989;56162;57972;58704;68081;68520;68776	CLASP2_transcript_01;ENSMMUP00000002637;ENSMMUP00000002641;ENSMMUP00000002647	CLASP2_transcript_01;ENSMMUP00000002637	19	1	16	9	1	0	25.4	1.2	140.9	1293	15	7	3.3916e-164	21.5	12.1	93308000	93308000	0
1292	2584;31800;67461	CLASRP_transcript_01;ENSMMUP00000018597;ENSMMUP00000014711;gi|380792691	CLASRP_transcript_01;ENSMMUP00000018597;ENSMMUP00000014711;gi|380792691	3	3	2	1	2	1	14.8	14.8	77.356	676	2	1	4.5595e-22	10.4	4.4	14475000	4663300	9811700
1293	3170;11575;12774;19545;44597;54553;55755;72873	CLCC1_transcript_01;ENSMMUP00000000520;gi|380810918;gi|383410019;gi|384941476;ENSMMUP00000000521;ENSMMUP00000000523;ENSMMUP00000039541	CLCC1_transcript_01;ENSMMUP00000000520;gi|380810918;gi|383410019;gi|384941476;ENSMMUP00000000521;ENSMMUP00000000523;ENSMMUP00000039541	8	8	4	6	4	6	25.8	25.8	62.163	551	8	9	7.6537e-155	14.9	21.4	172670000	60445000	112230000
1294	20;2724;3810;5718;11515;16940;48322;57705	CLCN2_transcript_01;gi|380786509;gi|384945220;ENSMMUP00000009864;ENSMMUP00000009860	CLCN2_transcript_01;gi|380786509;gi|384945220;ENSMMUP00000009864;ENSMMUP00000009860	8	8	4	5	4	5	14.7	14.7	98.459	898	4	5	9.0881e-55	7.9	8.1	87323000	31000000	56323000
1295	26888;54370	ENSMMUP00000013392;CLCN3_transcript_04;gi|380784831;gi|383411051;gi|384941524;CLCN3_transcript_02;CLCN3_transcript_03;ENSMMUP00000013395;CLCN3_transcript_01;gi|380784829;gi|383411049;gi|384941522	ENSMMUP00000013392;CLCN3_transcript_04;gi|380784831;gi|383411051;gi|384941524;CLCN3_transcript_02;CLCN3_transcript_03;ENSMMUP00000013395;CLCN3_transcript_01;gi|380784829;gi|383411049;gi|384941522	2	2	1	2	1	2	6.5	6.5	92.026	820	2	3	1.3492e-15	2	6.5	31475000	18357000	13118000
1296	4145;26372	CLCN5_transcript_01;CLCN5_transcript_03;ENSMMUP00000030357;CLCN5_transcript_02;CLCN5_transcript_04	CLCN5_transcript_01;CLCN5_transcript_03;ENSMMUP00000030357;CLCN5_transcript_02;CLCN5_transcript_04	2	2	2	2	2	2	3.2	3.2	90.86	816	3	3	5.0531e-08	3.2	3.2	23712000	15701000	8011200
1297	26776;31056;33545;42555;48735	CLCN6_transcript_01;ENSMMUP00000010286;gi|380788091;CLCN6_transcript_02;ENSMMUP00000010287;ENSMMUP00000010288	CLCN6_transcript_01;ENSMMUP00000010286;gi|380788091;CLCN6_transcript_02;ENSMMUP00000010287	5	5	3	4	3	4	9.1	9.1	97.111	869	3	5	9.2877e-22	3.1	9	16171000	4074100	12097000
1298	22555;28786;29176	CLCN7_transcript_01;gi|380809474;gi|383415691;ENSMMUP00000032735;ENSMMUP00000028343	CLCN7_transcript_01;gi|380809474;gi|383415691;ENSMMUP00000032735;ENSMMUP00000028343	3	3	3	2	3	2	5.3	5.3	88.434	805	5	5	2.8136e-27	5.3	4.6	34370000	22060000	12310000
1299	20749;57301;57302;65473	gi|387539988;CLDND1_transcript_01;ENSMMUP00000012485	gi|387539988;CLDND1_transcript_01;ENSMMUP00000012485	4	4	3	1	3	1	13.4	13.4	31.023	276	3	1	2.474e-16	8	5.4	24558000	16061000	8496400
1300	55840;60732	CLEC12B_transcript_01;gi|387540696;ENSMMUP00000003947;ENSMMUP00000040237	CLEC12B_transcript_01;gi|387540696;ENSMMUP00000003947;ENSMMUP00000040237	2	2	2	2	2	2	13	13	31.749	276	2	3	1.2146e-82	13	13	15451000	12404000	3046400
1301	17770;27754;37080;42021;49923;57407;58213	ENSMMUP00000008579;CLEC16A_transcript_01;gi|383416945;ENSMMUP00000032636;gi|380797423	ENSMMUP00000008579;CLEC16A_transcript_01;gi|383416945	7	7	4	6	4	6	13.5	13.5	118.84	1063	9	15	4.6883e-94	8.8	11.8	138240000	82699000	55537000
1302	399;6367;16520;20188;26566;36279;36811;54155	ENSMMUP00000032322;CLEC18A_transcript_01;CLEC18A_transcript_02;CLEC18A_transcript_03;ENSMMUP00000012329;gi|384940962;gi|387540926;ENSMMUP00000012330;gi|380796123	ENSMMUP00000032322;CLEC18A_transcript_01;CLEC18A_transcript_02;CLEC18A_transcript_03;ENSMMUP00000012329;gi|384940962;gi|387540926	8	8	5	4	5	4	26.6	26.6	50.577	455	6	11	2.591e-65	18	16.5	114200000	34755000	79443000
1303	7020;22667;36239;50141;50142;59351;62030	CLEC3B_transcript_01;ENSMMUP00000025148;gi|380789675;gi|383408629;ENSMMUP00000039091	CLEC3B_transcript_01;ENSMMUP00000025148;gi|380789675;gi|383408629;ENSMMUP00000039091	7	7	7	4	7	4	44.1	44.1	22.477	202	24	12	3.7393e-90	44.1	30.2	696530000	474480000	222050000
1304	3045;6727;7676;7677;17070;18972;24696;24697;25458;26329;26330;28985;30527;30821;32734;34595;34630;35253;38037;38907;50514;62458;62549;63933;64664;64665;71384;71385;73224;73253	CLGN_transcript_01;ENSMMUP00000029427;ENSMMUP00000034763;gi|380789841	CLGN_transcript_01;ENSMMUP00000029427;ENSMMUP00000034763;gi|380789841	30	28	24	27	22	26	54.8	53.8	70.069	610	192	266	2.7478e-298	46.4	52.3	41030000000	21513000000	19516000000
1305	1390;12877;19224;22355;33107;35066;35749;49546;68119;68120;73572;74045	CLIC1_transcript_01;gi|380783763;gi|383413205;gi|384939860;ENSMMUP00000020614;ENSMMUP00000034070;ENSMMUP00000038512	CLIC1_transcript_01;gi|380783763;gi|383413205;gi|384939860;ENSMMUP00000020614;ENSMMUP00000034070	12	12	11	9	11	9	62.2	62.2	26.95	241	43	38	2.1946e-102	53.1	53.1	2280500000	1509200000	771240000
1306	7916;9240;12889;35902;54120;54208;56666;61503;73214;74033	CLIC2_transcript_01;ENSMMUP00000012405;gi|383415705;gi|380797315;ENSMMUP00000012406;gi|380806065	CLIC2_transcript_01;ENSMMUP00000012405;gi|383415705;gi|380797315	10	10	9	6	9	6	59.5	59.5	28.389	247	20	17	2.5591e-74	52.2	45.7	580270000	263430000	316840000
1307	3848;3849;7780;12835;19225;28478;33108;34212;35931;35932;44227;54090;61635;63311;73590	CLIC4_transcript_01;ENSMMUP00000003241;ENSMMUP00000003244;gi|380783093;gi|383414359;gi|384942042	CLIC4_transcript_01;ENSMMUP00000003241;ENSMMUP00000003244;gi|380783093;gi|383414359;gi|384942042	15	15	14	11	14	11	57.3	57.3	28.758	253	45	55	8.1902e-122	56.9	52.6	3026600000	1595400000	1431200000
[truncated: 7,939 more rows]
