# Supplementary material for: An update of the macaque testis proteome
Source: Data Brief. 2015 Sep 4;5:95–8. doi: 10.1016/j.dib.2015.08.029 (PMC4573093; doi:10.1016/j.dib.2015.08.029)
Supplement: Supplementary file 2 — Supplementary material [file mmc2.xlsx]

## Sheet: peptides
id	Protein group IDs	Leading razor protein	Unique (Groups)	Sequence	Length	Missed cleavages	Mass	Charges	PEP	Score	Experiment Testis1	Experiment Testis2	Intensity	Intensity Testis1	Intensity Testis2
0	4333	gi|383421847	yes	AAAAAAAAAAAAAAAVSR	18	0	1425.77	2	0.075707	48.677	1		19974000	19974000	0
1	4224	gi|380815762	yes	AAAAAAAAAAAAAAGAGAGAK	21	0	1524.8	3	1.5254e-05	104.21	1		28055000	28055000	0
2	3943	ENSMMUP00000012795	yes	AAAAAAAAAAAAAGTEAGPGTAGGSENGSEVAAQPAGLSGPAEVGPGAAGER	52	0	4343.06	4,5,6	2.1023e-34	95.504	2	1	12486000	8702600	3783300
3	8768	gi|387539310	yes	AAAAAAAAAAGAAGGR	16	0	1197.62	2,3	9.6215e-07	208.27	5	8	298340000	175830000	122510000
4	8736	gi|384948990	yes	AAAAAAAAAVAAAAAPAAAATTATPATPAATAATAAQ	37	0	2989.55	2,3,4	1.1836e-35	123.45	12	12	824320000	450250000	374070000
5	5834	ENSMMUP00000025272	yes	AAAAAAAAPPAPTEGASPGDSAR	23	0	1976.96	3	4.6012e-05	94.45	1		432430	432430	0
6	2639	ENSMMUP00000004003	yes	AAAAAAAASAAASGGPSAAPSGENEAESR	29	0	2470.13	2,3,4	4.6125e-106	268.75	6	2	35449000	35315000	134060
7	2908	ENSMMUP00000005900	yes	AAAAAAAATMALAAPSSSTPESPTMLTEKPK	31	1	2942.47	3	1.5182e-17	107.03		1	1389600	0	1389600
8	1979	EIF3J_transcript_01	yes	AAAAAAAGDSDSWDADAFSVEDPVR	25	0	2464.08	2,3	1.9791e-27	179.42	1	3	4185500	481820	3703700
9	1979	EIF3J_transcript_01	yes	AAAAAAAGDSDSWDADAFSVEDPVRK	26	1	2592.17	2,3	5.44e-07	114.2	2	3	48286000	17770000	30516000
10	8827	gi|387541748	yes	AAAAAAAPSGGGGGGEEERLEEK	23	1	2083.98	2,3	4.236e-35	226.72	3	1	13300000	13268000	32066
11	8827	gi|387541748	yes	AAAAAAAPSGGGGGGEEERLEEKSEDQDLQGLK	33	2	3197.51	3	3.1437e-22	113.64	2		20360000	20360000	0
12	6334	ENSMMUP00000028694	yes	AAAAAAATVPPAGPAGPAPTSAAGR	25	0	2071.08	3	4.6842e-06	95.195	1		709780	709780	0
13	1086	CCNL2_transcript_02	yes	AAAAAAGAAGSAAPAAAAAGAPGSGGAPSGSQGVLIGDR	39	0	3102.54	3,4	8.885e-18	91.407	1	2	3305800	1231300	2074500
14	2424	ENSMMUP00000002566	yes	AAAAAAGAASGLPGPVAQGLK	21	0	1747.96	2,3	6.5755e-16	192.16	5	8	79478000	33903000	45574000
15	4498	ENSMMUP00000016444	yes	AAAAAAGAGPEMVR	14	0	1241.62	2	4.405e-08	180.18	11	9	127230000	40134000	87091000
16	8833	gi|387542138	yes	AAAAAAGPSPGSRPGDSPEGPEGEAPER	28	1	2587.19	2,3,4	4.9825e-12	142.42	7	3	17878000	15365000	2513000
17	8833	gi|387542138	yes	AAAAAAGPSPGSRPGDSPEGPEGEAPERR	29	2	2743.29	3	8.998e-12	111.58	2	2	30909000	11240000	19669000
18	2407	ENSMMUP00000002454	yes	AAAAAAGSGTPREEEGPAGEAAALQPQAPTSVPGAR	36	1	3313.63	3,4	4.8844e-39	145.03	2		8236300	8236300	0
19	967	CARM1_transcript_01	yes	AAAAAAVGPGAGGAGSAVPGGAGPCAAVSVFPGAR	35	0	2876.44	3,4	5.0473e-35	151.95	4	5	49644000	19934000	29709000
20	1294	CLCN2_transcript_01	yes	AAAAAEEGMEPR	12	0	1201.54	2	2.2142e-08	177.93	1	1	379390	166130	213260
21	4703	ENSMMUP00000017794	yes	AAAAAEQQQFYLLLGNLLSPDNVVR	25	0	2700.42	3	1.9431e-06	111.13	1	2	17221000	2865600	14355000
22	243	ALKBH4_transcript_01	yes	AAAAAETPEVLR	12	0	1197.64	2	1.5643e-18	205.53	4	3	6868100	4355900	2512100
23	8602	gi|383419075	yes	AAAAAGAGSGPWAAQEK	17	0	1512.73	2	1.7029e-27	254.56	2	4	17400000	5022500	12377000
24	7162	F8A1_transcript_01	yes	AAAAAGLGGGAGSGPEAGDFLAR	23	0	1942.95	2,3	9.4292e-100	290.92	7	4	37513000	18066000	19448000
25	7252	GET4_transcript_01	yes	AAAAAMAEQENSR	13	0	1318.59	2	1.8319e-92	263.74	5	8	8814600	4479600	4335000
26	5394	ENSMMUP00000022204	yes	AAAAASAPQQLSDEELFSQLR	21	0	2202.09	2,3	7.4442e-15	178.32	4	5	23550000	7599400	15951000
27	5394	ENSMMUP00000022204	yes	AAAAASAPQQLSDEELFSQLRR	22	1	2358.19	2,3	0.00097074	72.819		2	8304100	0	8304100
28	5790	gi|383421541	yes	AAAAATVVPPMVGGPPFVGPVGFGPGDR	28	0	2590.34	2,3,4	2.5575e-16	150.72	6	1	58179000	56022000	2156400
29	500	ATP13A1_transcript_01	yes	AAAAAVGNAVPCGVRPCAAR	20	1	1937.97	2,3	0.00034773	87.566	2		28777000	28777000	0
30	6754	ENSMMUP00000032634	yes	AAAADSFSAGPAGVR	15	0	1346.66	2	1.6617e-07	168.89	2		834770	834770	0
31	1814	DNAJC7_transcript_01	yes	AAAAECDVVMAATEPELLDDEEAKR	25	1	2703.24	2,3	6.789e-36	187.07	3	5	135640000	23300000	112340000
32	1814	DNAJC7_transcript_01	yes	AAAAECDVVMAATEPELLDDEEAKREAETFK	31	2	3408.57	3	7.5574e-08	82.849	1		4665600	4665600	0
33	638	BLOC1S2_transcript_01	yes	AAAAEGVLATR	11	0	1028.56	2	2.5046e-19	196.88	3	6	30670000	20842000	9828800
34	1927	EEF1E1_transcript_02	yes	AAAAELSLLEK	11	0	1114.62	2	1.9128e-25	211.64	7	6	275420000	143830000	131590000
35	7718	gi|384942758	yes	AAAAGDGTVKPLQSAMK	17	1	1614.84	2	0.00067976	96.163		1	12580	0	12580
36	9266	SMARCC1_transcript_01	yes	AAAAGGGGPGAAVGATGSGAAAVAAGLAVYR	31	0	2469.27	3	2.3865e-22	144.56	5	4	13353000	6115000	7238000
37	6725	ENSMMUP00000032025	yes	AAAAGLGHPASPGGSEDGPPGSEEEDAAR	29	0	2659.17	3,4	1.0916e-54	196.78	2	1	12097000	11208000	889820
38	7731	gi|380792751	yes	AAAAGPGAALSPRPCDSDPATPGAQSPK	28	1	2617.26	3	3.5334e-09	112.45	1	1	1100600	852270	248360
39	4502	ENSMMUP00000016469	yes	AAAAGRFPAQVPSAHQPSASGGAAAAAAAPAAPR	34	1	3023.54	4	0.00011943	61.45		1	14554000	0	14554000
40	8520	gi|383413637	yes	AAAALGSSSGSASPAVAELCQNTPETFLEASK	32	0	3121.49	3,4	4.4562e-33	165.48	2	5	117810000	35639000	82166000
41	148	ADPRHL2_transcript_01	yes	AAAAMAVAGGGGAGAAR	17	0	1328.66	2	2.6357e-83	220.73	6	9	78668000	43468000	35200000
42	5094	ENSMMUP00000020204	yes	AAAANLCPGDVILAIDGFGTESMTHADAQDR	31	0	3186.47	3,4	9.4235e-09	82.639		5	73748000	0	73748000
43	7096	ENSMMUP00000040476	yes	AAAANSGSSLPLFDCPTWAGKPPPGLHLDVVK	32	1	3272.67	3,4	1.4563e-18	119.75	3	2	52060000	20703000	31357000
44	7096	ENSMMUP00000040476	yes	AAAANSGSSLPLFDCPTWAGKPPPGLHLDVVKGDK	35	2	3572.81	3,4	1.2643e-08	77.149	3	1	100890000	97717000	3170900
45	3887	ENSMMUP00000012325	yes	AAAAPGAAAASSEAPAASATAEPEAGDEDSR	31	0	2769.23	3	1.0522e-05	63.932	2	1	896620	620220	276400
46	3887	ENSMMUP00000012325	yes	AAAAPGAAAASSEAPAASATAEPEAGDEDSRDVR	34	1	3139.43	3,4	1.9487e-27	136.4	3	1	14023000	12659000	1364100
47	8974	NAPRT1_transcript_01	yes	AAAAQFQVPWLESVPIAVSNNIDEEALAR	29	0	3108.59	3	1.0032e-20	157.73		1	2880200	0	2880200
48	7145	EPS15_transcript_01	yes	AAAAQLSLTQLSSGNPVYEK	20	0	2047.06	2,3	7.7944e-36	253.31	7	6	49486000	24606000	24880000
49	8265	gi|380814896	yes	AAAASAAEAGIATTGTEGERDSDDALLK	28	1	2661.27	3,4	6.5415e-22	161.8	4	2	238310000	124900000	113410000
50	7758	gi|383417853	yes	AAAASNAGASAPEAAGSAEAPLQYSLLLQYLVGDKR	36	1	3530.8	4	0.00017485	51.758	1		5894000	5894000	0
51	8681	gi|384941000	yes	AAAATASAGSSASSGNPPPQEPGLGELLEEFSR	33	0	3155.5	3	8.7768e-23	108.02	1	1	8347900	4641200	3706700
52	2811	ENSMMUP00000005156	yes	AAAATMAAAAR	11	0	974.497	2	8.1317e-11	177.57	1		112950	112950	0
53	8118	gi|380812164	yes	AAAAVAAAASSCRPLGSGAGPGPTGAAPVSAPAPGPGPAGK	41	1	3449.75	3,4	1.9946e-16	82.403	2	1	51751000	44219000	7531900
54	8647	gi|383421715	yes	AAAAVGAGPGAGGPGAASSSSGAR	24	0	1853.9	2,3	9.8215e-13	153.36	7	8	2259100	1309900	949220
55	3202	ENSMMUP00000007760	yes	AAAAVPLPLPPALAPGDPAMPVR	23	0	2191.22	2,3	2.4699e-05	116.39	2		4363600	4363600	0
56	8787	gi|387539724	yes	AAAAVSEAWPELELAER	17	0	1811.91	2,3	3.1602e-08	189.81	4	7	123220000	44270000	78954000
57	8267	gi|380814936	yes	AAAAVVEFQR	10	0	1060.57	2	1.2644e-18	205.83	7	7	250960000	190310000	60652000
58	8619	gi|383420195	yes	AAAAVVVPAEWIK	13	0	1323.76	2	0.00012874	124.12	2	1	8190700	3630900	4559800
59	2216	ENSMMUP00000001181	yes	AAAAWALGQIGR	12	0	1183.65	2	0.00045969	117.52	2		17649000	17649000	0
60	6367	ENSMMUP00000028954	yes	AAADGDDSLYPIAVLIDELR	20	0	2116.07	2,3	2.9978e-15	171.35	1	4	8079300	483650	7595700
61	752	C16orf58_transcript_01	yes	AAADGSLQWEVGGWR	15	0	1601.76	2	0.00069412	107.74	1		1223000	1223000	0
62	8343	gi|380816280	yes	AAADGVSPEAAALEQPAELPASVR	24	0	2319.17	2,3	5.9578e-06	115.96		2	1967400	0	1967400
63	7407	gi|380785873	yes	AAADLAHIPDVDIDSDGVFK	20	0	2068.01	2,3	1.99e-35	247.61	18	34	2179100000	962010000	1217000000
64	4076	ENSMMUP00000013618	yes	AAADLMAYCEAHAKEDPLLTPVPASENPFR	30	1	3283.56	3,4	1.0687e-16	148.09	6	3	256840000	182480000	74360000
65	7876	gi|383414101	yes	AAADSDPNLDPLMNPHIR	18	0	1945.93	3	0.00024962	96.673	1		22683000	22683000	0
66	6648	ENSMMUP00000031049	yes	AAADSLPGLQAQLTQAEQR	19	0	1967.01	2	8.728e-05	101.92	1		2442200	2442200	0
67	1921	EDC4_transcript_01	yes	AAADTLQGPMQAAYR	15	0	1562.75	2,3	9.4339e-07	202.25	7	3	170390000	166700000	3686900
68	7817	gi|383415327	yes	AAADVGINSETIVKPASISEEELLNLINK	29	1	3037.62	3,4	2.4011e-12	111.3	1	1	9463900	6878100	2585800
69	8795	gi|387539980	yes	AAAEAANCIMEVSCGQAESSEKPNAEDMTSK	31	1	3285.39	2,3,4	1.2507e-79	222.06	16	8	478800000	382380000	96412000
70	7112	ENSMMUP00000040884	yes	AAAEDEFLPPPR	12	0	1311.65	2	0.00046203	113.61	1	2	21789000	5306700	16482000
71	7112	ENSMMUP00000040884	yes	AAAEDEFLPPPRLPELFDSSK	21	1	2328.16	2,3	1.7405e-08	139.02	3	2	79647000	60940000	18707000
72	5482	ENSMMUP00000022760	yes	AAAEDVNVTFEDQQK	15	0	1663.77	2,3	1.3525e-08	216	3	6	22301000	10464000	11837000
73	4093	ENSMMUP00000013714	yes	AAAEGLVGDGELWQTWLPNHVVFLR	25	0	2777.43	3	2.7803e-07	136.68	2	1	21680000	13107000	8572700
74	8053;8762	gi|380811072	no	AAAEIYEEFLAAFEGSDGNK	20	0	2130.97	2	5.8179e-07	122.94	2		10844000	10844000	0
75	8053;8762	gi|380811072	no	AAAEIYEEFLAAFEGSDGNKVK	22	1	2358.14	3	0.035342	52.298	1		2084300	2084300	0
76	8497	gi|383411199	yes	AAAELALSCLPHAHALNPNEIQR	23	0	2495.27	3,4	1.0182e-05	132.74	4	4	105690000	43563000	62127000
77	1213	gi|384946412	yes	AAAEPVAGPTGPEPMPSYAQLVR	23	0	2308.15	2,3	5.2176e-28	206.11	6	4	33161000	18452000	14708000
78	3148	ENSMMUP00000007489	yes	AAAEVNQDYGLDPK	14	0	1489.7	2	1.1368e-07	175.66	1	2	550900	478530	72371
79	876	C5orf51_transcript_01	yes	AAAFCSVVR	9	0	979.491	2	0.0001307	148.52	4	3	2381700	0	2381700
80	1676	DDX20_transcript_01	yes	AAAFEALGAVAAVATAMPAEHVAVHVPAPEPTPGPMR	37	0	3603.83	3,4	4.8081e-44	154.19	1	3	70009000	39890000	30119000
81	7556	gi|380788269	yes	AAAFEEQENETVVVK	15	0	1662.81	2,3	8.6235e-92	309.23	9	12	84642000	45554000	39088000
82	4767	ENSMMUP00000018157	yes	AAAFSPVDQDDFVI	14	0	1493.7	2	0.00021142	129.54	1	1	1468100	669460	798590
83	3043	ENSMMUP00000006812	yes	AAAFVAPGGLQSIPGR	16	0	1510.83	3	0.03877	60.401		1	1012900	0	1012900
84	1856	DPYSL2_transcript_01	yes	AAAFVTSPPLSPDPTTPDFLNSLLSCGDLQVTGSAHCTFNTAQK	44	0	4633.21	3	0.0095303	29.983	1		25582000	25582000	0
85	1857;7861	DPYSL3_transcript_01	no	AAAFVTSPPLSPDPTTPDYINSLLASGDLQLSGSAHCTFSTAQK	44	0	4533.2	3,4	0.03908	23.181	3	1	94110000	93930000	180700
86	6095	ENSMMUP00000027029	yes	AAAGAPDGMEEPGMDTEAETVATEAPARPLNCVEAEAAAGAAAEDSGAAR	50	1	4826.13	3,4	6.0239e-11	57.068	3	3	67528000	43615000	23913000
87	994	CBR4_transcript_01	yes	AAAGDLGGDHLAFSCDVAK	19	0	1873.86	2,3	1.7934e-07	132.59	1	4	166630000	39879000	126750000
88	1941	EFHD2_transcript_01	yes	AAAGELQEDSGLCVLAR	17	0	1758.86	2,3	1.4756e-19	244.05	7	7	310110000	291560000	18542000
89	2061	ENSMMUP00000000174	yes	AAAGELQEDSGLMALAK	17	0	1673.83	2	0.00030475	101.78		1	81187	0	81187
90	7067	ENSMMUP00000039848	yes	AAAGGALGPLVTGLYDVQAFK	21	0	2018.08	2,3	1.8583e-16	194.51	4	5	51566000	19495000	32070000
91	953	CANT1_transcript_01	yes	AAAGIRPPGYLIHESACWSDTLQR	24	1	2668.32	4	0.014781	52.909	1		1057700	1057700	0
92	8932	LRCH3_transcript_01	yes	AAAGLVAVAAAAEYSGTVASGGNLPGVHCGPSSGAGPGSGPGSWSR	46	0	4121.96	4	0.00097779	31.58	1		7307400	7307400	0
93	4541	ENSMMUP00000016675	no	AAAGQESEGPAVGPPQPLGK	20	0	1859.94	2,3	9.8572e-15	210.12	3	1	36419000	36375000	44805
94	2676	ENSMMUP00000004214	yes	AAAHAFESNDHELAQAIIDGANITLPHGALTECYDELGNR	40	0	4304.02	4,5	2.9636e-50	141.59	2	2	32561000	23454000	9107600
95	57	ACBD6_transcript_01	yes	AAAHLQGLIQVASR	14	0	1433.81	2	8.4151e-05	138.77	1		15347000	15347000	0
96	1046	gi|380795821	yes	AAAHPGLAEPADGAMPSSLLEQGSMILALSDTEQR	35	0	3533.71	3,4	3.5953e-24	114.6	2	1	12762000	9298200	3463900
97	3160	ENSMMUP00000007565	yes	AAAIAVLPVTLDTPMNR	17	0	1751.96	2,3	6.1556e-06	181.58	8	11	380840000	180170000	200660000
98	3160	ENSMMUP00000007565	yes	AAAIAVLPVTLDTPMNRK	18	1	1880.06	2,3	0.00034395	100.41	7	4	132420000	44584000	87835000
99	8582	gi|383417991	yes	AAAIGIDLGTTYSCVGVFQHGK	22	0	2264.13	2,3	1.2457e-23	223.06	7	19	1000400000	185030000	815350000
100	7234	GADD45GIP1_transcript_01	yes	AAALAAAAAQDPAASGAPSS	20	0	1667.81	2,3	1.0938e-14	164.2	4	7	30578000	15575000	15002000
101	9044	PRKAG2_transcript_01	yes	AAALAAAPGPAEAGMLEK	18	0	1637.84	2	0.00056617	91.616	1		4627200	4627200	0
102	1286	gi|380787595	yes	AAALATVNAWAEQTGMK	17	0	1731.86	2	0.00014904	109.35	1	1	8101000	7847100	253960
103	1286	gi|380787595	yes	AAALATVNAWAEQTGMKEWLEGEDLSEELKK	31	2	3417.68	3	2.1908e-09	88.278		2	44204000	0	44204000
104	8414	gi|380817912	yes	AAALDPAWPEPR	12	0	1292.65	2	0.011427	84.289	1		22615000	22615000	0
105	7975	gi|380809078	yes	AAALEFLNR	9	0	1003.55	2	0.015365	101.65	1		6227400	6227400	0
106	7975	gi|380809078	yes	AAALEFLNRFEEAK	14	1	1607.83	2,3	4.0516e-07	208.68	4	2	91657000	71141000	20516000
108	8558	gi|383416105	yes	AAALGASGGAGAGDDDFDQFDKPGAER	27	1	2565.14	2,3	1.0549e-21	163.18		3	12846000	0	12846000
109	7783	gi|380796309	yes	AAALGSSSGSASPAVAELCQNTPETFLEASK	31	0	3050.45	3,4	5.1368e-62	202.2	2	3	8864100	3054600	5809500
110	6550	ENSMMUP00000030253	yes	AAALSGPWGSPPPPPGQMHSAPGPR	25	0	2419.19	3	2.8785e-06	108.71	1	1	29545000	13980000	15565000
111	1536	gi|380809958	yes	AAALVLQTIWGYK	13	0	1432.81	2	8.1354e-12	214	1	1	4503700	3827000	676690
112	4528	gi|387540708	yes	AAAMDVDTPSGTNSGAGK	18	0	1648.74	2,3	1.3983e-111	314.51	10	10	237230000	96195000	141030000
113	4528	gi|387540708	yes	AAAMDVDTPSGTNSGAGKK	19	1	1776.83	2	0.22001	34.721		1	22791	0	22791
114	4115	ENSMMUP00000013865	yes	AAAMLPTVGEGYGYGPESELSQASAATR	28	0	2783.31	2,3,4	4.3164e-48	198.6	7	4	194340000	135640000	58705000
115	4044	ENSMMUP00000013391	yes	AAANGDVAKVEDLLK	15	1	1512.81	2	0.036825	113.25		1	1672000	0	1672000
116	1928	EEF1G_transcript_01	yes	AAAPAPEEEMDECEQALAAEPK	22	0	2356.02	2,3,4	1.571e-22	216.17	24	31	2468000000	2072000000	396040000
117	8132	gi|380812512	yes	AAAPGTAVLLVTANVGSLFDDPENLQK	27	0	2710.42	4	0.00010802	70.994	1		5170700	5170700	0
118	8448	gi|383408577	yes	AAAPLFTGFLVLHAEPR	17	0	1808.99	3	0.015317	65.092	1	1	7111700	2704600	4407000
119	7864	CADM1_transcript_01	yes	AAAPPGLR	8	0	751.434	2	0.14187	54.408		1	1332500	0	1332500
120	7627	gi|380789451	yes	AAAPPSYCFVAFPPR	15	0	1649.8	2	6.4439e-05	132.79		2	27037000	0	27037000
121	1619	ENSMMUP00000030148	yes	AAAPQAWAGPMEEPPQAQAPPR	22	0	2270.09	2,3,4	6.319e-20	200.29	6	2	40911000	34407000	6504400
122	3621	gi|380810782	yes	AAAPVQSEVLVMQSEYR	17	0	1876.94	3	0.00034423	100.35	1		13097000	13097000	0
123	1409	COPB1_transcript_01	yes	AAAQCYIDLIIK	12	0	1377.73	2	6.2617e-05	138.24	2	3	25447000	17544000	7903600
124	2351	ENSMMUP00000002105	yes	AAAQDKDVNIVQFYTPFGEHLGTLK	25	1	2761.41	2,3,4	7.3194e-36	196.62	7	3	220820000	103000000	117820000
125	2700	ENTHD2_transcript_01	yes	AAAQDLGSTLFSDTVLPLAPSQPLGNPPATGMGSQARPHGTLQGFGYSK	49	1	4908.45	4	0.00043687	36.469		1	14850000	0	14850000
126	7634	gi|380789537	yes	AAARPAAPDDGEEPAPEAEALAAAR	25	1	2416.16	2,3,4	1.0728e-09	148.66	7	2	37937000	34667000	3270400
127	3205	ENSMMUP00000007766	yes	AAASAKLNAALEELAAR	17	1	1668.92	2	0.046233	95.347	1		130360	130360	0
128	1643	DCP1A_transcript_01	yes	AAASASLSNMVLAPLQSMQQNQDPEVFVQPK	31	0	3298.63	3	3.0357e-18	116.35	1		12040000	12040000	0
129	3570	ENSMMUP00000010233	yes	AAASGNENIQPPPLAYKK	18	1	1867.98	3	0.0015296	87.647	1		16871000	16871000	0
130	7168	FAM105B_transcript_01	yes	AAASGQPLPEMQCPAEHEEDMYR	23	0	2616.1	2,3,4	6.7156e-27	199.6	13	15	1088600000	446740000	641820000
131	244	ALKBH5_transcript_01	yes	AAASGYTDLR	10	0	1023.5	2	3.8325e-15	201.84	5	2	468740	403320	65417
132	8586	gi|383418119	yes	AAASLAAVSGTAAASLGSAQPTDLGAHK	28	0	2493.28	3	6.446e-09	122.34	2	1	29901000	11378000	18524000
133	5741	ENSMMUP00000024658	yes	AAASLAELPLPTPPPAPPPEPEKEK	25	1	2546.36	3	2.2929e-06	134.06	1	1	3576500	2381900	1194600
134	8830;3906	gi|387542008	no	AAASLAWVLR	10	0	1056.61	2	0.09315	107.79	1		496460	496460	0
135	8120	gi|380812168	yes	AAASVLTTSMVTMEPGYLFLGSR	23	0	2401.2	2,3	8.1855e-06	133.98	2	2	23004000	8351200	14653000
136	2102	ENSMMUP00000000468	yes	AAASVMCHIEPDDGDDFVR	19	0	2103.9	2,3	6.0118e-09	154.74	7	9	694300000	271550000	422750000
137	4287	ENSMMUP00000015132	yes	AAASVTPPGSLELLQPGFSK	20	0	1969.05	2,3	2.2938e-13	153.04	4	6	26681000	9245900	17435000
138	3573	ENSMMUP00000010257	yes	AAATADPGAGNPQAGDSSGGGAGGGLPSPGEQELSR	36	0	3163.44	3	6.3695e-22	103.85		1	489080	0	489080
139	8352	gi|380816610	yes	AAATGAVAASAASGQAEGK	19	0	1587.79	2	2.893e-52	274.08	7	7	70807000	29892000	40914000
140	8352	gi|380816610	yes	AAATGAVAASAASGQAEGKK	20	1	1715.88	2	3.6308e-15	169.67	1	2	285430	205540	79889
141	4856	ENSMMUP00000018647	yes	AAATGLPEGPAVPVPSR	17	0	1588.86	2,3	7.7589e-07	188.59	3	2	70411000	70322000	88631
142	7793	gi|383409731	yes	AAATGPSFWLGNETLK	16	0	1661.84	2	2.7649e-103	262.42	5	5	165580000	90670000	74912000
143	2217	ENSMMUP00000001185	yes	AAATIVHDTSEAVELCPAYGLYLKPITK	28	1	3030.57	3,4	2.3348e-09	106.12	3	3	57332000	33155000	24177000
144	5294	ENSMMUP00000021663	yes	AAATPEPAMAQPDSTAPEGATGQAPPSSK	29	0	2735.27	2,3	3.767e-16	144.48	5	2	5620100	4825700	794400
145	8097	gi|380811742	yes	AAATQPDAKDTPDEPWAFPAR	21	1	2254.07	2,3,4	1.038e-14	161.08	3	5	302850000	133130000	169720000
146	617	BCR_transcript_01	yes	AAATTSQPVLTSQQIETIFFK	21	0	2280.2	2,3	2.3278e-13	157.57		2	6050200	0	6050200
147	2106	ENSMMUP00000000483	yes	AAAVAAAGAGEPQSPDELLPK	21	0	1962.01	2,3	1.7031e-22	233.79	9	9	265390000	124830000	140560000
148	550	AUH_transcript_01	yes	AAAVAAAPGALGALHAGGAR	20	0	1671.92	2	0.11888	33.308		1	13610000	0	13610000
149	5071	ENSMMUP00000020078	yes	AAAVAAPLAAR	11	0	980.577	2	0.00040175	126.07	3	3	5459400	3875300	1584200
150	2185	ENSMMUP00000001013	yes	AAAVADESVAR	11	0	1058.54	2	5.1382e-09	167.12	4	3	583130	429600	153540
151	6276	ENSMMUP00000028305	yes	AAAVAGLLR	9	0	840.518	2	0.030422	91.065	1		444440	444440	0
152	2798	ENSMMUP00000005051	yes	AAAVAMETDDAGNR	14	0	1390.61	2	6.5825e-08	210.64	2	2	1192800	194630	998120
153	8586	gi|383418119	yes	AAAVAVAAASR	11	0	956.54	2	1.088e-08	162.36	2	1	1680200	702460	977760
154	9289	STK31_transcript_01	yes	AAAVDLTNHLESTLK	15	0	1581.84	2,3	2.1128e-60	285.75	6	5	1588300000	681260000	907010000
155	6388	ENSMMUP00000029092	yes	AAAVLPVLDLAQR	13	0	1335.79	2	1.735e-05	147.24	4	7	53382000	43832000	9550200
156	9013	PELP1_transcript_01	yes	AAAVLSGSSAGSAAGVPGGTGGLSAVNSGPR	31	0	2582.3	2,3	1.025e-26	155.56	3	4	81844000	37815000	44028000
157	6528	ENSMMUP00000030085	yes	AAAVPGASPSLGEDAAWSEAGPGPRPSAR	29	1	2731.33	2,3,4	2.266e-07	91.729	2	4	241920000	170330000	71591000
158	7552;6250	ENSMMUP00000028090	no	AAAVPVEFQEHHLSEVQNMASEEK	24	0	2679.26	2,3,4	3.7918e-05	88.79	2	4	277110000	54930000	222180000
159	7552;6250	ENSMMUP00000028090	no	AAAVPVEFQEHHLSEVQNMASEEKLEQVLSSMK	33	1	3694.8	3,5	1.7571e-05	65.69	2	2	86807000	74458000	12349000
160	8889	INTS1_transcript_01	yes	AAAVQADDVEVLK	13	0	1327.7	2	2.0151e-05	139.78	1		21908000	21908000	0
161	8972	NAGLU_transcript_01	yes	AAAVSEAEADFYEQNSR	17	0	1856.82	2,3	8.1655e-07	205.98	3	1	83771000	71521000	12250000
162	6003	ENSMMUP00000026345	yes	AAAYAAEANDHELAQAILDGASITLPHGTLCECYDELGNR	40	0	4299.98	3,4	1.4893e-47	131.19	1	5	186230000	29314000	156920000
163	9057	PTK2_transcript_01	yes	AAAYLDPNLNHTPNSSTK	18	0	1912.93	2,3	1.0717e-06	194.05	4	3	54197000	53289000	908310
164	3471	ENSMMUP00000009528	yes	AACAGDVLDAASPCSVANDLR	21	0	2131.96	2	0.099063	34.689	1	1	10293000	9867200	425940
165	8465	gi|383409413	yes	AACAQLHDFLQEYGTQGCQV	20	0	2295	2	5.6014e-14	209.23	1	1	19398000	11743000	7655100
166	4057	ENSMMUP00000013494	yes	AACEQLHQQQQQQQEETAAATLLLQGEEEGEED	33	0	3738.66	3,4	5.4573e-23	111.64		2	1539200	0	1539200
167	911	C9orf142_transcript_01	yes	AACEQQAVAVTLQEDR	16	0	1787.85	2,3	5.6612e-07	194.23	2		9630000	9630000	0
168	8124	gi|380812242	yes	AACLESAQEPAGAWGNK	17	0	1758.8	2	1.8587e-05	185.99	1	2	754080	416820	337260
169	216	ALB_transcript_01	yes	AACLLPK	7	0	771.431	2	0.0086983	159.65	15	13	24206000	15052000	9153700
170	2370	ENSMMUP00000002253	yes	AACLPPGDHNALYVNTFPLLDPSDAPFPSLDSPGK	35	0	3692.78	3	0.065699	29.06	1		3780700	3780700	0
171	8478	gi|383410189	yes	AACNLLQR	8	0	944.486	2	0.029578	100.45	2		29725	29725	0
172	162	AGK_transcript_01	yes	AACQEAQEFGNQLIPPNAQVK	21	0	2312.12	2,3	0.00015901	89.507	2	1	128360000	128030000	329660
173	162	AGK_transcript_01	yes	AACQEAQEFGNQLIPPNAQVKK	22	1	2440.22	3	7.6191e-09	148.41	1		13585000	13585000	0
174	854	C4A_transcript_01	yes	AACTQLHDFLQEYGTQGCQV	20	0	2325.02	2	2.3805e-13	186.45	2	1	27452000	20091000	7361400
175	1606	DAGLB_transcript_02	yes	AACVSCPAQGVSGVDVA	17	0	1646.74	2	1.231e-05	138.91	3	3	10165000	4558000	5607400
176	5190	ENSMMUP00000020915	yes	AADCDLQITNAQTKEEYTDDNALIPK	26	1	2936.37	3	4.9206e-07	135.91	2	2	101140000	70486000	30649000
177	8419	gi|380818072	yes	AADCEVEQWDSDEPIPVK	18	0	2086.92	2	3.3449e-05	121.01	1		4003300	4003300	0
178	8419	gi|380818072	yes	AADCEVEQWDSDEPIPVKELER	22	1	2614.19	3	0.0022462	72.421	2	1	37287000	29033000	8253800
179	8695	gi|384942492	yes	AADDFLEDLPLEETGAIER	19	0	2103	2	1.4062e-06	127.59		1	3657400	0	3657400
180	2811	ENSMMUP00000005156	no	AADDSKEVESFQQLLNAR	18	1	2019.99	2,3	5.4639e-06	136.63	1	1	10022000	5404700	4617800
181	1019	CCDC13_transcript_01	yes	AADEASQNVLR	11	0	1172.58	2	1.2515e-14	190.53	2	4	1180800	425580	755260
182	1501	CSE1L_transcript_01	yes	AADEEAFEDNSEEYIR	16	0	1886.78	2,3	6.8656e-47	268.92	4	7	191120000	123680000	67442000
183	1501	CSE1L_transcript_01	yes	AADEEAFEDNSEEYIRR	17	1	2042.88	2,3	7.5042e-07	167.37	9	12	2202500000	1099900000	1102600000
184	1470	CRAMP1L_transcript_01	yes	AADEESLEGEGAGGADAAEESSGTK	25	0	2336.97	3	2.8575e-40	215.11	1		914830	914830	0
185	7168	FAM105B_transcript_01	yes	AADEIEKEKELLIHER	16	2	1922.01	2,3	3.1999e-07	220.59	2		1476100	1476100	0
186	7275	gi|380783415	yes	AADFQLHTHVNDGTEFGGSIYQK	23	0	2534.18	2,3,4	1.1204e-26	189.51	15	28	266470000	85438000	181030000
187	4803	ENSMMUP00000018355	yes	AADGDWQDFYEFQEPAR	17	0	2043.86	2	5.4201e-05	119.08		2	1463500	0	1463500
188	457	ASAP3_transcript_01	yes	AADGNTALHYAALYNQPDCLK	21	0	2305.08	3	0.067934	70.114	1		16726000	16726000	0
189	3904	ENSMMUP00000012446	yes	AADGPGDRFIIGESQAGEQPTQTVMPGQVMR	31	1	3242.54	3	1.0319e-17	112.8	1		2352200	2352200	0
190	5249	ENSMMUP00000021413	yes	AADHLKPFLDDSTLR	15	1	1697.87	3	0.033866	73.386	1		11583000	11583000	0
191	8037	gi|383413297	yes	AADIDLYHCPNCEVLHGPSIMK	22	0	2539.17	3,4	3.5638e-18	161.08	1	2	49922000	5686100	44236000
192	510;509	ATP2C1_transcript_04	no	AADIGVAMGQTGTDVCK	17	0	1692.78	2	4.274e-19	239.86	1		16358000	16358000	0
193	201;6151	AKAP3_transcript_01	no	AADIMDAMLR	10	0	1105.53	2	0.0013905	121.9	2	4	20435000	12483000	7951900
194	5391;8490	ENSMMUP00000022191	no	AADKFLSLIPR	11	1	1229.71	3	0.0010996	132.25	2		5503800	5503800	0
195	8506	gi|383412183	yes	AADKGVYIIGSSGFDSIPADLGVIYTR	27	1	2784.43	2,3	2.5001e-11	142.45	4	6	363440000	106250000	257190000
196	5078	ENSMMUP00000020101	yes	AADLLEMATFLR	12	0	1349.7	2	0.0055282	93.011	1	1	1060300	1049400	10856
197	6513	gi|380815896	yes	AADLLVNPLDPR	12	0	1292.71	2	0.014177	82.202		1	6058500	0	6058500
198	8725	gi|384947798	yes	AADLNLEWISLPR	13	0	1496.8	2	0.00017048	121.56	1	1	2117900	1003000	1115000
199	7484	gi|380787275	yes	AADMGNPVGQSGLGMAYLYGR	21	0	2126.99	2	8.7276e-06	109.65	1		4130100	4130100	0
200	4673	ENSMMUP00000017583	yes	AADRLPNLSSPSAEGPPGPPPGPAPR	26	1	2504.28	2,3,4	3.4528e-45	228.6	6	7	683770000	354850000	328920000
201	8335	gi|380816088	yes	AADSQNIGEGNTSAAESSFSQEVSR	25	0	2541.12	2,3	2.2697e-27	180.16	2	1	36519000	36478000	41209
202	6038	ENSMMUP00000026579	yes	AADSSAPEDSEKLVGDTVSYSK	22	1	2255.04	3	6.6209e-05	114.55	2	1	63239000	45275000	17964000
203	6075	ENSMMUP00000026888	yes	AADTPPAPSPPPTPAPVPVPLPPSTPAPVPVSK	33	0	3145.71	3,4	5.2709e-24	117.03	2	1	4008500	2532900	1475600
204	3924	ENSMMUP00000012616	yes	AADTQEALLPSQASGFAGK	19	0	1860.92	2	0.0012124	79.511	1	1	9036900	9018800	18087
205	7246	GCN1L1_transcript_01	yes	AADTQVSETLK	11	0	1161.59	2	1.9526e-06	151.98		3	430630	0	430630
206	328	AP3M1_transcript_01	yes	AADVENVPPVISTPHHYLISIYR	23	0	2590.35	3,4	4.1682e-05	95.205	3		23991000	23991000	0
207	582	BASP1_transcript_01	yes	AAEAAAAPAESAAPAAGEEPSKEEGEPK	28	1	2635.22	2,3,4	4.5514e-09	125.91	6	7	75334000	30259000	45074000
208	3877	ENSMMUP00000012282	yes	AAEAAASAYYNPGNPHNVYMPTSQPPPPPYYPPEDK	36	0	3900.77	3,4	2.8779e-10	81.446	2	2	47342000	33285000	14057000
209	7504	ENSMMUP00000001694	yes	AAEAADLGLGAAVPVELR	18	0	1721.93	2	0.0013875	79.311		1	974370	0	974370
210	8280	gi|380815130	yes	AAEAAPSTQEEMEPTEQAPDALEQAADTSR	30	0	3143.38	2,3,4	1.8281e-65	221.85	7	5	195980000	162650000	33333000
211	8280	gi|380815130	yes	AAEAAPSTQEEMEPTEQAPDALEQAADTSRR	31	1	3299.48	3,4	4.5934e-26	153.1	7	4	505780000	355360000	150420000
212	6369	ENSMMUP00000028959	yes	AAEAAPSTQEVPGEMEPTEQAPDALEQAADTSR	33	0	3396.53	3,4	1.9499e-26	126.88	6	2	72480000	66204000	6276300
213	6369	ENSMMUP00000028959	yes	AAEAAPSTQEVPGEMEPTEQAPDALEQAADTSRR	34	1	3552.63	3,4	4.1355e-18	97.691	5	4	316560000	265920000	50640000
214	8769	gi|387539332	yes	AAEAGGAEEQYGFLTTPTK	19	0	1939.92	2,3	1.9519e-65	286.69	9	11	303610000	282790000	20816000
215	8769	gi|387539332	yes	AAEAGGAEEQYGFLTTPTKQPGAQSPGR	28	1	2818.35	3,4	7.052e-12	143.4	3	2	80542000	47105000	33437000
216	142	ADK_transcript_01	yes	AAEAHVDAHYYEQNEQPTGTCAACITGDNR	30	0	3348.42	3,4	6.7788e-21	155.46	2	5	96373000	8422900	87951000
217	3554	ENSMMUP00000010118	yes	AAEALHGEADSSGVLAAVDATVNK	24	0	2295.13	2,3	8.8201e-28	202.66	4	3	238270000	89124000	149140000
218	1749	DHX9_transcript_01	yes	AAECNIVVTQPR	12	0	1356.68	2	0.00033059	129.37	1		152210	152210	0
219	1868;2191	DST_transcript_01	no	AAECSDFPVPSAEGTPIQGSK	21	0	2146.98	2,3	2.4165e-13	197.1	2		18800000	18800000	0
220	5809;5808	ENSMMUP00000025107	no	AAEDAVWSGATFITHLFNAMLPFHHR	26	0	2938.43	4,5	0.00060014	64.522	1	3	5443400	1372800	4070600
221	4796	ENSMMUP00000018308	yes	AAEDELLLPR	10	0	1125.6	2	0.00011027	145.25	2	2	21755000	11736000	10019000
222	8072	gi|380811442	yes	AAEDFLGSSSGYSSEDDYMGYSDADQQSSGSR	32	0	3368.32	3	9.6735e-28	159.86		1	803640	0	803640
223	4894	ENSMMUP00000018915	yes	AAEDLFVNIR	10	0	1146.6	2	0.003239	108.47	2		2554100	2554100	0
224	8922	LAMA1_transcript_01	yes	AAEDLLSQIQENYQKPLEELEVLK	24	1	2799.45	3	4.6916e-05	115.88	2	1	40513000	22002000	18511000
225	3248	ENSMMUP00000008027	yes	AAEDNPYWVSPAYSK	15	0	1696.77	2	0.00012114	129.05	1	2	28323000	22289000	6033400
226	8048;2438	gi|380811054	no	AAEEAASTLASSIHPEQCIK	20	0	2112.02	2,3,4	3.3405e-14	160.13	5	3	287500000	184220000	103280000
227	3255	ENSMMUP00000008058	yes	AAEEAFVNDIDESSPGTEWER	21	0	2351.02	2,3	5.2674e-57	269.9	6	9	238790000	166740000	72043000
228	5762	ENSMMUP00000024760	yes	AAEECGYSVQVISMEPESCSPK	22	0	2457.05	2,3	6.7201e-20	201.67	3	3	24933000	20906000	4026000
229	32	ABHD5_transcript_01	yes	AAEEEEVDSADTEER	15	0	1678.68	2	5.7704e-09	218.68	3	4	741370	253980	487390
230	4649	ENSMMUP00000017345	yes	AAEEFVNIYYETMDK	15	0	1821.81	2	1.0686e-05	201.16	1	1	11242000	10499000	742680
231	4649	ENSMMUP00000017345	yes	AAEEFVNIYYETMDKR	16	1	1977.91	2,3	0.0001456	128.9	4		15412000	15412000	0
232	6919;8345	ENSMMUP00000036505	no	AAEELDMENEFLLPPVFGEEYEEQPRPR	28	1	3333.55	3	3.5499e-09	119.34		2	7615500	0	7615500
233	9257	gi|383420799	yes	AAEEMHWPVPMK	12	0	1424.66	2	0.0096709	80.979	1		1947700	1947700	0
234	8727	gi|384948104	yes	AAEEPQQQKQEPLGSDSEGVNCLAYDEAIMAQQDR	35	1	3904.75	3,4	1.8147e-23	109.08	6	5	464310000	274870000	189440000
235	9038	PPP1R12C_transcript_01	yes	AAEFLAACAGGDLDEAR	17	0	1735.78	2	0.00035283	100.04	1		6644700	6644700	0
236	4927	ENSMMUP00000019091	yes	AAEGAEAQGFSGLFAAYTDHPPPFR	25	0	2606.22	3	9.598e-06	88.951	1	3	102410000	42785000	59620000
237	5665	ENSMMUP00000024104	yes	AAEGGLSSPEFSELCIWLGSQIK	23	0	2478.21	2,3	1.1766e-25	175.56	2	2	86359000	22753000	63606000
238	4533	ENSMMUP00000016631	yes	AAEGISCPSTEGAVATTEAYGPAPK	25	0	2434.13	2,3	3.1249e-13	153.36	2		3099000	3099000	0
239	1253	CHKB_transcript_01	yes	AAEGTAVAGGGAVGGCLAK	19	0	1615.8	2,3	4.4834e-39	226.25	5	7	71834000	20440000	51394000
240	5870	ENSMMUP00000025520	yes	AAEHIPLMFIAFPSAK	16	0	1741.92	2,3	0.00028972	112.72	3	1	44016000	28436000	15579000
241	7532	gi|380787935	yes	AAEINGEVDDDDAGGEWR	18	0	1917.8	2	1.3942e-14	233.79		2	6143600	0	6143600
242	6547	ENSMMUP00000030213	yes	AAEIWIASLSSQPIDHEDSAMQAGPK	26	0	2751.32	3	0.0022643	53.779	1		5596600	5596600	0
243	1803	DNAJC17_transcript_01	yes	AAELAVQNEVGLVDNPLK	18	0	1879.01	2	2.9896e-06	133.93	1		1879400	1879400	0
244	2447	ENSMMUP00000002687	yes	AAELEMELNEHSLVIDTLK	19	0	2154.09	3	0.006279	65.943		1	3582600	0	3582600
245	8758	gi|384950542	yes	AAELEPDQLLAWQGLANLYEK	21	0	2371.21	2	5.525e-14	178.73	1	1	14836000	5448600	9387700
246	5062	ENSMMUP00000020000	yes	AAELEYESVLCVKPDVSVYR	20	1	2326.15	2,3	3.8725e-15	195.96	4	1	18900000	15732000	3167900
247	5282	ENSMMUP00000021573	yes	AAELFGLTAEEVYLVHDELDKPLGR	25	1	2784.43	4	0.0005081	69.779		1	3992800	0	3992800
248	1803	DNAJC17_transcript_01	yes	AAELFHQLSQALEVLTDAAAR	21	0	2253.18	3	7.1506e-16	170.16	1	1	5513000	192530	5320400
249	2407	ENSMMUP00000002454	yes	AAELFVETIAK	11	0	1190.65	2	0.22814	45.653		1	23630	0	23630
250	2063	ENSMMUP00000000214	yes	AAELIANSLATAGDGLIELR	20	0	1997.08	2,3	5.2823e-85	296.81	4	11	198910000	119080000	79832000
251	8548	gi|383415479	no	AAELTATQVEEGEEEEDFRK	20	1	2280.04	3	0.012248	89.866		2	25608000	0	25608000
252	9242	SCLY_transcript_01	yes	AAELVTQNCEAYEAHMR	17	0	1991.88	3	0.0027692	82.529	1		31219000	31219000	0
253	4796	ENSMMUP00000018308	yes	AAEMLSQLDLFSR	13	0	1479.74	2	2.3727e-05	140.31	1	1	8996200	7601600	1394500
254	7512	gi|380787633	yes	AAEMMASLLK	10	0	1063.54	2	0.00025669	142.83	1	1	4675100	1663100	3012000
255	2715	ENSMMUP00000004463	yes	AAEMVPDLPSPPMEAPAPASNPSGR	25	0	2488.17	2,3,4	4.366e-19	163.18	5	3	100510000	70606000	29907000
256	9384	ZNF541_transcript_01	yes	AAENGASDPPEPEPDPALLQAR	22	0	2244.07	2,3	3.5967e-19	198.14	3	3	35591000	31963000	3628500
257	7674	gi|380790273	yes	AAENNVFHLVATVCSQEEPVQPLLR	25	0	2820.42	3	2.1679e-06	103.02		1	9464300	0	9464300
258	5060	ENSMMUP00000019986	yes	AAEPAEDNCINFVAMK	16	0	1778.8	2	1.0014e-05	180.7	7	6	86933000	43026000	43906000
259	8412	gi|380817886	yes	AAEPLLTLESLTEIVASAPK	20	0	2052.14	2,3	5.0417e-21	226.65	2	2	84226000	22281000	61945000
260	375	ARFGAP2_transcript_01	yes	AAEPNKTEIQTLFK	14	1	1588.85	2	1.9394e-07	192.46	1	2	206460000	201980000	4486400
261	913	C9orf40_transcript_01	yes	AAEPVTFHVPWK	12	0	1380.72	3	0.11871	56.043	1		2431700	2431700	0
262	87	ACSS3_transcript_01	yes	AAEQISWYKPWTK	13	1	1606.81	2,3	2.9105e-10	212.11	4	1	194110000	180850000	13259000
263	3493	ENSMMUP00000009718	yes	AAESGAQSAPLPIEGVDISPK	21	0	2036.04	2,3	1.7276e-45	257.93	12	15	1060400000	782890000	277550000
264	1126	CDC14A_transcript_01	yes	AAESGELIGACEFMK	15	0	1611.73	3	0.13887	38.3	1		1543800	1543800	0
265	8035;2800	gi|380810820	no	AAESIDQKNDSQLVIEAYK	19	1	2121.06	3	0.12045	50.392	1		6194100	6194100	0
266	1410	COPB2_transcript_01	yes	AAESLADPTEYENLFPGLK	19	0	2064.01	2,3	1.0228e-10	205.88	5	10	428790000	225290000	203500000
267	1349	CNOT2_transcript_01	yes	AAETDPGMVHLALGSDLTTLGLNLNSPENLYPK	33	0	3450.73	3,4	9.4559e-19	104.72	1	3	78343000	34326000	44018000
268	6874	ENSMMUP00000035437	yes	AAETLNFGPEWLR	13	0	1502.75	2,3	1.1814e-07	178.15	2	1	26989000	2289300	24700000
269	8083	gi|380811592	yes	AAETQTLNFGPEWLR	15	0	1731.86	2,3	6.2091e-09	218.21	5	4	41374000	10206000	31168000
270	4416	ENSMMUP00000015887	yes	AAETSGVSLEPVYSEAFK	18	0	1883.92	2,3	6.2761e-08	210.09	1	4	49374000	30112000	19262000
271	3278	ENSMMUP00000008209	yes	AAETVVDPEMTPYLDIANQTGR	22	0	2390.14	2,3	3.6131e-42	252.83	4	4	105710000	76930000	28782000
272	8911	KIF17_transcript_01	yes	AAEVEIKDLQSEFQLEK	17	1	1976.01	2	0.00033521	111.01		1	6196500	0	6196500
273	6814	ENSMMUP00000033924	yes	AAEVVASAMRPGPESPSTQR	20	1	2040.01	2,3,4	3.5054e-13	157.8	4	3	46851000	34846000	12005000
274	9379	ZCCHC8_transcript_01	yes	AAEVYFGDLELFEPFDHPEESILKPVHTR	29	1	3384.67	3	1.026e-07	92.886		1	4800900	0	4800900
275	5982	ENSMMUP00000026211	yes	AAEWQLDQPSWSGR	14	0	1629.75	2	1.1368e-07	203.11	5	1	125680000	96513000	29164000
276	7217;8038	gi|380810904	no	AAEWYNIDFSLQNQLR	16	0	1966.95	2	0.00097578	95.236	1		2577500	2577500	0
277	216	ALB_transcript_01	yes	AAFAECCQAADK	12	0	1340.55	2	1.2568e-24	228.78	25	12	23398000	22409000	988710
278	216	ALB_transcript_01	yes	AAFAECCQAADKAACLLPK	19	1	2093.97	2,3	2.1696e-08	148.26	8		338130000	338130000	0
279	364	ENSMMUP00000003127	yes	AAFAHFPELYDFALSNVAEVDSR	23	0	2568.23	3	9.5962e-05	85.737		2	18670000	0	18670000
280	7732	gi|383423159	yes	AAFAHFPELYDFALSNVAEVDTR	23	0	2582.24	3	3.4879e-08	144.27		2	19614000	0	19614000
281	8479	gi|383410195	yes	AAFDDAIAELDTLSEESYK	19	0	2086.96	2,3	6.6351e-116	320.92	9	23	2813800000	1516100000	1297700000
282	8479	gi|383410195	yes	AAFDDAIAELDTLSEESYKDSTLIMQLLR	29	1	3257.6	3,4	2.7245e-33	175.28		2	99248000	0	99248000
283	951	CAND1_transcript_01	yes	AAFECMYTLLDSCLDR	16	0	1963.85	2	0.00023352	115.31		1	466340	0	466340
284	3532	ENSMMUP00000009951	yes	AAFENWEVEVTFR	13	0	1596.76	2	3.2724e-26	178.84		2	0	0	0
285	1466;7791	CPT1B_transcript_01	no	AAFFVALDEESYR	13	0	1516.72	2	0.14259	51.211	1		3026400	3026400	0
286	1465;7917	CPT1A_transcript_01	no	AAFFVTLDETEQGYRTEDPDTSMDSYAK	28	1	3186.4	3	2.2131e-09	133.1	1		8812100	8812100	0
287	4191	ENSMMUP00000014431	yes	AAFGELPSGGGTVEK	15	0	1418.7	2	0.00081562	104.94	2	1	39739000	39715000	24674
288	5768	ENSMMUP00000024814	yes	AAFGISDSYVDGSSFDPQR	19	0	2017.9	2	3.6067e-05	110.74		1	189420	0	189420
289	5768	ENSMMUP00000024814	yes	AAFGISDSYVDGSSFDPQRR	20	1	2174	2,3	8.1053e-05	96.673	1	1	34002000	2332800	31669000
290	7508	gi|380787585	yes	AAFGLSEAGFNTACVTK	17	0	1742.83	2,3	1.848e-75	294.93	8	10	745780000	674990000	70787000
291	8145	gi|380812698	yes	AAFGQGSGPIMLDEVQCMGTEASLADCK	28	0	2942.29	2,3	1.3348e-16	155.39	2	2	40417000	22806000	17611000
292	8833	gi|387542138	yes	AAFLGCLTDVR	11	0	1221.62	2	0.01237	88.596	1		1414600	1414600	0
293	8	AARS2_transcript_01	yes	AAFLNFFR	8	0	984.518	2	0.00046441	182.13	2	1	2522800	2069900	452840
294	6955	ENSMMUP00000037290	yes	AAFNNNVSVAYECLSAGGR	19	0	1998.92	2	3.0886e-05	112.56	1		2911900	2911900	0
295	6710	NUDT19_transcript_01	yes	AAFPSLPHTGDSNADNTGALPEDVAFR	27	0	2769.3	3	2.2002e-06	91.767		1	22688000	0	22688000
296	4063	ENSMMUP00000013528	yes	AAFQEALNTAGDK	13	0	1334.65	2	5.4204e-05	144.8	1	1	548590	483970	64629
297	4063	ENSMMUP00000013528	yes	AAFQEALNTAGDKLVVVDFSATWCGPCK	28	1	3054.46	3,4	1.344e-08	97.542		3	42953000	0	42953000
298	7028	ENSMMUP00000038621	no	AAFQLGSPWR	10	0	1131.58	2	3.7735e-07	169.65	9	5	703940000	623600000	80333000
299	7028	ENSMMUP00000038621	no	AAFQLGSPWRR	11	1	1287.68	3	0.097285	71.349	1		7828100	7828100	0
300	3488	ENSMMUP00000009662	yes	AAFQPEANPSHLTLNTALVESEDL	24	0	2566.26	2,3	1.0364e-12	155.88	4	4	122980000	59497000	63483000
301	1396	COMMD3_transcript_01	yes	AAFQSLLDAQADEAVLDHPDLK	22	0	2366.18	3	0.00047365	77.037		3	76978000	0	76978000
302	7311	gi|380784075	yes	AAFTTPDHAPLSPQSSVASSGSEQTEEQGSSR	32	0	3245.47	3,4	9.3269e-62	200.52	3	2	99303000	40460000	58843000
303	3363	ENSMMUP00000008810	yes	AAFTVSLDPGPLEQFPHSMEPQLR	24	0	2666.32	2,3,4	2.3075e-18	163.79	2	4	48321000	17407000	30914000
304	5849	ENSMMUP00000025380	yes	AAFVLPEFAR	10	0	1119.61	2	0.024578	84.17	1		5197500	5197500	0
305	5686	ENSMMUP00000024249	yes	AAGAAEAAVAALEEVGSAGQFEELLR	26	0	2529.27	2,3	3.4048e-41	219.23	2	1	5418900	2265700	3153300
306	1350	CNOT3_transcript_01	yes	AAGALLNGPPQFSTAPEIK	19	0	1881	2,3	2.9626e-09	157.47	2	3	27381000	17830000	9550700
307	786	C19orf45_transcript_01	yes	AAGALLPCPRPCPMSQQDFLK	21	1	2356.15	2,3	1.0243e-05	117.84	3	1	11364000	7145800	4217800
308	8396	gi|380817494	yes	AAGDELPYTFAAPESYEELR	20	0	2228.03	2,3	0.004119	66.152	1	1	6245900	5733400	512520
309	8142	gi|380812668	yes	AAGDITVIENSDVSPETESSEK	22	0	2277.05	2,3	6.8026e-20	195.09	2	4	41969000	40666000	1303700
310	1393	COMMD1_transcript_01	yes	AAGELEGGKPLNGLLNALAQDTFHGHPGITEELLR	35	1	3637.89	4	0.02843	34.313	1		7487400	7487400	0
311	1523	ENSMMUP00000029015	yes	AAGELGIAVCNIPSAAVEETADSTICHILNLYR	33	0	3527.74	3	0.012459	39.188	1		9299900	9299900	0
312	2729	ENSMMUP00000004572	yes	AAGEPIKEGDNDYFTCITK	19	1	2127.98	2,3	1.5664e-22	240.13	6	9	1716000000	817470000	898560000
313	531	ATP6V1D_transcript_01	yes	AAGEVLEPANLLAEEKDEDLLFE	23	1	2514.24	2,3	5.9053e-05	100.53	1	3	78012000	18547000	59465000
314	8061	gi|380811238	yes	AAGFDETEQDLTQR	14	0	1579.71	2,3	0.0012392	105.99	3	1	18520000	16674000	1846000
315	7607	gi|380789209	yes	AAGFKDPLLASGTDGVGTK	19	1	1803.94	2,3	2.1753e-10	184.83	6	6	1322100000	638130000	684010000
316	8707	gi|384945626	yes	AAGGAEGGSGPGAAMGDCAEIK	22	0	1932.83	2	4.5917e-20	171	2	1	336480	255770	80712
317	9365	ENSMMUP00000029313	yes	AAGGGGSGDPLAPAGVPCAFSPHSQAYFALASTDGHLR	38	0	3666.73	3,4	5.078e-13	82.946	4	3	55208000	34430000	20778000
318	7936	gi|380808496	yes	AAGGIELFVGGIGPDGHIAFNEPGSSLVSR	30	0	2923.48	2,3,4	6.1719e-21	155.91	4	8	239060000	69327000	169730000
319	9016	PGM5_transcript_01	yes	AAGGIILTASHCPGGPGGEFGVK	23	0	2152.07	2,3	9.4487e-27	186.06		3	45236000	0	45236000
320	4487	gi|387540180	yes	AAGGLHLLPWSR	12	0	1276.7	3	0.11198	57.019		1	4945600	0	4945600
321	8880	HSPG2_transcript_01	yes	AAGGPGPEQEASFTVTVPPSEGSSYR	26	0	2577.2	2,3	3.0217e-27	175	2	3	68217000	53568000	14649000
322	2238	gi|383413639	yes	AAGGPGTEPAAPVSSTSSLPLAALNMR	27	0	2522.28	3	5.9897e-09	102.45		1	587690	0	587690
323	5694	ENSMMUP00000024288	yes	AAGHQADEILVPLDSK	16	0	1662.86	2,3	3.4961e-08	218.28	6	9	2305900000	945670000	1360200000
324	1592	CYP2U1_transcript_01	yes	AAGIDPSVVGPQVLLAHLAR	20	0	1983.13	3	0.0031981	68.845		1	5286500	0	5286500
325	150	ADSL_transcript_01	yes	AAGIIHLGATSCYVGDNTDLIILR	24	0	2542.32	3	1.4021e-05	98.816	1	1	41585000	11266000	30319000
326	6450	ENSMMUP00000029521	yes	AAGLATMISTMRPDIDNMDEYVR	23	1	2569.2	2,3	1.6384e-06	138.66	10	10	585470000	226460000	359020000
327	4175	ENSMMUP00000014326	yes	AAGLLGANSASFSQASGNMGTSPSSMAR	28	0	2627.21	3	1.0216e-16	156.58	1	1	10857000	9061000	1796000
328	2253	ENSMMUP00000001464	yes	AAGLQDYAPEITAPEENEELPCTEP	25	0	2743.22	3	0.00013169	73.546		2	1958800	0	1958800
329	1967	EIF2B5_transcript_01	yes	AAGMNMEEEEELQQNLWGLK	20	0	2319.05	2,3	5.0417e-21	226.65	1	2	17628000	12883000	4744600
330	5110	ENSMMUP00000020305	yes	AAGPDTHPGPAPTPAELPWTNIDLK	25	0	2565.29	3	2.8067e-06	100.53	1		3637700	3637700	0
331	6162	ENSMMUP00000027505	yes	AAGQGTGGAAGDADGPGGPGVPGGPGEAGAAGDGGPQGAGAAR	43	0	3397.53	3,4	4.7715e-59	136.55	1	3	13144000	10876000	2267800
332	7139	EP400_transcript_01	yes	AAGQTVVAQPVHVQQLLK	18	0	1886.07	2,3	0.00020325	99.481	3	1	110320000	76765000	33558000
333	2219	ENSMMUP00000001192	yes	AAGQVTPPTPPQTAQPPLPGPPPAAVEMAMQIQR	34	0	3443.77	4	3.284e-09	77.791	1		667310	667310	0
334	3050	ENSMMUP00000006853	yes	AAGSAQGNNQASNSTSEVKDLLEQK	25	1	2546.22	3	0.00012149	81.144		1	9820400	0	9820400
335	6480	ENSMMUP00000029712	yes	AAGSEATTPVILAAGAGGEEGEHVK	25	0	2321.15	2	0.061694	39.659	2		4477100	4477100	0
336	6480	ENSMMUP00000029712	yes	AAGSEATTPVILAAGAGGEEGEHVKPFTPEK	31	1	3020.51	3	8.1842e-14	104.53	2	1	19110000	14330000	4779100
337	7218;2175	FLNB_transcript_02	no	AAGSGELSVTVK	12	0	1117.6	2	0.05496	66.393	1		113300	113300	0
338	6015	ENSMMUP00000026428	yes	AAGSPHLTLEFCNYPSSMR	19	0	2136.97	3	5.4969e-05	105.9	1		31167000	31167000	0
339	8761	gi|387273399	yes	AAGSPSSSDQDEKLPGQDESIAGTSEQNDILK	32	1	3273.51	3,4	3.8635e-18	115.06	4	2	265680000	172110000	93568000
340	6664	HYI_transcript_01	yes	AAGSSGFEAVEVAWPYAEPPEALAR	25	0	2574.24	2,3	7.4705e-14	158.78	1	2	45580000	17648000	27932000
341	8776	gi|387539474	yes	AAGTAAALAFLSQESR	16	0	1562.81	2	2.2235e-36	264.92	2	3	17137000	4094700	13042000
342	5293	ENSMMUP00000021637	yes	AAGTGFTVNVAWNGPR	16	0	1616.81	2	0.00060682	117.08		2	55041000	0	55041000
343	1928	EEF1G_transcript_01	yes	AAGTLYTYPENWR	13	0	1540.73	2,3	1.0644e-30	253.54	13	10	1155000000	423830000	731210000
344	6669	ENSMMUP00000031222	yes	AAGTSNYWEDLRK	13	1	1509.72	2	1.2923e-07	179.67	4	5	148110000	93484000	54623000
345	7334	gi|380784513	yes	AAGVCLMLLATCCEDDIVPHVLPFIK	26	0	2941.46	3,4	9.5432e-07	132.14		5	75779000	0	75779000
346	5759	ENSMMUP00000024752	yes	AAGVEAAAEVAATEIK	16	0	1499.78	2	1.73e-60	285.65	6	7	965980000	454380000	511600000
347	5759	ENSMMUP00000024752	yes	AAGVEAAAEVAATEIKMEEESGAPGVPSGNGAPGPK	36	1	3348.61	3,4	8.6481e-39	141.38	8	5	540220000	243950000	296270000
348	5358	ENSMMUP00000021964	yes	AAGVEPDAILKPELLSAIEK	20	1	2063.15	2,3	2.2382e-07	131.54	2	2	127790000	22852000	104940000
349	2548	ENSMMUP00000003385	yes	AAGVLPQNEQPYSTFMNNSK	20	0	2195.03	2,3	4.4212e-07	121.26	2	1	2422700	1505400	917270
350	5003	ENSMMUP00000019544	yes	AAGVNVEPFWPGLFAK	16	0	1701.89	2,3	8.8465e-10	165.86	13	14	905450000	775220000	130230000
351	8880	HSPG2_transcript_01	yes	AAGVPSATITWR	12	0	1228.66	2	0.0082388	88.338	1	1	90510000	82217000	8292900
352	2822	ENSMMUP00000005224	yes	AAGVVLEMIR	10	0	1057.6	2	0.00060638	140.45	7	7	77492000	51001000	26491000
353	8743	gi|384949412	yes	AAGWMAMFMGLNLMTR	16	0	1799.83	2	0.20531	16.747		1	1736200	0	1736200
354	1889	DUT_transcript_01	yes	AAGYDLYSAYDYTIPPMEK	19	0	2166.98	2,3	6.9625e-08	136.66	2	3	54471000	28818000	25653000
355	1313	CLMN_transcript_01	yes	AAHEWDWFQR	10	0	1344.6	2	0.0015694	112.13	2	4	106520000	45505000	61014000
356	1313	CLMN_transcript_01	yes	AAHEWDWFQREELIGQISDIR	21	1	2598.26	3	5.4629e-16	171.04		1	28974000	0	28974000
357	8689	gi|384941910	yes	AAHIFFTDTCPEPLFSELGR	20	0	2307.1	2,3	9.3876e-08	131.45	4	5	131740000	67529000	64208000
358	2478	ENSMMUP00000039432	yes	AAHLCAEAALR	11	0	1181.6	3	0.0029831	103.26	3	2	441900	172980	268920
359	1093	CCT2_transcript_01	yes	AAHSEGNTTAGLDMR	15	0	1529.69	2,3	0.00024122	122.33	6	4	2224900	748710	1476100
360	5557	ENSMMUP00000023258	yes	AAHSFVVTEFETTICSLK	18	0	2039	2,3	0.00022928	97.904	1	2	17038000	7981100	9056500
361	5280	ENSMMUP00000021568	yes	AAHVFFTDSCPDALFNELVK	20	0	2280.09	2,3	1.5644e-08	137.81	2	3	32224000	20303000	11921000
362	2788	gi|383416711	yes	AAHVLMPHESTVEHTHVDINEMESPLATR	29	0	3250.55	3,4	1.0562e-07	91.175	2		3683500	3683500	0
363	5163	ENSMMUP00000020686	yes	AAHVMDLAGNKAAALDIAMIK	21	1	2123.12	2	0.0010058	82.449	1		1979300	1979300	0
364	7829	gi|383408331	yes	AAIAFLHALWQDR	13	0	1510.8	3	0.00036545	118.28	1		4729600	4729600	0
365	2459	ENSMMUP00000002789	yes	AAIAQALAGEVSVVPPSR	18	0	1734.96	2,3	2.7791e-07	183.6		3	2450400	0	2450400
366	1275	CIC_transcript_01	yes	AAIASIPVGSFEAGASGRPGPAPR	24	1	2235.18	3	0.028125	50.957	2	1	38626000	25180000	13446000
367	5925;2704	FUS_transcript_01	no	AAIDWFDGK	9	0	1021.49	2	0.00090417	150.35	7	6	205810000	143520000	62285000
368	2704	ENSMMUP00000004407	yes	AAIDWFDGKEFHGNIIK	17	1	1959.98	2,3	0.00012788	124.25	2	4	250130000	182480000	67650000
369	5925	FUS_transcript_01	yes	AAIDWFDGKEFSGNPIK	17	1	1893.93	2,3	9.734e-06	179.74	12	7	1874400000	1149500000	724810000
370	8459	gi|383409263	yes	AAIGCGIVESILNWVK	16	0	1728.92	3	6.2827e-05	186.16		1	4352300	0	4352300
371	5453	ENSMMUP00000022589	yes	AAIGVHLGCTSACVAVYK	18	0	1875.93	2,3	2.7005e-08	211.57	4	6	58322000	16021000	42302000
372	3816	gi|380786099	yes	AAIHQILTENTPVSEQLSVPQR	22	0	2430.29	2,3,4	1.0748e-20	211.87	6	8	794080000	467890000	326180000
373	6922	ENSMMUP00000036577	yes	AAILGFTSPVWAVR	14	0	1486.83	2	6.2344e-06	161.48		1	779460	0	779460
374	7957	gi|380808762	yes	AAILPTSIFLTNK	13	0	1387.81	2	2.1681e-09	189.3	3	6	68165000	53727000	14438000
375	7957	gi|380808762	yes	AAILPTSIFLTNKK	14	1	1515.9	2	0.086795	63.185		2	40667000	0	40667000
376	7149	ERC1_transcript_02	no	AAILQTEVDALR	12	0	1298.72	2	0.00035153	128.68	1	2	16054000	12393000	3661300
377	2145	gi|380786867	yes	AAILSVPAAQNPEDLR	16	0	1663.89	2	0.0052863	79.652	1		15925000	15925000	0
378	3232	ENSMMUP00000007963	yes	AAIPSSGSLVATHDYYR	17	0	1806.89	2	4.1493e-05	122.1	1	2	19113000	17688000	1425100
379	8225	gi|380814222	yes	AAIQCLQALSGVVSPFHLIIDHLIPK	26	0	2839.58	4	0.10903	34.19		1	3129400	0	3129400
380	5426	ENSMMUP00000022451	yes	AAIQGNGDLGAAAATAHNGFSCSNCSMLSER	31	0	3137.37	3,4	2.114e-19	132.35	2	2	33489000	13932000	19556000
381	5866	ENSMMUP00000025498	yes	AAIQTFQNTYQVLAVTFNDTSDQIISGGIDNDIK	34	0	3699.83	3	3.5976e-09	77.062	1		3013200	3013200	0
382	3941	ENSMMUP00000012768	yes	AAIRTQPADVLQWSAGYFSALSR	23	1	2507.29	3	0.086582	44.238	1		92464000	92464000	0
383	1350	CNOT3_transcript_01	yes	AAISSGIEDPVPTLHLTER	19	0	2005.05	2,3	3.1188e-12	217.91	1	5	164820000	11008000	153810000
384	7256	gi|380783017	yes	AAIVHNVDSDDLISMGSNDIEVLK	24	0	2554.26	3	2.269e-05	123.53		1	16213000	0	16213000
385	7256	gi|380783017	yes	AAIVHNVDSDDLISMGSNDIEVLKK	25	1	2682.35	4	0.0051292	55.844	1		2044300	2044300	0
386	2460	ENSMMUP00000002797	yes	AAIYGGIEGGGTR	13	0	1220.61	2	2.4321e-10	207.47	6	5	86226000	60494000	25733000
387	719	C11orf96_transcript_01	yes	AAKPGELMGICSSYQAVMPHFVCLADEFPQPVRPAK	36	2	4000.95	4	2.8967e-21	105.9	2	1	51103000	8884400	42219000
388	1835	DONSON_transcript_01	yes	AALAAGLHLR	10	0	991.593	2	0.0060368	101.54	3	2	5086300	2843400	2242900
389	3862	ENSMMUP00000012182	no	AALAALCPGDLIQAINGESTELMTHLEAQNR	31	0	3306.63	3,4	8.7291e-09	82.849	4	2	40506000	7838000	32668000
390	6605	FBXO15_transcript_01	yes	AALADILKPVNPYTGLPVK	19	1	1979.15	3	3.3135e-05	119.47		1	5431900	0	5431900
391	4286	ENSMMUP00000015125	yes	AALAEEQTEVAVK	13	0	1357.71	2	7.4568e-06	168.61	2	3	13069000	5248700	7820100
392	1857;7861	DPYSL3_transcript_01	no	AALAGGTTMIIDHVVPEPESSLTEAYEK	28	0	2928.44	2,3,4	7.3553e-09	120.42	5	7	530560000	335590000	194970000
393	1856	DPYSL2_transcript_01	yes	AALAGGTTMIIDHVVPEPGTSLLAAFDQWR	30	0	3136.6	3,4	3.7071e-13	123.85	1	4	213780000	19200000	194580000
394	7962	gi|380808836	yes	AALAGGTTMILDHVFPDTGVSLLSAYEQWR	30	0	3218.61	3	6.4928e-06	73.212		1	8048200	0	8048200
395	9026;9027	PLEC_transcript_02	no	AALAHSEEVTASQVAATK	18	0	1782.91	3	2.0838e-05	124.2	1	1	554660	343050	211610
396	8657	gi|383422721	yes	AALANLCIGDVITAIDGESTSNMTHLEAQNR	31	0	3284.58	3,4	6.4235e-22	141.19	2	4	32155000	7006000	25149000
397	8218	gi|383419503	yes	AALASAHQCHPLPQTLSVLK	20	0	2141.14	3	0.020016	54.288		1	2283200	0	2283200
398	6559	ENSMMUP00000030298	yes	AALASLPPLPAQFK	14	0	1422.82	2	0.00031211	118.76	4	4	114230000	49746000	64488000
399	1302	ENSMMUP00000032322	yes	AALCGTPTPSLASAPWR	17	0	1754.88	2	0.00020137	105.53	1		4911800	4911800	0
400	4973	ENSMMUP00000019320	yes	AALCHFCIDMLNAK	14	0	1662.77	2,3	1.8921e-06	168.31	2		73400000	73400000	0
401	8224	gi|380814218	yes	AALDCSTSHLDEFYSDPHAVAGALK	25	0	2674.23	2,3,4	3.4442e-38	212.85	5	3	252370000	203390000	48983000
402	6450	ENSMMUP00000029521	yes	AALDEAQGVGLDSTGYYDQEIYGGSDSR	28	0	2936.29	2,3	3.7777e-30	175.76	2	4	43098000	22339000	20759000
403	3160	ENSMMUP00000007565	yes	AALDGTPGMIGYGMAK	16	0	1551.74	2,3	1.3189e-07	192.39	14	10	1143100000	1119500000	23602000
404	5025	ENSMMUP00000019751	yes	AALDKIDQQYLNEIVGGQEPGEEDTQNDLK	30	1	3329.59	3	1.4719e-10	101.39	1	1	19075000	4123300	14951000
405	1327	CMAS_transcript_01	yes	AALDSGAFQSVWVSTDHDEIENVAK	25	0	2688.27	2,3	5.5959e-10	148.91	5	7	626680000	254140000	372540000
406	6660	ENSMMUP00000040605	yes	AALDSINELPENILLELFTHVPAR	24	0	2674.43	3	5.1544e-06	132.48		2	72564000	0	72564000
407	2627	ENSMMUP00000003936	yes	AALDSLSLFTGLGLSEQK	18	0	1848.98	2	2.4482e-08	204.07	4	4	25508000	4850000	20658000
408	8326	gi|380815986	yes	AALEAFGESAETR	13	0	1350.64	2	0.0099195	84.566	1		623800	623800	0
409	6093	ENSMMUP00000027017	yes	AALEAIDELDLFGAHGGR	18	0	1853.93	3	7.4606e-06	127.57	2	2	17625000	9608200	8016500
410	6333	ENSMMUP00000028687	yes	AALEALGSCLNNK	13	0	1359.68	2	7.1319e-05	147.33	1	1	33142000	25678000	7463600
411	8049	gi|380811058	yes	AALEALLGR	9	0	912.539	2	0.016992	108.98	1		0	0	0
412	4372	ENSMMUP00000015593	yes	AALEAVGGTVVLE	13	0	1227.67	2	5.0996e-07	171.92	6	3	112240000	73547000	38692000
413	3430	ENSMMUP00000009253	yes	AALEESFPR	9	0	1018.51	2	0.0021718	127.3	2	1	4167600	3655500	512150
414	53	ACAP2_transcript_01	yes	AALEEVEGDVAELELK	16	0	1713.87	2	0.00019696	117		1	1127000	0	1127000
415	8023	gi|380810654	yes	AALEEVYPDLTPEETR	16	0	1831.88	2	0.015646	69.331	1		6976800	6976800	0
416	8023	gi|380810654	yes	AALEEVYPDLTPEETRR	17	1	1987.99	2,3	0.0078404	77.776	1	2	180070000	55686000	124390000
417	5547	ENSMMUP00000023202	yes	AALEGTATYQGDIYFCTGYDPPMKPYGR	28	1	3141.42	3	2.6059e-06	90.193	1	1	8808300	6240100	2568100
418	8127	gi|380812292	yes	AALEQDLAFWYGPR	14	0	1635.8	2	0.0049432	89.507	1		4063500	4063500	0
419	7267	gi|380783189	yes	AALETDENLLLCAPTGAGK	19	0	1942.97	2,3	2.6403e-10	211.09	3	4	93198000	89787000	3411100
420	376	ARFGAP3_transcript_02	yes	AALEVSSIIK	10	0	1029.61	2	0.0079545	97.456		2	3177600	0	3177600
421	7190	FAM213A_transcript_03	yes	AALEYLEDIDLK	12	0	1391.72	2	8.6438e-35	198.57	3	8	185100000	148440000	36664000
422	7521;84	ACSL6_transcript_01	no	AALGCQVYEGYGQTECTAGCTFTTPGDWTSGHVGAPLPCNHIK	43	0	4668.06	3,4,5	3.0718e-12	65.758	3	7	489690000	127710000	361980000
423	6874	ENSMMUP00000035437	yes	AALGDLTPPPQQQQQQQLTAFLQQLQALKPPR	32	1	3551.92	4	0.00093387	53.361	1		3431300	3431300	0
424	4319	ENSMMUP00000015307	yes	AALGEEADAVDTGISR	16	0	1573.76	2,3	1.9934e-06	188.9	3	1	128630000	116440000	12190000
425	900	C8orf33_transcript_01	yes	AALGHLAGEAAAAPGPGTPCASR	23	0	2102.03	3	8.3781e-06	130.56	1		10858000	10858000	0
426	3597	ENSMMUP00000010376	yes	AALGPSSQNVTEYVVR	16	0	1689.87	2,3	3.666e-09	223.7	8	7	108820000	54771000	54050000
427	897	C8A_transcript_01	yes	AALGYNILTQEDAQSVYDATYYGGQCETVYNGEWR	35	0	4004.78	3	1.8695e-30	142.01	2	1	13684000	6664200	7019900
428	7106;6867	ENSMMUP00000040755	no	AALHLYSNTLNFQISEVEPK	20	0	2273.17	2,3	3.9326e-06	110.44	1	2	15057000	6963900	8092900
429	7545	gi|380788113	yes	AALHPPALAVLSHTPDGATQTIAWVGK	27	0	2721.46	3,4	4.8882e-07	95.206	5	2	100380000	73852000	26530000
430	1517;1518	CSTF2_transcript_01	no	AALIMQVLQLTADQIAMLPPEQR	23	0	2549.37	2,3	5.5508e-09	148.89	1	3	35802000	5783800	30018000
431	7997	gi|380809544	yes	AALLAQYADVTDEEDEADEKDDSGATTMNIGSDK	34	1	3587.56	3	6.7282e-06	69.201	1		3675100	3675100	0
432	4292	ENSMMUP00000015154	yes	AALLDQIR	8	0	898.524	2	0.0082003	124.98	3	1	2169100	1973500	195570
433	6818	ENSMMUP00000034030	yes	AALLEAGMPECTEDK	15	0	1633.73	2	5.9214e-06	158.52	2	2	39899000	39822000	76966
434	3000	ENSMMUP00000006521	yes	AALLELTGAVDYAAIPR	17	0	1742.96	2	1.6485e-05	151.9	1	1	20034000	16126000	3907500
435	7799	gi|380796981	no	AALLELWELR	10	0	1212.69	2	0.00079646	133.23	2	2	5079600	2480300	2599300
436	7799	gi|380796981	no	AALLELWELRR	11	1	1368.79	2	0.00022464	142.83	1		40903000	40903000	0
437	7809;8939	gi|380797319	no	AALLEQALSNAR	12	0	1255.69	2	0.0004134	122.34	2		17992000	17992000	0
438	7144	EPRS_transcript_01	yes	AALLNQHYQVNFK	13	0	1544.81	2,3	1.9163e-17	234.39	3		468050000	468050000	0
439	8527	gi|383414099	yes	AALLWALAAALER	13	0	1367.79	2	4.5741e-05	161.1		1	1212300	0	1212300
440	7358	gi|380784945	yes	AALNGADIYAGCCTLK	16	0	1696.79	3	0.0021138	88.768	1		16467000	16467000	0
441	60	ACE_transcript_01	yes	AALPAQELEEYNK	13	0	1474.73	2,3	1.6859e-05	164.48	7	7	817640000	609550000	208090000
442	8705	gi|384945418	yes	AALPSHVVTMLDNFPTNLHPMSQLSAAVTALNSESNFAR	39	0	4151.06	3,4,5	4.4872e-24	101.84	9	24	2646000000	89760000	2556200000
443	7804	gi|380797175	yes	AALPSLTNPPSLSPIR	16	0	1632.92	2	0.00032773	110.97	1		12028000	12028000	0
444	4823;8078	gi|380811516	no	AALPTPALTPEDK	13	0	1322.71	2	0.0025356	98.337	2	1	94201000	94187000	14085
445	6144	ENSMMUP00000027332	yes	AALQEGHQFLCSTEA	15	0	1660.75	2,3	2.1126e-05	152.16	5	4	158480000	85969000	72511000
446	8816;4635	gi|387541238	no	AALQLVVDPGDPR	13	0	1349.73	2	0.049474	65.043	1		7037700	7037700	0
447	7574;6	AAR2_transcript_01	no	AALQMDPELAK	11	0	1185.61	2	0.00056522	116.55	3	4	19215000	9472400	9742400
448	7574;6	AAR2_transcript_01	no	AALQMDPELAKR	12	1	1341.71	2	0.022634	77.64	1		35050000	35050000	0
449	6059	ENSMMUP00000026802	yes	AALQTAPESADDSPSQLSK	19	0	1914.92	2	0.091078	44.468		1	46934	0	46934
450	1638	DCHS1_transcript_01	yes	AALQVPEHTAFGTCYPLEPAR	21	0	2327.14	3	0.00069274	78.088		1	2296500	0	2296500
451	5960	ENSMMUP00000026042	yes	AALRPAVSSSDQQSLIR	17	1	1797.97	3	0.00022225	118.55	1		15419000	15419000	0
452	7808	gi|380797287	yes	AALSALESFLK	11	0	1148.64	2	4.0887e-19	196.88	2		5410300	5410300	0
453	185	ENSMMUP00000006568	yes	AALSASEGEEVPQDR	15	0	1557.73	2	0.00034791	117.2	1		34241	34241	0
454	185	ENSMMUP00000006568	yes	AALSASEGEEVPQDRVPSHVPFLLIGGGTAAFAAAR	36	1	3590.85	3,4	8.9204e-07	70.632	3	5	532810000	33982000	498830000
455	2461	ENSMMUP00000002808	yes	AALSCLLDSVR	11	0	1203.63	2	9.2236e-65	268.58	14	9	1313200000	575090000	738150000
456	2461	ENSMMUP00000002808	yes	AALSCLLDSVRR	12	1	1359.73	2	0.0050562	94.767		1	268270000	0	268270000
457	2067	ENSMMUP00000000262	yes	AALSEMVEYITHNR	14	0	1632.79	2,3	0.00011819	136.3	2	2	93245000	52542000	40703000
458	7279	gi|380783481	yes	AALSGANVLTLIEK	14	0	1398.81	2	7.7819e-05	141.34	2	1	9963500	9900100	63401
459	8230	VPS13D_transcript_01	yes	AALSHSGSPGVVPEGNGTFLDDTHNVSEWR	30	0	3135.46	4	0.041504	36.319		1	32423000	0	32423000
460	8083	gi|380811592	yes	AALSSQQQQQLALLLQQFQALK	22	0	2454.36	2,3	5.7027e-29	235.24	3	2	84053000	47660000	36393000
461	1401	COMMD9_transcript_01	yes	AALTAEHFAALQSLLK	16	0	1682.94	2,3	8.2432e-08	198.23	3	3	51221000	26345000	24875000
462	1339	CNDP2_transcript_01	yes	AALTTLFK	8	0	863.512	2	8.0395e-11	210.1	6	5	58460000	36484000	21976000
463	8467	gi|383409739	yes	AALVAGMYPNLVHVDR	16	0	1724.9	2	0.0021138	88.768		1	17249000	0	17249000
464	8467	gi|383409739	yes	AALVAGMYPNLVHVDRENLVLTGPK	25	1	2676.44	2,3	0.00025955	74.698	1	1	13277000	12425000	851910
465	3009	ENSMMUP00000006580	yes	AALVAQNYINYQQGTPHR	18	0	2043.03	2,3	1.9779e-06	201.57	1	2	130670000	52743000	77922000
466	1488	gi|387539884	yes	AALVGGTTMIIDHVVPEPGSSLLTSFEK	28	0	2868.49	3	1.5663e-05	80.061	1	1	6877500	2592600	4284900
467	933	CAD_transcript_01	yes	AALVLEDGSVLR	12	0	1241.7	2	9.3061e-25	227.37	6	6	151100000	72599000	78503000
468	3559	ENSMMUP00000010154	yes	AAMAAAQSGTPGPVFVELPIDVLYPYFMVQK	31	0	3309.68	3	4.464e-18	112.26	1		3699900	3699900	0
469	1749	DHX9_transcript_01	yes	AAMEALVVEVTK	12	0	1259.68	2,3	4.2537e-07	141.38	11	5	75655000	69154000	6501200
470	1749	DHX9_transcript_01	yes	AAMEALVVEVTKQPAIISQLDPVNER	26	1	2820.51	3,4	3.2824e-06	115.01	2	2	32983000	24091000	8892800
471	7556	gi|380788269	yes	AAMEPIVISAK	11	0	1128.62	2	0.075957	66.56		2	2817000	0	2817000
472	1533	CTNNB1_transcript_01	yes	AAMFPETLDEGMQIPSTQFDAAHPTNVQR	29	0	3201.49	3,4	1.5465e-13	133.27	5	6	265650000	166720000	98936000
473	8741;4779	gi|384949264	no	AAMGEDYKADCPPGNPAPTSNHGPDAAEAEEDFVDPWTVQTSSAK	45	1	4730.04	3,4	9.4651e-13	64.395	4	4	428570000	188730000	239840000
474	7533;317;6265;323	gi|380787939	no	AAMIWIVGEYAER	13	0	1507.75	2	8.4858e-05	130.1	2	3	5167800	2940300	2227500
475	23	ABCF1_transcript_01	yes	AANAAENDFSVSQAEMSSR	19	0	1983.86	2,3	3.2682e-136	331.8	5	8	265280000	212160000	53126000
476	2280	ENSMMUP00000001665	yes	AANAIQQQTVVVPASSLANAK	21	0	2080.13	3	5.1874e-06	113.54	1		624150	624150	0
477	8063	gi|380811262	yes	AANATTNPSQLLPLELVDK	19	0	1994.07	2,3	1.0324e-40	261.63	7	7	518090000	241890000	276200000
478	42	ACAA2_transcript_01	yes	AANDAGYFNDEMAPIEVK	18	0	1953.88	2,3	6.1599e-08	195.96	6	10	437450000	419850000	17607000
479	6028;7265	ENSMMUP00000026506	no	AANILVGENLVCK	13	0	1399.75	2	0.00074432	110.29	1	1	111110000	111080000	35433
480	2916	ENSMMUP00000005967	yes	AANIVIQTEPPVPVSINSNITR	22	0	2332.28	2,3	5.127e-08	139.02	2	3	19801000	7147800	12654000
481	4987	ENSMMUP00000019447	yes	AANLSGAESPETDASTCLQQNK	22	0	2291.03	3	0.00027959	82.482	1		1189300	1189300	0
482	7443	gi|383408429	yes	AANMIPAHDSPLAALAFDASGTK	23	0	2268.12	2,3	3.7688e-12	152.66	4	6	219280000	54301000	164970000
483	1583	CYC1_transcript_01	yes	AANNGALPPDLSYIVLAR	18	0	1854	2,3	2.4004e-05	123.4		2	6583800	0	6583800
484	818	C20orf194_transcript_01	yes	AANPAAAFILAENGIVTR	18	0	1797.97	2	3.7106e-06	131.25	1		3709600	3709600	0
485	5959	gi|380817932	yes	AANQVEETLHTHLPQTPETNFR	22	0	2532.24	3,4	1.1614e-05	109.5	2		1617500	1617500	0
486	8183	gi|380813378	yes	AANREENEILPPDHLNGVK	19	1	2115.07	4	0.047317	58.159	1		1955500	1955500	0
487	7418	gi|380786013	yes	AANSLEAFIFETQDK	15	0	1682.82	2,3	3.7702e-47	270.26	3	15	300060000	221090000	78969000
488	7418	gi|380786013	yes	AANSLEAFIFETQDKLYQPEYQEVSTEEQR	30	1	3562.67	3,4	3.1057e-26	161.49	4	2	19820000	15125000	4695300
489	7418	gi|380786013	yes	AANSLEAFIFETQDKLYQPEYQEVSTEEQREEISGK	36	2	4205.99	3	0.15782	36.583		1	5769600	0	5769600
490	6843	ENSMMUP00000034677	yes	AANVCYQEFDVPAVFPVELK	20	0	2295.12	2	4.6373e-06	108.71	1		4089000	4089000	0
491	8484;1557	gi|383410587	no	AANVGSMFQYWK	12	0	1400.65	2	8.4438e-12	186.76	2	4	8824400	3174500	5649900
492	2722	ENSMMUP00000034756	yes	AANYDFYQLLEEK	13	0	1602.76	2	4.6441e-05	135.02	1		2762300	2762300	0
493	5947	ENSMMUP00000025961	yes	AAPAAAAEPQASGGPR	16	0	1420.71	2	0.0014764	87.083	2	1	1591400	1195000	396360
494	8665	gi|383423175	yes	AAPAEALGIPDEHYLDNLCIFCGER	25	0	2830.31	3	5.0349e-05	81.144		1	8142800	0	8142800
495	8851	gi|387543026	yes	AAPAGGGGSAVSVLAPNGR	19	0	1607.84	2,3	2.2096e-10	180.7	4	7	117240000	48339000	68899000
496	4094	ENSMMUP00000013729	yes	AAPAGWLSEERAEELGGPSGPGSSR	25	1	2467.17	3	0.00031139	73.672	1	1	41846000	24072000	17774000
497	6033	ENSMMUP00000026525	yes	AAPALIDPLYLMAQVR	16	0	1740.96	2,3	4.562e-05	153.24	3	6	286300000	100990000	185310000
498	203	AKAP8_transcript_01	yes	AAPAPAATDAEVEQTDAESKDAIPTE	26	1	2597.2	2,3,4	2.9893e-06	122.6	4	2	26029000	22678000	3351200
499	1759	DLAT_transcript_01	yes	AAPAPAAVVPPTGPGMAPVPTGVFTDIPISNIR	33	0	3180.7	2,3,4,5	1.1901e-17	96.338	12	9	1923400000	674750000	1248600000
500	1759	DLAT_transcript_01	yes	AAPAPAAVVPPTGPGMAPVPTGVFTDIPISNIRR	34	1	3336.8	3,4	0.029318	37.045	3		32519000	32519000	0
501	2071	gi|380811448	yes	AAPAPGLISVFSSPQELGASLAQLVAQR	28	0	2777.51	3	1.0558e-05	79.445		1	3452000	0	3452000
502	873	ENSMMUP00000004421	yes	AAPAVAGVQGGSELPSGSRPR	21	1	1963.02	2,3	0.00028176	91.657	3		20161000	20161000	0
503	62	ACIN1_transcript_05	yes	AAPCIYWLPLTDSQIVQK	18	0	2102.09	2,3	4.3226e-05	118.55	5	5	152610000	40788000	111820000
504	5446	ENSMMUP00000022550	yes	AAPCPPPPPDPQFVLR	16	0	1757.89	2,3	6.8089e-05	125.22		4	5604900	0	5604900
505	2961	ENSMMUP00000006217	yes	AAPDAQVPPEYVWAPARPPEETSDHADL	28	1	3028.42	3,4	0.00013778	71.052	3	1	18823000	14880000	3942400
506	4333	gi|383421847	yes	AAPEEPQQRPPEAAAAAPAGTTSSR	25	1	2460.2	2,3,4	6.6489e-37	204.04	12	8	168250000	135220000	33034000
507	1688	DDX47_transcript_01	yes	AAPEESDSPTEASQPVMEEEETK	23	0	2490.06	2,3	7.3924e-06	131.56	3	3	3189500	517410	2672100
508	2711	ENSMMUP00000004448	yes	AAPEINNLIEEATEFIK	17	0	1900.98	3	0.00058351	95.197		1	1535200	0	1535200
509	9222	RNF25_transcript_01	yes	AAPEPQQPMELYQPSAESLR	20	0	2241.07	2,3	5.5192e-15	168.05	3	4	127070000	93482000	33589000
510	9223	ENSMMUP00000023705	yes	AAPEQPLAISR	11	0	1151.63	2	0.00052786	117.2	1	3	4064500	1733200	2331300
511	3307	ENSMMUP00000008439	yes	AAPFSLEYR	9	0	1052.53	2	0.015365	101.65	3	3	66334000	24298000	42036000
512	4717	ENSMMUP00000017846	yes	AAPGAGPGPGSGAPAGLEAAR	21	0	1730.87	2,3	1.2987e-15	166.6	4	4	68621000	31867000	36754000
513	112	ENSMMUP00000028801	yes	AAPGGLELCVGDQAQDWR	18	0	1941.9	2,3	1.7191e-06	142.58	3	6	72500000	62902000	9597700
514	1948	EGLN1_transcript_01	yes	AAPGGQGSAVAAEAEPGKEEPPAR	24	1	2246.09	2,3,4	1.9347e-12	156.92	5		9845900	9845900	0
515	6509	ENSMMUP00000029909	yes	AAPGPALCLFDVDGTLTAPR	20	0	2041.03	2,3	5.241e-15	176.81	6	5	63523000	23602000	39921000
516	9305	TANGO6_transcript_01	yes	AAPGQAVGSGAQETCGLDR	19	0	1843.85	2	0.00011518	94.281	1		94341	94341	0
517	4981	ENSMMUP00000019386	yes	AAPGVLESDLPSAVTLLK	18	0	1780	2,3	1.0812e-08	183.7	3	3	11339000	3791800	7547500
518	8603	gi|383419097	yes	AAPLAGFGYGLPISR	15	0	1488.81	2	6.6503e-05	141.54	2	1	43677000	42537000	1139300
519	8021	gi|380810522	yes	AAPLDSIHSLAAYYIDCIR	19	0	2148.07	2,3	3.514e-10	178.06	5	5	136550000	62860000	73692000
520	7312	gi|380784103	yes	AAPLIPLSQQIPTGNSLYESYYK	23	0	2552.32	2	1.8175e-26	180.52	2	2	14276000	4263000	10013000
521	4826;8818	ENSMMUP00000018478	no	AAPLQGMLPGLLAPLR	16	0	1616.94	2,3	4.6741e-05	140.31	6	12	325930000	165040000	160890000
522	6037	ENSMMUP00000026565	yes	AAPPALLEPLQPPTDVSQDPR	21	0	2211.15	2,3	1.562e-05	101.38	2	3	19827000	8778400	11048000
523	6264	GAS2L1_transcript_01	yes	AAPPAPNAPAAGEDTTETTPAPGTPAR	27	0	2528.21	2,3,4	5.2056e-30	179.17	8	4	57103000	51977000	5126600
524	8839	gi|387542416	yes	AAPPDPQDELLPLAGPGSQWLR	22	0	2327.19	2,3	2.1144e-05	95.624	3	4	35199000	6091800	29107000
525	3382	ENSMMUP00000008942	yes	AAPPGEYFSVGSQVSCR	17	0	1810.83	2,3	2.7964e-07	176.49	5	7	183700000	91874000	91824000
526	3906	ENSMMUP00000012478	yes	AAPPGPGPLR	10	0	931.524	2	0.17108	40.724	1		757170	757170	0
527	3362	ENSMMUP00000008798	yes	AAPPPGQSQAQSQGQPVPTAPAR	23	0	2240.13	3,4	1.4664e-05	119.27	2	1	8723100	8700100	22984
528	9350	UBR4_transcript_01	yes	AAPPPPPPPPPLESSPR	17	0	1702.9	2,3	1.964e-05	148.41	6	2	122220000	121580000	635600
529	5153	ENSMMUP00000020631	yes	AAPPPPPPPPPPPGADR	17	0	1626.85	2,3	9.238e-05	118.51	3	1	16711000	16657000	54199
530	8872	HDHD1_transcript_01	yes	AAPPPQPVTHLIFDMDGLLLDTER	24	0	2645.35	2,3	1.163e-18	165.1	3	2	51566000	32257000	19309000
531	4084	ENSMMUP00000013679	yes	AAPQASEPVAAQLLGQPPTQEEGSK	25	0	2503.26	3	8.2257e-05	77.543	1		2261400	2261400	0
532	1236	CHCHD2_transcript_01	yes	AAPRPAPVAQPPAAAPPSAVGSSAAAPR	28	1	2532.36	2,3,4,5	2.5711e-48	202.66	11	16	1538500000	610580000	927910000
533	4527	ENSMMUP00000016598	yes	AAPRPSPAISVSVSAPAFYAPQK	23	1	2311.23	2,3	6.9703e-12	150.69	3	1	11543000	10433000	1109800
534	4527	ENSMMUP00000016598	yes	AAPRPSPAISVSVSAPAFYAPQKK	24	2	2439.33	3,4	3.8321e-12	158.52	3	2	159570000	126400000	33171000
535	3259	ENSMMUP00000008088	yes	AAPSEGQAFAVGVEK	15	0	1459.73	2	3.2476e-05	144.33	4	1	41722000	27230000	14492000
536	7997	gi|380809544	yes	AAPSEVAAVAPGEGDGGGGGGGFGSWLDGR	30	0	2657.21	3	2.2193e-08	91.556	2	1	3764100	1732000	2032200
537	1049	CCDC58_transcript_01	yes	AAPSGGVNCEEFAEFQELLK	20	0	2195.02	2,3	3.7756e-07	122.53	2	3	31512000	7933100	23579000
538	6479	ENSMMUP00000029711	yes	AAPSLLNWR	9	0	1026.56	2	3.4496e-12	207.68	3	3	19774000	12934000	6839800
539	7637	gi|380789569	yes	AAPSPGPSTFSFVPPSK	17	0	1672.85	2,3	6.7484e-05	122.14	2	1	101160000	100900000	258740
540	7620	SREBF1_transcript_01	yes	AAPSPLSPPQPAPTPLK	17	0	1667.92	2,3	5.3435e-06	158.17	2		3143700	3143700	0
541	5965	ENSMMUP00000026088	yes	AAPSPSGGGGSGGGSGSGTPGPVGSPAPGHPAVSSMQGK	39	0	3242.5	2,3,4	3.2129e-15	85.404	11	5	62517000	55755000	6761500
542	1557	CUX1_transcript_01	yes	AAPSSEGDSCDGVEATEGPGSADTEEPK	28	0	2749.11	3	1.5935e-49	210.64	2	2	3529000	3475500	53474
543	573;8427	gi|380818184	no	AAPSTAPVEATPPKPGEAEAPPK	23	1	2212.14	2,3,4	3.9096e-18	168.81	5	6	64369000	18315000	46054000
544	2052	ENSMMUP00000026448	yes	AAPSVTLFPPSSEELQANK	19	0	1985.01	2,3	7.3146e-09	152.32	13	19	2566700000	1995200000	571440000
545	2697	ENSMMUP00000004370	yes	AAPVDLELK	9	0	954.539	2	0.0048026	111.46	1	1	3580100	2446400	1133700
546	2697	ENSMMUP00000004370	yes	AAPVDLELKK	10	1	1082.63	2	0.0062521	102.52	4	3	436820000	405540000	31276000
547	5487	ENSMMUP00000022782	no	AAPVINNGSPTILGK	15	0	1450.81	2	1.1585e-06	161.04	1	1	62596000	57948000	4647700
548	9274;3114	SON_transcript_01	no	AAPVTGGMGAVLMR	14	0	1329.69	2	1.2537e-05	159.5	2	1	93264000	93228000	36178
549	1967	EIF2B5_transcript_01	yes	AAPVVAPPGVVVSR	14	0	1317.78	2	0.00058846	109.84	4	1	47107000	35012000	12095000
550	8862	GPAT2_transcript_01	yes	AAQAGSPLVLLSTHK	15	0	1491.84	3	0.0019769	92.856	2		97856000	97856000	0
551	8659	gi|383422869	yes	AAQAGVAVGDWVLSIDGENAGSLTHIEAQNK	31	0	3120.55	3,4	3.0348e-18	116.35	2	4	81342000	16914000	64428000
552	8532;8266	gi|383414591	no	AAQALALLR	9	0	925.571	2	0.00042503	153.08	6	6	133780000	65477000	68303000
553	3224	ENSMMUP00000007910	yes	AAQAMDCEVSNGSGLR	16	0	1664.72	2	0.0015782	91.812	1	1	3858100	3792700	65366
554	7650	gi|380789847	yes	AAQAVESGALELSPSFHQK	19	0	1968.99	3	0.00031511	89.866	1	1	71131000	35349000	35782000
555	1781	DNAH2_transcript_01	yes	AAQAVVATEEQGNALAVSEPEPQAELPKEEPEPR	34	1	3583.76	3	2.3273e-40	168.09		1	3574100	0	3574100
556	4252	ENSMMUP00000014943	yes	AAQFGSVSFNPSTPGASYGPGR	22	0	2154.01	2,3	5.5962e-77	285.61	6	9	60271000	20520000	39751000
557	4252	ENSMMUP00000014943	yes	AAQFGSVSFNPSTPGASYGPGRQEPR	26	1	2664.27	3	4.4658e-06	120.23	1		4121400	4121400	0
558	8900	KAT8_transcript_01	yes	AAQGAAAAVAAATSGVAGEGEPGPGENAAAEGTAPSPGR	39	0	3345.58	4	0.0016624	38.678		1	288200	0	288200
559	6169	ENSMMUP00000027540	yes	AAQGEPQVQFK	11	0	1201.61	2	1.6755e-19	199.03	12	8	495540000	162540000	332990000
560	5451	ENSMMUP00000022572	yes	AAQGPPTPAVPPNTDVMACTQTALLQK	27	0	2776.39	2,3,4	1.917e-29	171.78	7	7	193360000	90764000	102600000
561	8547	gi|383415443	yes	AAQHDLPASEGEVWSMPVPVER	22	0	2404.15	2,3	8.5224e-09	146.99		3	81067000	0	81067000
562	8666	gi|383423185	yes	AAQIANETGNLAASYHLAR	19	0	1970	2,3	9.8955e-22	207.43	4	4	509750000	375480000	134280000
563	7155	ETFDH_transcript_01	yes	AAQIGAHTLSGACLDPAAFK	20	0	1998	2,3	3.9445e-06	110.41	3	3	131110000	94693000	36419000
564	3175	ENSMMUP00000007636	yes	AAQIPESDQIK	11	0	1198.62	2	1.405e-10	174.4	5	6	56594000	16140000	40453000
565	6022	ENSMMUP00000026468	yes	AAQIPIVATTSTPGIVR	17	0	1693.97	2	3.075e-07	166.48	1		985710	985710	0
566	1924	EEA1_transcript_01	yes	AAQLATEIADIK	12	0	1242.68	2	0.00043983	119.25	1		28748000	28748000	0
567	8126;4360	gi|380812266	no	AAQLCGAGMAAVVDK	15	0	1460.71	2	8.0718e-07	196.18	1	2	77039000	74677000	2362000
568	46	ACAD8_transcript_01	yes	AAQLGFGGVYVQTDVGGSGLSR	22	0	2138.08	2,3	8.2912e-21	212.39	3	2	39269000	35159000	4110000
569	8879	HSPBP1_transcript_01	yes	AAQLIGTCSQNVAAIQEQVLGLGALR	26	0	2680.43	3	8.4297e-07	111.53	1	3	49547000	19593000	29954000
570	8879	HSPBP1_transcript_01	yes	AAQLIGTCSQNVAAIQEQVLGLGALRK	27	1	2808.53	3,4	0.0011814	60.278	2		21719000	21719000	0
571	7479;2076	ENSMMUP00000000315	no	AAQLPNDVVLQIMELCGATR	20	0	2198.12	2,3	1.4336e-13	176.67	2	2	26987000	14066000	12921000
572	1933	EFCAB14_transcript_01	yes	AAQLRPVSLPGVSSIEDLQDLFHK	24	1	2619.4	3,4	6.4026e-27	190.64	2	2	30879000	1554400	29325000
573	5421	gi|380785389	yes	AAQLVDKDSTFLSTLEHHLSR	21	1	2367.22	3,4,5	1.0944e-12	154.75	4	5	83693000	31340000	52353000
574	2944	ENSMMUP00000006132	yes	AAQPPGPPAQPCQLCGR	17	0	1803.85	2,3	1.8184e-05	146.59	2		43928000	43928000	0
575	2186	ENSMMUP00000001020	yes	AAQQQDGGGAAQLAGPAAEADPLGR	25	0	2319.12	2,3	1.0325e-69	260.08	11	10	435350000	172770000	262580000
576	126	ENSMMUP00000014016	yes	AAQSALATIFNLHLDQTPSR	20	0	2153.12	3	0.046986	48.883		1	4321900	0	4321900
577	6329	ENSMMUP00000028650	yes	AAQSFSNALYLQDGDKNCLVAR	22	1	2440.18	2,3	2.1204e-33	236.95	3	4	338450000	208620000	129820000
578	3993	ENSMMUP00000013071	yes	AAQSLDEMSQTITDLLSEQK	20	0	2207.06	2,3	2.1454e-15	213.93	4	2	35533000	33612000	1921600
579	4502	ENSMMUP00000016469	yes	AAQSSFSIPNSSSGPYGSQDSVHSSPEDGGGGGR	34	0	3265.41	3,4	2.5505e-23	112.62	3	3	139230000	46924000	92310000
580	8236;8767	gi|380814350	no	AAQTELGQQILADFEEAFPSQGTK	24	0	2578.26	2,3	4.7723e-27	196.1	1	1	39372000	12208000	27164000
581	7229	FRYL_transcript_01	yes	AAQTTIETAIHSLIETLK	18	0	1939.06	2,3	0.00020438	99.413	3	1	7779000	6894900	884130
582	4541	ENSMMUP00000016675	no	AAQVAPAAASSLGNPPPPPPSELKK	25	1	2394.29	3,4	0.00020397	71.148	3	2	25369000	20498000	4871600
583	7680	gi|380790475	yes	AAQVTIQSSGTFSNK	15	0	1537.77	2,3	5.306e-60	280.62	2	1	2248200	2202900	45290
584	5217	ENSMMUP00000021108	yes	AAQYACSLLGHALQR	15	0	1657.84	2,3	6.155e-07	212.87	2	2	1351900000	73157000	1278700000
585	7636	gi|380789561	yes	AAQYGLQLVESQNELQNQLDK	21	0	2388.19	2,3	3.7914e-28	242.18	4	4	59390000	44062000	15328000
586	5191	ENSMMUP00000020924	yes	AAQYQVNQAAAAQAAATAAAMGIPQAVLPPLPK	33	0	3201.7	3,4	3.1469e-26	125.16	2		48042000	48042000	0
587	256	AMER2_transcript_01	yes	AAREPEEPGQDAPRDPAGEPAGGEEVPAPADR	32	2	3237.49	4	7.6313e-08	82.65	1		1249500	1249500	0
588	4151	TBRG4_transcript_01	yes	AARPEELLELLGGSHHLDNNHAALVLIR	28	1	3057.65	4,5,6	0.00016676	69.47	1	3	11469000	2479700	8989500
589	6625	ENSMMUP00000030791	yes	AARPITLGIDLGTTSVK	17	1	1711.98	2	0.00063256	97.32	1		6429100	6429100	0
590	9238	SCAF1_transcript_01	yes	AARPPPAASATPTAQPLPQPPAPR	24	1	2359.28	3,4	7.5336e-27	198.49	4	3	129350000	57706000	71641000
591	8815	gi|387541218	yes	AASAAAASAAAASAASGSPGPGESSAGGEK	30	0	2416.11	2,3	9.1822e-107	269.94	9	6	174910000	98709000	76197000
592	8815	gi|387541218	yes	AASAAAASAAAASAASGSPGPGESSAGGEKR	31	1	2572.21	2,3,4	2.4255e-99	253.13	17	15	1325700000	1303200000	22518000
593	8612	gi|383419793	yes	AASAAGAAGSAGGSSGAAGAAGGGAGTGTRPGDGGTASAGTAGPGAATK	49	1	3728.73	3,4,5,6	1.6481e-104	162.23	33	24	1122800000	755710000	367110000
594	169	AGPS_transcript_01	yes	AASAATAAPTATPAAQESGTIPK	23	0	2082.06	2,3	1.4313e-28	212.76	8	4	49911000	49022000	889620
595	4908	ENSMMUP00000018993	yes	AASADSTTEGTPADGFTVLSTK	22	0	2126	2,3	1.256e-27	228.85	7	2	119310000	118870000	444000
596	69;7843	ACOT7_transcript_01	no	AASAFFTYVSLSQEGR	16	0	1732.84	2	8.7979e-36	260.96	4	3	26491000	23110000	3380500
597	6057	ENSMMUP00000026792	yes	AASAGVPYHGEVPVSLAR	18	0	1779.93	3	7.0106e-05	110.35	1	1	46760000	13603000	33157000
598	5633	ENSMMUP00000023777	yes	AASAIYSGYIFDYDYYR	17	0	2036.92	2	0.034578	58.712		1	1392900	0	1392900
599	5633	ENSMMUP00000023777	yes	AASAIYSGYIFDYDYYRDDFYDR	23	1	2848.23	3	0.00021077	87.24		1	10122000	0	10122000
600	3339	ENSMMUP00000008655	yes	AASAPPPPDKLEGGGGPAPPPAPPSTGR	28	1	2545.29	3	3.6215e-09	120.63	2	1	2250900	1895200	355710
601	3339	ENSMMUP00000008655	yes	AASAPPPPDKLEGGGGPAPPPAPPSTGRK	29	2	2673.39	3	6.3703e-12	109.68	1		2314200	2314200	0
602	7970	gi|380808996	yes	AASAPYFEVLEK	12	0	1323.67	2	0.0017816	104.59	1		19734000	19734000	0
603	9031	POC5_transcript_01	yes	AASASSAHVPVSVLGAGSAATAASEEMYVPR	31	0	2943.44	3	1.1926e-10	90.097	1	2	19294000	8281900	11013000
604	1200	CEP170B_transcript_01	yes	AASATGVPLEASGEQVR	17	0	1641.83	2	0.013346	66.977		1	174950	0	174950
605	5028	ENSMMUP00000019763	yes	AASAVPGDTAAATTLK	16	0	1443.76	2,3	5.058e-05	137.21	8	3	6946500	6035700	910780
606	9045	PRKAR2A_transcript_01	yes	AASAYAVGDVK	11	0	1050.53	2	0.077354	66.267	1		54251	54251	0
607	4143	ENSMMUP00000014106	yes	AASCVLLHTGQK	12	0	1283.67	2	3.7458e-19	212.09	1	2	5972500	5783000	189490
608	8479	gi|383410195	yes	AASDIAMTELPPTHPIR	17	0	1818.93	2,3,4	4.0003e-12	188.4	28	28	4479000000	2635800000	1843100000
609	494	ATMIN_transcript_01	yes	AASEAAAAGSAALAAGAR	18	0	1485.75	2	2.2306e-06	131.51	1	1	456140	169280	286870
610	2419	ENSMMUP00000002541	yes	AASEAAVMSSSSLK	14	0	1337.65	2	3.7103e-06	161.76	3	2	6121300	1172500	4948800
611	1677	DDX21_transcript_01	yes	AASEESNGDIDQEISVEQK	19	0	2047.92	2,3	8.4358e-31	250.47	3	2	14589000	13169000	1419900
612	4623	gi|380790207	yes	AASELYSPLSGEVTEINEALAENPGLVNK	29	0	3014.51	3	2.5546e-26	164.06	1		8879500	8879500	0
613	4225	ENSMMUP00000014713	yes	AASEQQADTSGGDSPKDESKPPFSYAQLIVQAISSAQDR	39	2	4078.94	4	0.0021269	43.804	1	1	5645800	2029300	3616500
614	7057;7056	ENSMMUP00000039513	no	AASERDTDIASLQQELK	17	1	1873.94	3	4.3686e-05	184.99	2		51823000	51823000	0
615	7566	gi|380788469	yes	AASEVAGVVANAPSPPESSSLCASK	25	0	2385.15	2,3	3.1689e-27	177.91	5	5	39112000	16116000	22996000
616	6701	ENSMMUP00000031420	yes	AASFFSDFGLMWYLEELK	18	0	2153.02	2	0.039772	50.079		1	14778000	0	14778000
617	8403	gi|380817634	yes	AASGAVEPGPPGAAVAPSSALAPPPAADHLFR	32	0	2948.51	3	0.10346	24.032	1		5002900	5002900	0
618	6896;8068	ENSMMUP00000035946	no	AASGEDSTEEALAAAAAPWEGVPVPGVDR	29	0	2822.34	3	0.021346	41.047	1		4342900	4342900	0
619	1815	DNAJC8_transcript_01	yes	AASGESGTSGSGGSTEEAFMTFYSEVK	27	0	2673.14	2,3	3.6595e-16	153.1	3	1	8315000	3306400	5008600
620	8556;7999	gi|383415827	no	AASGFISPLSAECMLQYK	18	0	1971.94	2	0.077386	66.977		1	0	0	0
621	312	ANXA4_transcript_01	yes	AASGFNAVEDAQTLR	15	0	1548.75	2,3	1.8553e-13	233.4	3	2	41995000	31655000	10340000
622	6049	ENSMMUP00000026683	yes	AASGGSGSENVGPPAAAVPGPLSR	24	0	2105.05	3	0.00018432	73.831	1		6035200	6035200	0
623	8382	gi|380817252	yes	AASGPSGSAPAVAAASQPGSYPALSAQAAR	30	0	2668.32	2,3,4	1.4526e-76	241.7	6	3	61709000	52854000	8855200
624	7459	gi|380786895	yes	AASGYPVKVPLEVQEADEAK	20	1	2100.07	2,3	9.1487e-21	228.85	2	5	412400000	139420000	272980000
625	7459	gi|380786895	yes	AASGYPVKVPLEVQEADEAKLQQTEAELR	29	2	3168.63	3,4	9.2559e-15	140.57	2	1	61869000	54251000	7617800
626	1916	ECI2_transcript_03	yes	AASKDDSAITVLTGNGDYYSSGNDLTNFTDIPPGGVEEK	39	1	4017.86	3,4	1.1945e-09	72.959	2	2	28344000	19583000	8760500
627	6001	ENSMMUP00000026330	yes	AASKPVEAAVVAAAAPSSASGVGGGGTAGPGTGGLPR	37	1	3102.61	2,3,4,5	7.5161e-92	204.35	9		205100000	205100000	0
628	8852	gi|387543028	yes	AASLEYDYETIR	12	0	1429.67	2	1.7447e-18	208.27	7	4	544750000	537430000	7314300
629	8917	KLC4_transcript_01	yes	AASLNYLNQPSAAPLQVSR	19	0	1999.05	2,3	3.2037e-10	180.31	1	3	35233000	34023000	1209700
630	1849	DPP7_transcript_01	yes	AASNIIFSNGNLDPWAGGGIR	21	0	2129.07	2	3.5211e-17	217.98	3	1	48833000	47008000	1825200
631	7622	gi|380789373	yes	AASPLGNPELCPSALQGLSQAMK	23	0	2339.16	3	9.6247e-20	171.06	1	1	3287600	2391500	896080
632	7776	gi|380795903	no	AASPMPLFGNGDILSFEDANR	21	0	2221.05	2,3	1.4993e-05	101.64	1	2	18803000	5735100	13068000
633	2364	ENSMMUP00000002190	yes	AASPQDLAGGYTSSLACHR	19	0	1960.91	3	0.042255	51.495	1		59043000	59043000	0
634	7625	gi|380789413	yes	AASPTSQTVASHVPFADLCSTLER	24	0	2544.23	2,3	2.3427e-27	186.13	3	3	52352000	20862000	31490000
635	8966	MYCBP2_transcript_01	yes	AASQNMIFPSPGSCAVLK	18	0	1876.92	2	0.019711	104.88	1		3286900	3286900	0
636	4761	ENSMMUP00000018128	yes	AASQQEIEQSIEALNMLMLDLEPASTAAPLHK	32	0	3448.72	3,4,5	1.1144e-18	118.42	2	2	7248700	2105100	5143600
637	7246	GCN1L1_transcript_01	yes	AASQSTQVPTVTEGVAAALLLLK	23	0	2267.27	2,3	8.2785e-05	88.036	1	1	30195000	13244000	16951000
638	5073	ENSMMUP00000020086	yes	AASSEGNFEGDIESVDLAEFAK	22	0	2285.03	2,3	1.7184e-20	208.27	5	3	20918000	8416600	12501000
639	5177	ENSMMUP00000020818	yes	AASSSSTLIAGTLEEVPDSGSLSPAQSPR	29	0	2814.39	3	4.9086e-11	105.24	1		2086100	2086100	0
640	6143	ENSMMUP00000027328	yes	AASTAPSSTSTPAASSAGLIYIDPSNLR	28	0	2705.35	2,3	1.6757e-09	128.29	2	1	21779000	20737000	1041700
641	3955	ENSMMUP00000012862	yes	AASTDIAGLEESFR	14	0	1465.7	2	2.9778e-07	186.49	2	4	9923500	3984800	5938700
642	3955	ENSMMUP00000012862	yes	AASTDIAGLEESFRK	15	1	1593.8	2	4.6829e-06	205.62	2	4	54997000	42143000	12854000
643	27	ABHD14B_transcript_01	yes	AASVEQHEGTIQVQGQALFFR	21	0	2315.17	2,3	3.6849e-16	213.93	4	2	70203000	53447000	16756000
644	6976	ENSMMUP00000037597	yes	AASVRPVLDIYSASGMPLASLLWK	24	1	2544.38	3	4.8331e-07	138.82		2	22289000	0	22289000
645	665	ENSMMUP00000028168	yes	AASVVQPQPLVVVK	14	0	1433.86	2,3	1.8033e-07	208.27	2	2	20665000	20427000	237380
646	665	ENSMMUP00000028168	yes	AASVVQPQPLVVVKEEK	17	1	1820.04	2,3	2.7674e-05	191.44	3	2	125460000	58985000	66473000
647	3149	ENSMMUP00000007496	yes	AATAAAVVAEEDTELR	16	0	1615.81	2	2.1418e-08	218.28	3	3	41520000	11406000	30114000
648	3351	ENSMMUP00000008727	yes	AATAAEAVASGSGEPR	16	0	1443.7	2	1.8411e-06	162.46	5	5	74479000	26981000	47499000
649	3351	ENSMMUP00000008727	yes	AATAAEAVASGSGEPREEAGALGPAWDESQLR	32	1	3153.5	3	2.4832e-40	173.96		1	1395600	0	1395600
650	6827	ENSMMUP00000034227	yes	AATAIMCDLCKPPPQESTK	19	1	2117	2,3,4	3.0008e-80	298.84	14	16	2733900000	997630000	1736300000
651	4573	ENSMMUP00000016899	yes	AATALKDVVK	10	1	1014.61	2	0.006184	112.13	3	2	316150	140140	176010
652	2881	ENSMMUP00000005737	yes	AATALLEAGLAR	12	0	1155.66	2	1.1813e-07	171.05	4	5	29428000	7841800	21586000
653	7556	gi|380788269	yes	AATAPLLEAVDNLSAFASNPEFSSIPAQISPEGR	34	0	3469.74	2,3,4,5	1.1212e-26	126.8	6	3	541530000	294400000	247130000
654	4970	ENSMMUP00000031554	yes	AATAPTATTATPPPEGAPPQPGVHNLPVPTLFGTVK	36	0	3502.85	3	9.5087e-07	64.213	1	1	16479000	13302000	3176500
655	8095	gi|380811718	yes	AATASAGVPATVSEKQEFYQLLK	23	1	2408.26	2,3	7.352e-06	135.98	2		5514700	5514700	0
656	2564	ENSMMUP00000003523	yes	AATATMPASVVGQRPTIAMVTAINSQK	27	1	2713.43	3	0.0016025	60.133	1	1	6027300	3786900	2240400
657	8815;6007	gi|387541218	no	AATDAQDANQCCTSCEDNAPATSYCVECSEPLCETCVEAHQR	42	0	4864.88	3,4,5	1.8888e-21	87.235	8	10	2142400000	1642700000	499630000
658	7114	ENSMMUP00000040908	yes	AATDITTPCPSSPESPSSSR	20	0	2046.92	2,3	1.3713e-16	217.35	2	1	17429000	17416000	13121
659	8040	gi|380810936	yes	AATEALGEKSPDSATVSGYDIMK	23	1	2340.12	3	1.6562e-25	178.32	1		13393000	13393000	0
660	787	ENSMMUP00000011729	yes	AATESVPCSPSPLAGEIR	18	0	1840.9	2	9.2604e-09	171.26	1	2	28291000	27756000	534660
661	142	ADK_transcript_01	yes	AATFFGCIGIDK	12	0	1298.63	2	0.00010127	136.96	3	2	17099000	15136000	1963800
662	8699	gi|384944458	yes	AATFFGEVVK	10	0	1067.57	2	1.323e-32	232.41	5	7	109960000	47149000	62809000
663	2063	ENSMMUP00000000214	yes	AATFGLILDDVSLTHLTFGK	20	0	2118.14	2,3	1.643e-10	146.81	1	10	93495000	2879700	90615000
664	2993	ENSMMUP00000006464	yes	AATFTYSPLLYWINK	15	0	1786.93	2	2.0249e-06	194.3	1	2	25770000	12097000	13673000
665	2993	ENSMMUP00000006464	yes	AATFTYSPLLYWINKR	16	1	1943.03	3	0.0019628	94.688	1		8044100	8044100	0
666	5045	ENSMMUP00000019905	yes	AATGEEVSAEDLGGADLHCR	20	0	2056.91	2,3	4.5832e-21	227.46	3	5	673610000	274810000	398800000
667	246	ALKBH7_transcript_01	yes	AATGLLALR	9	0	884.544	2	7.2734e-05	161.79	4	2	4022900	3241100	781800
668	4728	ENSMMUP00000017935	yes	AATGNTSEGEEAFLLIQSEK	20	0	2094.01	2	2.7607e-21	230.67		1	567670	0	567670
669	9320	TEX14_transcript_01	yes	AATGQLTVPPWHPQSSLTLESEAENEPDALLQPPIGSPENTDWQR	45	0	4906.37	4	0.00095288	34.046	1		4389100	4389100	0
670	752	C16orf58_transcript_01	yes	AATHGLMLGALQGDGPLPAELEELR	25	0	2558.32	3	2.1332e-36	198.84	2	2	136520000	74263000	62255000
671	752	C16orf58_transcript_01	yes	AATHGLMLGALQGDGPLPAELEELRNQVR	29	1	3055.59	4	6.3847e-05	71.002	1	1	8585100	1447000	7138100
672	5093	gi|384948176	yes	AATITATSPGALWGLDR	17	0	1699.89	2,3	1.6094e-05	143.97	3	2	194110000	176320000	17791000
673	9045	PRKAR2A_transcript_01	yes	AATIVATSEGSLWGLDR	17	0	1745.89	2,3	1.2205e-26	246.34	6	9	208120000	155610000	52516000
674	923	CAAP1_transcript_01	yes	AATLAVPPPEDVQPSAQQLELLELEMR	27	0	2944.52	2,3,4	3.941e-09	106.93	6	3	47052000	22933000	24119000
675	67	ENSMMUP00000009010	yes	AATLILEPAGR	11	0	1110.64	2	0.00016017	137.17	4	6	25327000	11997000	13330000
676	800	C1orf173_transcript_01	yes	AATLNSEDLQEAAALREAATSEEGEAEGGVAVNDVR	36	1	3642.72	4	0.023295	37.461		1	217370000	0	217370000
677	3731	ENSMMUP00000011294	yes	AATMENAVLLETNTVEEK	18	0	1961.96	2	1.6953e-06	154.74	1	1	18674000	18614000	59437
678	283	ANKRD11_transcript_01	yes	AATPAEGPPGGIQPEATEPEPKPTAEAPK	29	1	2837.41	3	4.4261e-05	72.399	1		4413500	4413500	0
679	3509	ENSMMUP00000009790	yes	AATPESSLEDPLGSFVR	17	0	1774.87	2,3	2.674e-37	266.42	5	4	30332000	14358000	15973000
680	1655	DCUN1D1_transcript_01	yes	AATQCEFSKQEFMDGMTELGCDSIEK	26	1	3011.27	3	7.8818e-06	93.397	1		3661300	3661300	0
681	8936	LSR_transcript_03	yes	AATSGVPSIYAPSTYAHLSPAK	22	0	2188.12	3	0.0003796	79.676	1	3	75291000	38683000	36608000
682	2746	ENSMMUP00000004699	yes	AATSTLSVCDFLGEK	15	0	1597.77	2	0.03252	64.52		1	64631	0	64631
683	1630	ENSMMUP00000013617	yes	AATSVAICPPIPYYLAVGCSDSSVR	25	0	2653.29	2,3	3.1093e-06	125.04	3	2	29810000	15884000	13926000
684	2681	ENSMMUP00000004250	yes	AATTGHVIDIYACALDQTGLLEMK	24	0	2590.28	2,3	4.6211e-27	187.86	1	4	78944000	11772000	67172000
685	608	BCL2L13_transcript_01	yes	AATVEPTEVKEVVPAPEPTETLLSEK	26	1	2763.44	3	0.00052787	65.677	2		8241100	8241100	0
686	355	APOE_transcript_01	yes	AATVGSLASQPLQER	15	0	1526.81	2,3	4.5688e-05	145.86	3	1	72235000	72208000	27499
687	468	ASRGL1_transcript_01	yes	AATVGYGILR	10	0	1019.58	2	0.00019514	144.77	2		6587100	6587100	0
688	1644	DCP1B_transcript_01	yes	AAVAAGGLVGK	11	0	912.539	2	7.3002e-05	143.03	2	2	1426900	1123200	303750
689	2099	ENSMMUP00000000452	yes	AAVAASGLNTMLEGNGQYTLLAPTNEAFEK	30	0	3080.51	2,3,4	1.0835e-10	97.128	5		33647000	33647000	0
690	9376	YRDC_transcript_01	yes	AAVAASVGLSEGSAGSR	17	0	1488.75	2	8.6247e-05	119.4	1		256450	256450	0
691	1772	DMRTB1_transcript_01	yes	AAVAMPSLAGPPFGAEATGSGYPGPLDLR	29	0	2769.38	2,3,4	2.3104e-11	106.11	3	1	22519000	22063000	455400
692	8092	gi|380811704	yes	AAVASCGSGAGSTGSAVATASK	22	0	1866.87	2,3	5.9072e-78	288.78	7	7	7668300	4526600	3141700
693	623	BEND7_transcript_01	yes	AAVASEVSALQAAEHTSPEESR	22	0	2239.07	3	0.00057119	74.618		1	4449500	0	4449500
694	7435	gi|380786483	yes	AAVATLLQSVQVPEFTPK	18	0	1898.05	2,3	8.2898e-08	205.52	10	17	695390000	385060000	310330000
695	3664	ENSMMUP00000010862	yes	AAVAVAVR	8	0	755.465	2	0.0022736	140.53	1		44562	44562	0
696	3677	ENSMMUP00000013813	yes	AAVAVVPLVSEDK	13	0	1296.73	2	0.00057271	113.77	1		28998000	28998000	0
697	3677	ENSMMUP00000013813	yes	AAVAVVPLVSEDKSVTVPEAENPR	24	1	2476.32	3,4	6.8731e-08	140.35	2		48590000	48590000	0
698	138	ADH5_transcript_01	yes	AAVAWEAGKPLSIEEIEVAPPK	22	1	2304.24	2,3,4	6.1972e-12	149.85	4	9	749170000	139910000	609260000
699	4196	ENSMMUP00000014462	yes	AAVDAGFVPNDMQVGQTGK	19	0	1903.91	2,3	8.4682e-09	149.52	14	18	1624400000	1578800000	45681000
700	5061	ENSMMUP00000019999	yes	AAVDASYIDEIDELFK	16	0	1797.87	2	3.7365e-06	198.87	2	2	56146000	38023000	18123000
701	1547	CTU2_transcript_01	yes	AAVDSFLQQQHVLGAGGGPGPTQGK	25	0	2419.22	3	6.0548e-36	187.07	1	1	28913000	13279000	15633000
702	6008	ENSMMUP00000026386	yes	AAVDSFYLLYR	11	0	1316.68	2	1.4124e-06	154.35	1	3	4246100	973760	3272400
703	5897	ENSMMUP00000025662	yes	AAVEAGISGSPVPPQYATQFLK	22	0	2230.16	2,3,4	8.9156e-22	213.93	5	5	438350000	274710000	163640000
704	5897	ENSMMUP00000025662	yes	AAVEAGISGSPVPPQYATQFLKR	23	1	2386.26	2,3	2.9336e-05	127.1	2	2	167590000	73654000	93936000
705	8494	gi|383416883	yes	AAVEALQSQALHATSQQPLR	20	0	2118.12	3	1.1989e-06	117.18	1	1	44582000	26190000	18393000
706	8494	gi|383416883	yes	AAVEALQSQALHATSQQPLRK	21	1	2246.21	2,3	1.2293e-12	151.96		2	5233800	0	5233800
707	8160	gi|380813010	yes	AAVEATVEAGATVESTAC	18	0	1735.79	2	1.0085e-19	155.57	11	11	4217900	2059500	2158300
708	6960	ENSMMUP00000037330	yes	AAVEDNTLTIEPVASQTLPAVK	22	0	2266.21	2,3	1.0347e-20	211.96	4	2	60620000	48189000	12431000
709	4097;3385	ENSMMUP00000013745	no	AAVEEGIVLGGGCALLR	17	0	1683.9	2,3	2.8967e-33	216.39	14	18	904340000	663490000	240840000
710	8808	gi|387540830	yes	AAVEMYISAGEHVK	14	0	1503.74	3	0.0010852	107.53	1	2	101980000	22864000	79112000
711	7334	gi|380784513	yes	AAVENLPTFLVELSR	15	0	1657.9	2,3	3.8253e-13	231.13	7	16	597140000	376680000	220460000
712	3617	gi|384947490	yes	AAVEQHLFDLQSSIDHDLK	19	0	2165.08	2,3	3.03e-10	162.77	1	2	10954000	650650	10304000
713	8263	gi|380814884	yes	AAVESLGFILFR	12	0	1321.74	2	2.9562e-18	204.17	6	8	42527000	13719000	28808000
714	3559	ENSMMUP00000010154	yes	AAVETLGVPCFLGGMAR	17	0	1747.87	2	1.1885e-05	154.6	3	5	73548000	38100000	35447000
715	6263	gi|380783977	yes	AAVEWFDGKDFQGSK	15	1	1683.79	2,3	1.1454e-26	254.45	7	6	1758400000	645630000	1112800000
716	2416	ENSMMUP00000002534	yes	AAVFEEEDFQSMTYGFK	17	0	1997.87	2	1.3459e-05	201.57	2	1	6851100	6520500	330610
717	7571	gi|380788545	yes	AAVGAACGLALENYDDLYR	19	0	2040.96	2	6.6949e-11	193.8	1	2	6757400	3061700	3695700
718	2933	ENSMMUP00000006054	yes	AAVGAGGSTAAAGPGALSAGALEPGTASAAHR	32	0	2674.34	3	1.308e-21	138.92	2	1	9548700	8687600	861130
719	2933	ENSMMUP00000006054	yes	AAVGAGGSTAAAGPGALSAGALEPGTASAAHRR	33	1	2830.44	3,4	0.0024685	48.18	2		71090000	71090000	0
720	7938;7939	gi|380808510	no	AAVGRPLDKHEGALETLLR	19	2	2045.14	2,3	0.00014582	121.72	2	2	160110000	27905000	132200000
721	5131	ENSMMUP00000020469	yes	AAVGVSKPLPSVPPSIGK	18	1	1703	3	0.086056	55.011	1		1157700	1157700	0
722	5847	ENSMMUP00000025365	yes	AAVGVSMAHFSVSDALMSPPPK	22	0	2198.09	3	0.00087341	72.772		1	18741000	0	18741000
723	1676	DDX20_transcript_01	yes	AAVHTYGIASAPNQPLK	17	0	1736.92	3	0.0043965	77.42	1		20544000	20544000	0
724	2550	ENSMMUP00000003403	yes	AAVIPPMVSCTPCNIPIGTPVSGYALYQR	29	0	3131.56	3,4	2.4184e-09	96.052	4	2	12411000	6993700	5417200
725	214	ALAD_transcript_01	yes	AAVLEAMTAFR	11	0	1178.61	2	0.00065334	126.19	1	1	4946400	896910	4049500
726	1125	CDAN1_transcript_01	yes	AAVLESLLR	9	0	970.581	2	0.0014518	135.71	1		110090	110090	0
727	4044	ENSMMUP00000013391	yes	AAVLFQPCGHMCACENCANLMK	22	0	2581.08	3	0.0014219	69.422	1		4004300	4004300	0
728	3197	PDCD2L_transcript_01	yes	AAVLKPVLLGLR	12	1	1248.83	2	0.014217	85.958	1	1	15707000	8917600	6788900
729	7198	FAM84B_transcript_01	yes	AAVLQELATHLHPAEPEEGDGNLAR	25	0	2637.31	3,4	3.7447e-06	112.64	2		14537000	14537000	0
730	8335	gi|380816088	yes	AAVLQQVLER	10	0	1125.65	2	1.1463e-24	218.6	7	5	76334000	25013000	51321000
731	7459	gi|380786895	yes	AAVLVQQWVSYADTELIPAACGATLPALGLR	31	0	3253.72	3,4	5.6534e-41	180.7	1	2	110120000	34694000	75428000
732	344	APIP_transcript_01	yes	AAVMATLLFPGR	12	0	1245.69	2	0.00018142	134.3		2	421730	0	421730
733	6875	gi|380808852	yes	AAVMHDILDMMPEGIK	16	0	1769.85	2,3	2.7448e-06	163.23	2	2	38819000	11351000	27468000
734	4173	gi|380798949	yes	AAVNGYSGSDTVGAGFTQAK	20	0	1899.9	2	1.1887e-15	171.13	1		6472500	6472500	0
735	647	BOD1_transcript_01	yes	AAVPAPPPEPEGQDPPAPSQDTS	23	0	2254.04	2,3	0.00017163	76.492	1	4	3113200	328650	2784600
736	4277	ENSMMUP00000015060	yes	AAVPELLQQQEEDR	14	0	1624.81	2	2.4123e-10	220.85	4	5	66450000	23561000	42888000
737	4277	ENSMMUP00000015060	yes	AAVPELLQQQEEDRSK	16	1	1839.93	2	0.0010291	99.344	1	3	49319000	47515000	1804600
738	4212	ENSMMUP00000014614	yes	AAVPGQPLALTAPGGPK	17	0	1543.87	2,3	0.0036858	101.42	2		13763000	13763000	0
739	8748	gi|384949574	yes	AAVPIVNLKDELLFPSWEALFAGSEGPLKPGAR	33	2	3491.88	3,4	8.3804e-05	67.367		2	41535000	0	41535000
740	438	ARMCX2_transcript_01	yes	AAVPPGTVVPTEAAAPTEVTEAPGVAAPTK	30	0	2798.47	2,3,4	8.0428e-15	138.25	4		17149000	17149000	0
741	635	BLM_transcript_01	yes	AAVPQNNLQEQLER	14	0	1608.82	2	0.00013446	128.95	2	1	1287100	940750	346350
742	2030;2031;2032	ENO1_transcript_01	no	AAVPSGASTGIYEALELR	18	0	1803.94	2,3	3.9966e-08	174.87	20	24	1610800000	1192100000	418670000
743	2030	ENO1_transcript_01	yes	AAVPSGASTGIYEALELRDNDK	22	1	2276.13	2	5.5918e-08	142.23	2	1	11873000	6240300	5632200
744	2030	ENO1_transcript_01	yes	AAVPSGASTGIYEALELRDNDKTR	24	2	2533.28	3	0.035476	59.574	1		900170	900170	0
745	6799	ENSMMUP00000015100	yes	AAVPTVSDQAAAMQLSQCAK	20	0	2045.99	2,3	7.4728e-14	174.04	4	3	101570000	99312000	2255700
746	3164	ENSMMUP00000007598	yes	AAVQAAEVKVDGSEPK	16	1	1597.83	2,3	1.4687e-06	206.43	4	3	51169000	50591000	577820
747	6762	ENSMMUP00000032752	no	AAVQELSSSILAGEDPEER	19	0	1999.97	2	0.00015296	95.5	2		14768000	14768000	0
748	3743	ENSMMUP00000011385	yes	AAVQFLNNAWGIQK	14	0	1558.83	2	0.06331	127.56	1		3174500	3174500	0
749	7768	gi|384948724	yes	AAVQVAGSLPSEQPR	15	0	1508.79	2	3.0337e-09	221.59	3	2	17249000	9359200	7890200
750	2541	ENSMMUP00000003310	yes	AAVQVLDDIEK	11	0	1199.64	2	0.033194	76.655	1	1	3437900	1803400	1634500
751	1533	CTNNB1_transcript_01	yes	AAVSHWQQQSYLDSGIHSGATTTAPSLSGK	30	0	3084.49	3,4	8.5003e-14	130.46	4	3	635580000	211480000	424100000
753	2991	ENSMMUP00000006462	yes	AAVSMSVALR	10	0	1003.55	2	0.10535	64.04		2	38591000	0	38591000
754	4338	ENSMMUP00000015399	yes	AAVSSVLKPFSMGEPSASTPAK	22	1	2161.11	3	1.5184e-12	157.88	3	1	22986000	19958000	3027900
755	1843	DPF2_transcript_01	yes	AAVVENVVK	9	0	927.539	2	0.00095021	143.03	1	3	5555700	2591600	2964000
756	3482	ENSMMUP00000009604	yes	AAVVEVEVGGGAAGER	16	0	1469.75	2	6.0868e-07	168.41	3		4237600	4237600	0
757	3684;3683	ENSMMUP00000010990	no	AAVVTSPPPTTAPHK	15	0	1472.8	3	0.0064152	81.565	2	3	282080	53714	228370
758	7361	gi|380784977	yes	AAVWQQVLAVDAR	13	0	1425.77	2	7.0301e-05	127.71	2		2724600	2724600	0
759	848	C3_transcript_01	yes	AAVYHFFISDGVR	13	0	1480.75	2,3	0.00034985	118.87	5	5	339470000	226900000	112570000
760	7067	ENSMMUP00000039848	yes	AAWEAYLSR	9	0	1065.52	2	0.010905	105.98	2		31172000	31172000	0
761	49	ENSMMUP00000009469	yes	AAWEVDSGRR	10	1	1145.56	2,3	0.15044	68.557	1	1	169130	59091	110040
762	4606	gi|380786243	yes	AAWGEETDYTPVWCMR	16	0	1970.83	2	5.0339e-05	147.1	2		14388000	14388000	0
763	1052	CCDC63_transcript_01	yes	AAYDNVYQQLQR	12	0	1467.71	2	0.00048379	117.2	1		6517700	6517700	0
764	5893	gi|383412177	yes	AAYDREESTNLEEYEPNTVASLLK	24	1	2741.3	3	3.4235e-05	98.684	2	2	51006000	29901000	21105000
765	2535	ENSMMUP00000003265	yes	AAYDVSSFSFFQR	13	0	1523.7	2	0.00033079	122.46	2	1	16729000	16729000	0
766	5226;8930	ENSMMUP00000021173	no	AAYEAELGDAR	11	0	1164.54	2	2.573e-06	153.63	2		391160	391160	0
767	5226;8930	ENSMMUP00000021173	no	AAYEAELGDARK	12	1	1292.64	2	3.0002e-05	147.24	2	3	336950	81353	255600
768	226	ENSMMUP00000025446	yes	AAYEAFCSWR	10	0	1259.54	2	9.912e-07	167.09	2		82454000	82454000	0
769	5108;7261	ENSMMUP00000020297	no	AAYFGVYDTAK	11	0	1204.58	2	0.0030382	103.08	3		5234700	5234700	0
770	9268	SMC6_transcript_01	yes	AAYHPEFPTVLTALEIDNAVVANSLIDMR	29	0	3169.61	3	7.6078e-13	125.35		1	5461000	0	5461000
771	4028	ENSMMUP00000013283	yes	AAYIYFTDFCPDNLFNK	17	0	2097.95	2	4.4275e-05	125.52		2	7320300	0	7320300
772	7532	gi|380787935	yes	AAYLLGCSLEELSSAIFK	18	0	1971	2	7.6734e-07	187.78	1	1	44689000	19016000	25673000
773	1244	CHD4_transcript_01	yes	AAYLNMSEDPSHPSMALNTR	20	0	2204	2,3	1.4506e-14	212.85	4	3	170640000	138620000	32019000
774	307	ANXA1_transcript_01	yes	AAYLQETGKPLDETLK	16	1	1775.93	2,3	1.9259e-09	224.67	3	3	237110000	87819000	149290000
775	307	ANXA1_transcript_01	yes	AAYLQETGKPLDETLKK	17	2	1904.03	2	6.6612e-05	179.14	1	1	9954600	6990800	2963800
776	4997	VPS11_transcript_01	yes	AAYLQWR	7	0	906.471	2	0.0076751	128.75	2	1	5876400	5651900	224510
777	6369;8280	gi|380815130	no	AAYNPGQAVPWNAVK	15	0	1584.8	2	0.00046551	113.99	1		2005900	2005900	0
778	4496	ENSMMUP00000016437	yes	AAYPDLENPPLLVTPSQQPK	20	0	2177.14	2,3,4	1.3782e-15	203.26	6	7	726550000	465590000	260970000
779	4354	gi|380808678	yes	AAYQVAALPK	10	0	1030.58	2	0.040041	78.556	1		346690	346690	0
780	8513	gi|383412439	yes	AAYREPPCNQYTGTTTALQK	20	1	2269.08	3	4.6302e-14	172.37	1	1	1395100	1206400	188700
781	6015	ENSMMUP00000026428	yes	AAYSDDGAASAPAASDGGVSK	21	0	1866.82	2,3	3.2057e-17	214.66	5	5	7241500	3112500	4129000
782	7465	gi|380786963	yes	AAYSFYNVHTQTPLLDLMSDALVLAK	26	0	2880.47	3	1.3487e-09	143.74	1	4	54329000	1639000	52690000
783	7301	gi|380783911	yes	AAYSYRPGPGAGPGPAAGAALPDQSFLWNVFQR	33	1	3388.67	2,3,4	2.5379e-29	140.45	3	3	263470000	110920000	152550000
784	9003	PABPC3_transcript_01	yes	AAYYPPSQIAQLRPSPCWTAQGAR	24	1	2688.32	3	0.047978	48.053	1		8539100	8539100	0
785	4297;8574	ENSMMUP00000015180	no	AAYYPPSQIAQLRPSPR	17	1	1914.01	2,3	0.00015471	122.63	2	2	499760000	56765000	442990000
786	7768	gi|384948724	yes	ACALQVLSAILEGSK	15	0	1558.84	2	0.00080639	105.14	1		1246400	1246400	0
787	8691	gi|384942226	yes	ACANDLLVDEFLK	13	0	1506.74	2	0.0081526	86.756	1		8649100	8649100	0
788	7117	ENSMMUP00000040963	yes	ACANPAAGSVILLENLR	17	0	1767.93	2,3	2.7586e-38	267.62	12	20	976060000	843650000	132410000
789	8807	gi|387540806	yes	ACAQGTFKPLSGEGSCQPCPANSHSNNIGSAVCQCR	36	1	3906.67	4	4.5281e-22	106.33	1	1	24122000	7537500	16584000
790	5384	ENSMMUP00000022146	yes	ACARPLISVYSEK	13	1	1492.77	2	4.3097e-05	164.81	1		30892000	30892000	0
791	5384	ENSMMUP00000022146	yes	ACARPLISVYSEKGESSGK	19	2	2038.02	3	2.2899e-06	129.43	2	1	169700000	150860000	18834000
792	4399	ENSMMUP00000015768	yes	ACASPSAQVEGGPVAGSDGSQPALK	25	0	2340.1	2,3	3.5597e-45	229.71	10	5	217870000	212170000	5700600
793	6642	SNX21_transcript_01	yes	ACCEKALQLLGDK	13	1	1504.74	2	0.0044897	101.89		1	871230	0	871230
794	8096	gi|380811738	yes	ACCPLEGVRPSPQQTEYR	18	1	2146.99	2,3	0.00029385	104.41	3	3	224910000	143020000	81892000
795	732	C14orf159_transcript_01	yes	ACCSLGGEQGQPVHIGDPELLGIK	24	0	2534.23	2,3	1.2621e-05	99.923	3	4	98508000	44034000	54473000
796	8083	gi|380811592	yes	ACDESFQPLGDIMK	14	0	1609.71	2	0.0010767	107.69	2		24104000	24104000	0
797	7596	gi|380788973	yes	ACDLGHIWACANASR	15	0	1700.75	2,3	3.8384e-07	167.89	5	4	352200000	124990000	227210000
798	6438	ENSMMUP00000029434	yes	ACDLPAWVHFPDTER	15	0	1812.83	2,3	0.0024678	90.707	3		28286000	28286000	0
799	8587	gi|383418183	yes	ACDTLLMCIVTVMNHGLR	18	0	2103.01	3	0.025479	83.633	1	1	3691900	2122800	1569100
800	8682;8955	gi|384941256	no	ACDYITSNVLPLLLEQFHK	19	0	2260.16	2,3	9.1814e-09	138.91	3	4	215330000	33434000	181900000
801	2873	ENSMMUP00000005667	yes	ACEDIDECSLPNICVFGTCHNLPGLFR	27	0	3193.41	2,3	4.3416e-16	155.11	4	8	633180000	185560000	447620000
802	7556	gi|380788269	yes	ACEFAGFQCQIQFGPHNEQK	20	0	2395.05	2,3	1.4113e-14	211.89	4	7	816480000	400900000	415580000
803	6799	ENSMMUP00000015100	yes	ACEFGGFQAQIQFGPHVEHK	20	0	2286.06	3	0.0022271	71.685		1	5473400	0	5473400
804	5096	gi|380786863	yes	ACEGLMLLVSLPEPAAAK	18	0	1868.97	2	9.749e-05	105.89		1	3552800	0	3552800
805	848	C3_transcript_01	yes	ACEPGVDYVYK	11	0	1299.58	2	0.00015236	141.1	2		3378400	3378400	0
806	7852;2077	GLG1_transcript_02	no	ACEPIIQNFCHDVADNQIDSGDLMECLIQNK	31	0	3646.62	3,4	5.6458e-18	111.81	5	2	195100000	139970000	55127000
807	6270	ENSMMUP00000028234	yes	ACETIAAQDTSSPVFGGQSPGAASSWGPPEQAAK	34	0	3359.54	3	4.368e-27	130.25	1		1755800	1755800	0
808	377	ARFGEF1_transcript_01	yes	ACEVALEEIKAETEK	15	1	1718.84	3	0.11782	61.11		1	41100000	0	41100000
809	7846	gi|380798775	yes	ACFGGLFANLIRPGDAK	17	1	1805.92	2,3	0.014176	74.12	2	1	79153000	56044000	23109000
810	8867	GTF2A1L_transcript_01	yes	ACFNPVPK	8	0	931.459	2	0.024494	110.81	1	2	68996	68996	0
811	8956	MOK_transcript_01	yes	ACFPEHPVAPEPLTTSCQISK	21	0	2368.12	3	3.2736e-06	125.18	2	1	20933000	15462000	5470900
812	7469	gi|380786997	yes	ACFVHTGVYNLGTPR	15	0	1690.83	3	0.015067	72.891	1	1	42998000	22662000	20335000
813	5039	ENSMMUP00000019867	yes	ACFYNLDKFR	10	1	1332.63	3	0.069441	82.645	2		48142000	48142000	0
814	8379	gi|380817228	yes	ACGCDLAEGGFFVR	14	0	1557.67	2	0.076336	58.32	1		1372600	1372600	0
815	1662	DDHD1_transcript_01	yes	ACGFCQSTTGHEPEMVELVNIEPVCVR	27	0	3118.4	3	1.707e-08	97.059	2	2	108100000	46067000	62033000
816	8672	gi|384939972	yes	ACGFNTVTTYVPWNLHEPER	20	0	2390.11	3	2.1338e-05	102.69		1	33516000	0	33516000
817	6814;2700	ENSMMUP00000033924	no	ACGLLNCEAVLQLLTCHLR	19	0	2240.12	3	8.7499e-05	101.9	2	1	13572000	7052000	6520000
818	5208	ENSMMUP00000021043	yes	ACGLNFADLMAR	12	0	1337.62	2	2.3255e-08	179.35	7	7	386350000	167200000	219160000
819	6291	gi|383421779	yes	ACGLSFSVFR	10	0	1142.55	2	0.0065368	100.48	1	1	3291000	1988100	1302900
820	8680	gi|384940958	yes	ACGLVASNLNLKPGECLR	18	1	1971	2,3	1.2691e-07	211.12	14	16	975650000	745010000	230650000
821	7964	gi|380808864	yes	ACGNFGIPCELR	12	0	1392.63	2	1.9527e-05	146.07	6	6	702320000	570010000	132310000
822	6228	ENSMMUP00000027958	yes	ACGNMFGLMHGTCPETSGGLLICLPR	26	0	2848.3	2,3	6.09e-07	104.52	4	4	104270000	25018000	79250000
823	9052	PRSS46_transcript_01	yes	ACGPGYLQGLTAPLSSAR	18	0	1817.91	2,3	4.0131e-08	195.89	6	9	68611000	29245000	39366000
824	7254	gi|380816648	yes	ACGSTEDGNTCVEVIVTNENTSCTCPSSGNLLGSPK	36	0	3814.64	3	1.6e-78	194.26	1	1	2723000	1899100	823910
825	8167	gi|380813106	yes	ACGVSRPVIACSVTIK	16	1	1716.9	2,3	3.3148e-06	167.29	8	8	2255400000	2057200000	198140000
826	7403	gi|380785693	yes	ACHPFLLGPPLVR	13	0	1475.81	2,3	0.009775	84.687	3		6818300	6818300	0
827	3990;4591;7034	ENSMMUP00000013062	no	ACHTSQLTPGTPPPSSLHACTTGEEVLAQYLQQQQPR	37	0	4087.95	3,4,5	6.6858e-36	125.99	6	6	944750000	438460000	506290000
828	9336;6898	TPP2_transcript_01	no	ACIDSNEDGDLSK	13	0	1422.59	2	0.057802	63.185	1		19380	19380	0
829	8506	gi|383412183	yes	ACIENGASCIDISGEPQFLELMQLK	25	0	2822.33	2,3,4	9.4924e-27	174.55	7	7	728500000	388620000	339890000
830	4307	ENSMMUP00000015255	yes	ACIGFGGNLVSIQNEK	16	0	1705.85	2	0.045355	58.83	1		3907100	3907100	0
831	7451	gi|380786781	yes	ACIPSTIPTDSEVTFLK	17	0	1877.94	2	0.0001023	117	1	1	13536000	7353400	6183000
832	8021	gi|380810522	yes	ACLDTAVENMPSR	13	0	1462.65	2,3	3.6539e-13	223.22	5	7	137770000	123500000	14266000
833	7933	gi|380808326	yes	ACLDYPVTNILPPASLCK	18	0	2031.02	2,3	2.2755e-06	144.01	2	4	89459000	37207000	52253000
834	6616	ENSMMUP00000030707	yes	ACLEAESQKPDSSYDYLEEMEACEDGGCQGPLK	33	1	3765.54	3,4	1.8415e-33	153.12	8	8	394810000	241270000	153530000
835	8261	gi|380814866	yes	ACLIFFDEIDAIGGAR	16	0	1766.87	2	1.2843e-06	190.86	3	4	30506000	24980000	5526900
836	100;8362	ACTN4_transcript_01	no	ACLISLGYDVENDR	14	0	1623.76	2	6.5508e-05	150.26	1	1	51084000	23137000	27948000
837	100;8362	ACTN4_transcript_01	no	ACLISLGYDVENDRQGEAEFNR	22	1	2555.17	2,3	2.9127e-05	102.98	1	2	178500000	57937000	120560000
838	98	ACTN1_transcript_02	yes	ACLISMGYNMGEAEFAR	17	0	1918.84	2,3	1.0657e-08	218.12	3	7	70762000	60320000	10442000
839	3531	ENSMMUP00000009950	yes	ACLLCSLVK	9	0	1062.56	2	0.033067	104.2	1	1	1442100	1442100	0
840	9367	WDR62_transcript_01	yes	ACLPSGSFLTCSSDNTIR	18	0	1984.9	2,3	5.6787e-08	190.46	4	6	117450000	114080000	3363200
841	6581	ENSMMUP00000030480	yes	ACLQDSYDNLQEVMK	15	0	1812.8	2	5.324e-07	172.82	1	1	11718000	7897300	3820400
842	6395	ENSMMUP00000034087	yes	ACLSGYCSAFAYKPMNCALSSQLNGK	26	1	2897.3	3	2.9299e-06	126.51	2	1	19928000	9892300	10035000
843	2257	ENSMMUP00000001485	yes	ACLVTTVTSSGPSQSTIK	18	0	1835.93	2,3	1.9972e-10	223.76	3	4	184490000	71330000	113160000
844	2544	ENSMMUP00000003356	yes	ACMGGLPSNAYSAIK	15	0	1538.72	2	0.012138	74.296	1	1	52190000	40272000	11918000
845	8115	gi|380812066	yes	ACMLSSNGFQNISR	14	0	1583.72	2	0.25034	36.519		1	110330	0	110330
846	2397	ENSMMUP00000002381	yes	ACMLTTATAHDGDVNVISWSR	21	0	2304.06	3	0.15421	35.304	1		5454400	5454400	0
847	8923	LAMA2_transcript_01	yes	ACNCSTVGSLDFQCNVNTGQCNCHPK	26	0	3027.22	3	9.4383e-05	75.646	1		9615900	9615900	0
848	2845	ENSMMUP00000005459	yes	ACNDATLVQITSNMDSVGR	19	0	2050.94	2	1.7418e-09	175.52	1		5364200	5364200	0
849	5048	NCOA4_transcript_01	yes	ACNFFSNVWGNLK	13	0	1555.72	2	7.4521e-05	153.39	2		3295000	3295000	0
850	4826;8818	ENSMMUP00000018478	no	ACNLDVILGFDGSR	14	0	1535.74	2	8.5729e-08	196.95	3	5	289500000	127780000	161720000
851	322	AP2A2_transcript_02	no	ACNQLGQFLQHR	12	0	1470.71	3	0.0061988	91.855		1	674690	0	674690
852	8518	gi|383413321	yes	ACNVLQSSHLEDYPFHAEY	19	0	2279	2,3	5.0235e-11	188.58	13	15	1874700000	595830000	1278900000
853	299	ANO1_transcript_01	yes	ACPDSLSSPAPSHTYHGGVL	20	0	2051.94	3	0.005335	63.681		1	37098000	0	37098000
854	3782	ENSMMUP00000011689	yes	ACPLDQAIGLLVAIFHK	17	0	1865.02	2,3	0.00024207	98.507	1	4	86221000	7295000	78926000
855	5646	ENSMMUP00000023898	yes	ACPRPEGLNFQDLK	14	1	1643.81	2,3	6.1584e-05	157.23	4	7	1703700000	735690000	968050000
856	1917	ECM1_transcript_02	yes	ACPSHQPDISSGLELPFPPGAPTLDNIK	28	0	2957.46	3	6.1397e-09	96.317	2	1	22477000	8899200	13578000
857	6359	ENSMMUP00000037927	yes	ACPVMETGSLFTSGIK	16	0	1696.82	2	2.0384e-08	218.6	4	1	15544000	11403000	4141400
858	7080	gi|384950470	yes	ACQLTYPLHTYPKEEELYACQR	22	1	2769.29	3	0.00023749	90.972	1		1042700	1042700	0
859	8401	gi|380817588	yes	ACQMNLVADLVQEVQQAR	18	0	2072.01	2	5.166e-05	116.13	2		7985700	7985700	0
860	740	C15orf39_transcript_01	yes	ACQPLPASQPCSEPVRPAQEAEEK	24	1	2678.24	3	0.0015037	65.16	1	2	8275700	2903400	5372300
861	8801	gi|387540452	yes	ACQSCPSEPNTAALQAALAR	20	0	2114.98	2,3	2.1535e-56	268.65	4	8	287560000	278770000	8792200
862	9230	RPS3A_transcript_01	yes	ACQSIYPLHDVFVR	14	0	1703.85	2,3	1.7717e-07	180.11	6	11	511290000	387360000	123920000
863	378	ARFGEF2_transcript_01	yes	ACQVALDEIKAEIEK	15	1	1715.88	2	0.017291	80.507		1	6605200	0	6605200
864	5230	ENSMMUP00000031853	yes	ACSACTGTSGEDTSALPAPGGGGSGGDPT	29	0	2594.05	2,3	1.8856e-06	81.65	1	4	1072700	15065	1057700
865	3176	ENSMMUP00000007639	yes	ACSPASLSQASANLEATLR	19	0	1945.95	2,3	2.6009e-10	181.64	3	4	84587000	79537000	5049500
866	7255	gi|380782925	yes	ACSPCSSQSSSSGICTDFWDLLVK	24	0	2691.16	2	2.2623e-05	123.55		1	3360300	0	3360300
867	2970	ENSMMUP00000006273	yes	ACSPDAVVSSSSTFLR	16	0	1682.79	2	0.00020246	110.84	1		1696900	1696900	0
868	3409	ENSMMUP00000009114	yes	ACSTPPGPQTVLIFDELSDSLCR	23	0	2562.21	2,3	1.5851e-06	138.09	1	2	11197000	3010600	8186800
869	8880	HSPG2_transcript_01	yes	ACTEAEFACHSYNECVALEYR	21	0	2579.05	3	1.5259e-06	129.46		2	37652000	0	37652000
870	3800	ENSMMUP00000011809	yes	ACTEDDDEEDEEDEEEEPDPDPEMEHV	27	0	3233.11	3	2.2921e-39	189.51	1	2	3371200	1825600	1545600
871	4450	ENSMMUP00000016141	yes	ACTENNECCHPECLGSCSAPDNDTACVACR	30	0	3514.28	3,4	4.1337e-11	103.16		3	3231400	0	3231400
872	8660	gi|383422905	yes	ACTNGSGSLGSTTSVSSGTATAATHAAADLGSPSLQHSR	39	0	3672.7	4	7.9165e-10	71.907	2	1	93642000	55588000	38054000
873	6403	ENSMMUP00000029176	yes	ACTQLVDNLVEHILK	15	0	1751.92	3	0.00013605	127.71	2	1	18683000	9003400	9679400
874	7605	gi|380789179	yes	ACTQPRPNYAANFSVIGAR	19	1	2092.03	2,3	0.00022763	101.05	2	2	281140000	130960000	150190000
875	3481	ENSMMUP00000009601	yes	ACTTEEDQEKLMQITSLHSLNAFLLPIK	28	1	3229.64	3,4	6.6951e-22	161.58	8	5	177490000	25505000	151990000
876	6220	ENSMMUP00000027896	yes	ACVGLPPQNHMLLEHK	16	0	1842.92	2,3,4	1.3439e-06	167.37	2	3	90282000	79815000	10466000
877	8970	NADK_transcript_01	yes	ACVLQNPQTIMHIQDPASQR	20	0	2306.13	2,3	2.9261e-07	126.4	1	3	84102000	11025000	73077000
878	1631	DCAF7_transcript_01	yes	ACVNGIAWAPHSSCHICTAADDHQALIWDIQQMPR	35	0	4028.83	4	0.030562	31.422		1	4009900	0	4009900
879	9282	SPATA31A1_transcript_01	yes	ACVNTAQVLPFLEPCTQQVLGAHIGR	26	0	2878.46	3	7.1495e-07	127.58	2	2	110130000	46726000	63403000
880	7839	gi|380815442	yes	ACVPGCPAAEPSPASFLR	18	0	1885.88	2	4.9336e-05	116.86	1	2	10616000	9474600	1141700
881	7255	gi|380782925	yes	ACVSMLGVPVDPDTLHATLR	20	0	2151.08	2,3	4.3644e-06	109.38		3	46739000	0	46739000
882	1957;7831	EHMT2_transcript_01	no	ACVSQLNGMVFCPHCGEDASEAQEVTIPR	29	0	3261.43	3	2.2834e-26	164.82	1	1	5049000	3392800	1656200
883	502	ATP1A1_transcript_01	yes	ACVVHGSDLKDMTSEQLDDILK	22	1	2473.18	2,3,4	8.0509e-23	220.1	5	4	78278000	20923000	57356000
884	7384	gi|380785405	yes	ACWVLHYFCEVK	12	0	1610.74	2	0.055428	66.267		1	3486700	0	3486700
885	8801	gi|387540452	yes	ACYALENFVENLGPK	15	0	1723.82	2,3	1.322e-07	194.23	1	3	163480000	139730000	23751000
886	5295	ENSMMUP00000021664	yes	ACYELVSTMDALPVR	15	0	1723.83	2	0.00052957	112.24		1	177830	0	177830
887	103	ACTR1B_transcript_01	yes	ACYLSINPQKDEALETEK	18	1	2108.01	2,3	9.8798e-20	239.55	3	4	437680000	164430000	273250000
888	102	ACTR1A_transcript_01	yes	ACYLSINPQKDETLETEK	18	1	2138.02	2,3	1.2508e-61	283.83	8	10	4073100000	1454800000	2618300000
889	8021	gi|380810522	yes	ADAANELASPTPKEDGPAQQQTQLNLR	27	1	2862.41	2,3,4	1.8537e-48	208.69	3	5	241940000	118370000	123580000
890	3606	ENSMMUP00000010428	yes	ADAAPQLGK	9	0	869.461	2	0.040309	78.516	1		4976800	4976800	0
891	7526	gi|380787833	yes	ADAASQVLLGSGLTILSQPLMYVK	24	0	2474.35	2,3	1.4865e-27	182.19	3	5	52580000	4721500	47858000
892	6997	ENSMMUP00000038168	yes	ADAASSLTVDVTPPTAK	17	0	1642.84	2,3	1.4921e-05	152.94	4	4	226500000	222500000	4004100
893	4738	gi|387542218	yes	ADAEASAELPEEAR	14	0	1457.66	2	4.0641e-05	150.12	1	1	432440	60799	371640
894	4738	gi|387542218	yes	ADAEASAELPEEARPDGGTLR	21	1	2154.02	2,3	5.1002e-17	218.12	28	29	9879700000	8290400000	1589200000
895	5057	ENSMMUP00000019962	yes	ADAEENLEDAMEEVR	15	0	1719.73	2	0.12464	49.482		1	78897	0	78897
896	3426	ENSMMUP00000039350	no	ADAELDDPESEDVER	15	0	1688.7	2	9.0644e-13	225.09	1	1	1227200	1023100	204090
897	9386	ZNF839_transcript_01	yes	ADAEPEAGGGSEDGGGGGGPAPPGQSGSVAR	31	0	2650.15	3	1.4709e-08	78.221	1	1	488150	137760	350400
898	1756	DKC1_transcript_01	yes	ADAEVIILPK	10	0	1067.62	2	1.2269e-05	155.06	6	4	24467000	15401000	9065600
899	4073	gi|380788393	yes	ADAFGDELFSVFESDSTNEAGTK	23	0	2436.06	2	7.1863e-36	231.93		1	682510	0	682510
900	4073	gi|380788393	yes	ADAFGDELFSVFESDSTNEAGTKK	24	1	2564.16	2,3	0.0001536	75.054	2		66283000	66283000	0
901	1571	gi|384942592	yes	ADAKDPASLPQCLGPGCVRPAQPSSK	26	2	2706.32	3	1.3739e-05	100.39	1	1	5963400	1508700	4454700
902	6556	ENSMMUP00000030289	yes	ADALIGIYPEYDDCMFSR	18	0	2134.93	2	2.047e-06	137.44	1	1	17589000	15731000	1857100
903	5713;5712	ENSMMUP00000028714	no	ADALQAGASQFETSAAK	17	0	1664.8	2,3	7.6406e-92	305.43	15	19	1776100000	1398900000	377180000
904	5763;5764	ENSMMUP00000024783	no	ADANKAEVPGATGGDGPHLQPAEPPGEQR	29	1	2865.36	3,4	8.7283e-44	190.24	6	6	1316000000	800590000	515450000
905	5763;5764	ENSMMUP00000024783	no	ADANKAEVPGATGGDGPHLQPAEPPGEQRR	30	2	3021.47	3,4	3.6841e-12	112.26	4	4	1018600000	407240000	611400000
906	2636	ENSMMUP00000003992	yes	ADAPDAGAQSDSELPSYHQNDVSLDR	26	0	2757.21	3,4	4.0064e-08	138.46	2	3	263090000	83847000	179240000
907	7689	gi|380790605	yes	ADAPVALVVHMAPESVLADSR	21	0	2147.1	2,3	0.00047115	88.264	2	2	31131000	10369000	20762000
908	9246	SEC16A_transcript_01	yes	ADASPFSGVLTPSAPPGPEMNR	22	0	2197.05	2,3	3.4162e-06	122.19	3	5	165060000	78819000	86244000
909	181	AHSA1_transcript_01	yes	ADATNVNNWHWTER	14	0	1712.77	2,3	1.4359e-48	274.45	3		351640000	351640000	0
910	2703	ENSMMUP00000004400	yes	ADAVQDSEMVELVELEIR	18	0	2045	2,3	1.0092e-07	183.36	3	7	29161000	17195000	11966000
911	4523	ENSMMUP00000016572	yes	ADAWEEIRR	9	1	1144.56	2	0.059787	81.972	2	1	93491000	84567000	8924100
912	318	gi|380784839	yes	ADCASGIFLAAEK	13	0	1351.64	2	0.025508	73.386		1	9726800	0	9726800
913	4160	ENSMMUP00000014230	yes	ADCILYYGFGDIFR	14	0	1708.79	2	3.3432e-06	166.03	1	1	1464100	619030	845090
914	3277	ENSMMUP00000008181	yes	ADCPIAWANLMLFDYK	16	0	1926.9	3	0.1472	44.132	1		3643700	3643700	0
915	8741;4779	gi|384949264	no	ADCPPGNPAPTSNHGPDAAEAEEDFVDPWTVQTSSAK	37	0	3864.68	3,4	8.2966e-30	113.35	4	3	82561000	57824000	24737000
916	7357	gi|380784939	yes	ADCPTMEAQTTLTTNDIVISK	21	0	2308.09	2,3	1.1169e-13	183.07	2		17145000	17145000	0
917	7087	ENSMMUP00000040321	yes	ADCQGPEEQEGAEEEEDEAGSQGGLYEAIAR	31	0	3323.36	3	4.3047e-20	137.7	1	2	4638200	3554100	1084100
918	7598;9243	gi|380789003	no	ADCTITMADSDFLALMTGK	19	0	2059.93	2,3	3.2546e-96	300.54	4	6	253960000	131890000	122070000
919	9229	RPS2_transcript_01	yes	ADDAGAAGGPGGPGGPGMGNR	21	0	1737.75	2,3	2.5816e-14	185.28	5	8	1588700	773890	814770
920	793	C1GALT1_transcript_01	yes	ADDDTYVILDNLR	13	0	1521.73	2	0.00088086	107.53		1	921070	0	921070
921	4688	ENSMMUP00000017708	yes	ADDEQFADEKNYLIK	15	1	1797.84	2,3	2.4656e-36	266.2	2	2	225780000	112900000	112880000
922	8922	LAMA1_transcript_01	yes	ADDEVICTSYYSR	13	0	1577.67	2	4.1572e-10	182.07	1		5711500	5711500	0
923	937	CALCOCO2_transcript_01	yes	ADDICDHTLEQQQMQALCLNCPICDK	26	0	3175.35	3	4.094e-07	132.72	2	2	43844000	16807000	27037000
924	7270	gi|380783277	yes	ADDIDIEAMLEAPYK	15	0	1692.79	2	6.0641e-05	134.24	2	2	6678600	1444900	5233700
925	7270	gi|380783277	yes	ADDIDIEAMLEAPYKK	16	1	1820.89	2	6.1138e-05	144.18	2	3	63143000	34091000	29052000
926	7270	gi|380783277	yes	ADDIDIEAMLEAPYKKDENK	20	2	2307.09	2,3	6.5152e-13	159.26	1	2	59426000	21677000	37749000
927	7856	INSR_transcript_01	yes	ADDIVGPVTHEIFENNIVHLMWQEPK	26	0	3030.49	4	0.038047	41.084		1	3369600	0	3369600
928	216;6860	ALB_transcript_01	no	ADDKEACFAEEGPK	14	1	1565.67	2,3	2.9444e-07	176.23	34	30	41204000	17316000	23888000
929	8144	gi|380812694	yes	ADDKLIAEEGVDSLNVK	17	1	1814.93	2	8.1685e-13	231.06	1		5463900	5463900	0
930	1450	CP_transcript_01	yes	ADDKVYPGQQYTYLLLATEEQSPGEGDSNCVTR	33	1	3703.69	3,4	1.6889e-25	119.61	3	5	357840000	102050000	255790000
931	3624	gi|380817798	yes	ADDLLPLGDQTQDGDFGSR	19	0	2018.92	2	5.5757e-09	139.11	2	1	38413000	38376000	36623
932	648	BOD1L1_transcript_01	yes	ADDMPPVQGTAAEHSFLPPEQQGPEDSLK	29	0	3090.42	3,4	1.7384e-07	87.952	2	1	18538000	15168000	3370300
933	1019	CCDC13_transcript_01	yes	ADDPEEPLEVSDGLSLLHTGEPNSK	25	0	2648.25	3	0.0028021	55.844		1	18726000	0	18726000
934	7629	gi|380789477	yes	ADDPLRLDQELR	12	1	1439.74	2,3	0.073722	72.958	2		23534000	23534000	0
935	3193	ENSMMUP00000007727	yes	ADDPSAADRNVEIWK	15	1	1685.8	2,3	0.0011119	106.3	2	3	102590000	101190000	1395300
936	1321	gi|384945256	yes	ADDPSSYMEVVQAANTSGNWEELVK	25	0	2739.23	2,3	1.8079e-19	167.88	6	8	484640000	277750000	206890000
937	7708	gi|380791189	yes	ADDQGCVEEQGVGNSANEDSVDAKPDR	27	1	2861.2	2,3	8.9897e-16	152.96	2	2	25486000	25210000	275670
938	8775;7872	gi|387539456	no	ADDTFEALCIEPFSSPPELPDVMKPQDSGSSANEQAVQ	38	1	4105.84	3,4,5	1.2166e-31	111.23	5	4	400140000	165890000	234250000
939	6576	ENSMMUP00000030444	yes	ADDVDQQQTTNTVEEPLDLIR	21	0	2399.15	2,3	3.1468e-58	277.6	10	8	280050000	135220000	144830000
940	6892	ENSMMUP00000035809	yes	ADEAALALQPGGSPSAAGAER	21	0	1937.94	2,3	8.4059e-16	206.74	4	5	14570000	7160200	7409900
941	2960	SMTN_transcript_01	yes	ADEALAGLDEGALR	14	0	1399.69	2	3.6267e-08	178.84	1	3	6181900	1854000	4327800
942	6192	ENSMMUP00000027669	yes	ADEALFLLLHNEMVSGVYK	19	0	2148.09	2,3	3.9765e-23	240.13	3	1	50640000	48998000	1641700
943	6258	ENSMMUP00000028139	yes	ADEASEGESPAPARPEDTPPAPPPPPAR	28	1	2805.32	3	5.3581e-39	183.25	2	1	7135700	3409800	3726000
944	1257	gi|380794351	yes	ADEDEEALKQLAEWVS	16	1	1831.85	2	0.0026837	94.461	2		17507000	17507000	0
945	8099;8711	gi|380811764	no	ADEDFVSYTPR	11	0	1298.58	2	0.097725	62.694	1		22616000	22616000	0
946	9270	SNX27_transcript_01	yes	ADEDGEGIHPSAPHR	15	0	1586.71	2	0.13474	39.033	1		20340000	20340000	0
947	7402	gi|380785689	yes	ADEDPIMGFHQMFLLK	16	0	1890.9	2,3	2.0316e-06	201.3	15	11	1617400000	1140100000	477290000
948	8849	gi|387542904	yes	ADEEKLPPGWEK	12	1	1397.68	2	0.0009219	115.34	5	6	558460000	456720000	101740000
949	5092	ENSMMUP00000020187	yes	ADEELEALR	9	0	1044.51	2	0.00053014	150.85	5	6	17812000	8685300	9127100
950	5092	ENSMMUP00000020187	yes	ADEELEALRR	10	1	1200.61	2	0.0011664	129.85	7	8	1331100000	1144600000	186430000
951	3239	ENSMMUP00000007984	yes	ADEEPMEEEPPL	12	0	1384.57	2	0.0037286	96.113	1	1	165000	65611	99392
952	3276	ENSMMUP00000008176	yes	ADEGISFR	8	0	893.424	2	0.12528	71.223	1		193740	193740	0
953	9045	PRKAR2A_transcript_01	yes	ADEHVIDQGDDGDNFYVIER	20	0	2306.01	2,3	4.9994e-21	226.72	6	9	1358300000	331630000	1026700000
954	1996	EIF5A2_transcript_01	yes	ADEIDFTTGDAGASSTYPMQCSALR	25	0	2663.15	2,3	2.2998e-09	145.02	5	4	34820000	10557000	24263000
955	1934	EFCAB2_transcript_01	yes	ADEKDREEIIVAEFHK	16	2	1927.96	3,4	0.016997	89.624	1	1	7346100	4888200	2457800
956	2331	ENSMMUP00000002012	yes	ADELYDRVDGLLHQLTLQSNQR	22	1	2583.3	3	0.00082337	80.752		2	3066700	0	3066700
957	8633	gi|383420915	yes	ADEMLSEDVSVEPEGDQGLESLQGK	25	0	2661.2	2,3	6.7078e-07	135.54	2	1	11861000	9003200	2857800
958	8633	gi|383420915	yes	ADEMLSEDVSVEPEGDQGLESLQGKDDYGFSGSQK	35	1	3745.64	3,4	3.6104e-19	104.29	4	2	56050000	34458000	21593000
959	6001	ENSMMUP00000026330	yes	ADEMYDKCIDLEPDNATTYVHK	22	1	2627.15	3,4	2.5279e-12	156.15	4	2	86795000	59779000	27016000
960	2351	ENSMMUP00000002105	yes	ADENHPQFVLVLCNSIGTPLDPK	23	0	2563.27	2,3	7.7574e-05	88.945	1	2	132530000	6116400	126420000
961	8376	gi|380817112	yes	ADEPIADYAAMDDVMQVCMPEEGFK	25	0	2831.18	2,3	1.0313e-09	148.2	2		6361700	6361700	0
962	8889	INTS1_transcript_01	yes	ADEQTTCEVLDYFLR	15	0	1858.84	2	0.0029579	88.561	1		4958200	4958200	0
963	7465	gi|380786963	yes	ADESETAVKPLASPLLQMMEGNGNGHEHCSDCENEEDNSYNR	42	1	4733.96	4	0.037067	28.231	1		951220	951220	0
964	7744	gi|380793815	yes	ADESLTAIPEPASPQLLDIPTHASQIQK	28	0	2969.53	3,4	4.2805e-05	72.935	4	4	92977000	60853000	32123000
965	6661	ENSMMUP00000031157	yes	ADETKDEQFEEYVQNFK	17	1	2118.94	2	0.085508	58.461		1	1441600	0	1441600
966	630	gi|387542442	yes	ADETKDEQFEQCVQNFNK	18	1	2228.96	2,3	6.9922e-06	148.7	1	1	20016000	17315000	2701300
967	6534	ENSMMUP00000030128	yes	ADEVTLSEAGSTAGAAETR	19	0	1834.85	2	0.067364	72.772	1		18848000	18848000	0
968	399	ARHGAP5_transcript_01	yes	ADEYYPEHTSVLSTIDFGGR	20	0	2256.03	2,3	3.4964e-10	143.46		2	7845000	0	7845000
969	3243;7315	ENSMMUP00000008018	no	ADFCIIHYAGK	11	0	1293.62	2,3	2.9406e-10	172.27	6	2	410120000	364340000	45778000
970	962	CAPZA1_transcript_01	yes	ADFDDRVSDEEK	12	1	1424.61	2	6.0193e-08	177.42	5	3	13895000	12082000	1813500
971	962	CAPZA1_transcript_01	yes	ADFDDRVSDEEKVR	14	2	1679.78	2,3	3.3175e-10	224.43	9	10	2427100000	1177900000	1249200000
972	1250	CHIC2_transcript_01	yes	ADFDEIYEEEEDEER	15	0	1916.74	2	0.0012447	130.27		1	929160	0	929160
973	7767	gi|380795307	yes	ADFDNTVAIHPTSSEELVTLR	21	0	2314.14	2,3	1.6477e-13	158.44	3	5	623590000	127630000	495960000
974	3273	ENSMMUP00000008156	yes	ADFDTYDDR	9	0	1116.44	2	3.0263e-13	213.53	6	7	26407000	8098500	18309000
975	6961	ENSMMUP00000037351	yes	ADFDVSGPKVDIDVPDVNIEGPDAK	25	1	2611.27	3	1.8531e-05	113.89	1	1	41088000	25738000	15350000
976	1684	DDX4_transcript_01	yes	ADFIATFLCQEK	12	0	1441.69	2	2.2926e-06	167.71	3	5	43492000	24939000	18553000
977	5960	ENSMMUP00000026042	yes	ADFLIFR	7	0	880.481	2	0.012489	120.65		1	428930	0	428930
978	5949	ENSMMUP00000025964	yes	ADFLSQSEPLASQELSGDFK	20	0	2168.03	2,3	4.318e-57	275.23	6	2	18408000	11160000	7248600
979	5949	ENSMMUP00000025964	yes	ADFLSQSEPLASQELSGDFKKPALLVPAAAR	31	2	3255.71	3	5.0379e-18	127.16	2	2	62382000	45128000	17254000
980	7052	ENSMMUP00000039385	yes	ADFNLADFECEEDPFDNLELK	21	0	2530.08	2	1.477e-06	129.77	1		4467100	4467100	0
981	7459	gi|380786895	yes	ADFPAGIPECGTDALR	16	0	1688.78	2	7.4757e-05	130.27	3	8	320310000	284550000	35754000
982	4998	ENSMMUP00000019512	yes	ADFREPNAEVPRPIPHIGPDYIPTEEER	28	2	3243.59	4	0.0010006	69.248	1	1	15230000	12657000	2573000
983	2222	ENSMMUP00000001229	yes	ADFSHNHISEICDLSAYHALTK	22	0	2528.18	4,5	0.00024705	83.395		2	17711000	0	17711000
984	3570	ENSMMUP00000010233	yes	ADFSPFGNSQGPSR	14	0	1465.66	2	7.5448e-05	143.46	1	1	16594000	4427400	12167000
985	2206	ENSMMUP00000001148	yes	ADFSVLIWDICSK	13	0	1552.76	2	0.010241	84.297		1	337530	0	337530
986	2981	ENSMMUP00000006377	yes	ADFTVVAGDEGSSTTGGSSEENKGPSGSAVSR	32	1	3042.36	3,4	2.4778e-18	119.32	2	1	37021000	18252000	18769000
987	6222	ENSMMUP00000029317	yes	ADFVCSTIQKPDAANYYYLIILK	23	1	2705.38	3	0.00067366	73.688	1		3924500	3924500	0
988	3912	FKBP8_transcript_01	yes	ADFVLAANSYDLAIK	15	0	1609.84	2,3	9.9564e-07	205.3	2	3	20971000	12432000	8539200
989	8474	gi|383410075	yes	ADFWCDIR	8	0	1081.47	2	0.2259	78.934		2	0	0	0
990	4211	ENSMMUP00000040823	yes	ADFWMPAVR	9	0	1091.52	2	0.0091065	108.74	2		4429100	4429100	0
991	8330;8329	gi|380816040	no	ADGATSDDLDLHDDRLSYLSAPGSEYSMYSTDSR	34	1	3709.6	4	0.0012479	51.236		1	16457000	0	16457000
992	3734	ENSMMUP00000011313	yes	ADGEEPMAVDGGCGDTGDWEGR	22	0	2279.87	2,3	3.215e-42	250.94	5	5	14317000	5111200	9206300
993	8221	gi|380814126	yes	ADGELNVDSLITR	13	0	1401.71	2	9.9077e-17	225.86	8	6	196880000	128450000	68428000
994	7824	gi|387540088	yes	ADGEYWLGLQNMHLLTLK	18	0	2101.07	2,3	5.1084e-20	237.89	29	30	3544800000	1846600000	1698200000
995	9034	POU2F1_transcript_01	yes	ADGGAASQDESSAAAAAAADSR	22	0	1948.84	2,3	6.289e-21	180.63	7	5	2361300	1281700	1079600
996	5878	SLC12A7_transcript_01	yes	ADGGGDEAAERTEAPGTPEGPEPERPSPGDGNPR	34	2	3371.49	4	0.020191	45.558		1	617410	0	617410
997	649	BOD1L2_transcript_01	yes	ADGGGGSGGAGQASAWAATGATR	23	0	1932.87	2,3	3.356e-283	379.94	8	10	91896000	23743000	68152000
998	7644	gi|380789711	yes	ADGGSPFLGR	10	0	975.477	2	0.00032977	131.28	1	3	55139	55139	0
999	7523	gi|380787785	yes	ADGILVPGGFGIR	13	0	1270.7	2	0.13671	51.841		1	2023700	0	2023700
1000	2047	ENSMMUP00000000050	yes	ADGIVPETWIDGPKDTSVEDALER	24	1	2612.26	3	0.00068631	71.853		1	50708000	0	50708000
1001	8287	gi|380815340	yes	ADGKGDAAAVAGAGAEAPAVAGAGDGAETESMVR	34	1	2999.39	3,4	7.1491e-30	145.07	3		4251100	4251100	0
1002	919	CA1_transcript_01	yes	ADGLAVIGVLMK	12	0	1185.68	2	8.8062e-08	172.17	2	1	3305800	3200900	104880
1003	7224	FOXG1_transcript_01	yes	ADGLGGKGEPGGGPGELAPVGPDEK	25	1	2260.1	3	8.2669e-06	110.6	1		5583500	5583500	0
1004	7224	FOXG1_transcript_01	yes	ADGLGGKGEPGGGPGELAPVGPDEKEK	27	2	2517.23	3	2.1619e-07	111.3	1		442060	442060	0
1006	9053	PRSS50_transcript_01	yes	ADGMWPQFR	9	0	1106.5	2	0.0037638	125.82	5	2	331470000	260630000	70845000
1007	2901	ENSMMUP00000005868	yes	ADGPVAELLLR	11	0	1152.65	2	1.3718e-91	290.6	10	11	162210000	78532000	83679000
1008	2501	ENSMMUP00000003033	yes	ADGPWEPYQFYSASCQK	17	0	2032.86	2	6.0679e-07	165.45	1		7203600	7203600	0
1009	170	AGT_transcript_01	yes	ADGQSQLLLSTVVGLFTAPDLHLK	24	0	2522.37	3	5.6661e-06	131.82		5	45690000	0	45690000
1010	2052	ENSMMUP00000026448	yes	ADGSAVNAGVETTKPSK	17	1	1630.82	2,3	2.6012e-05	155.2	3	6	2425800	439170	1986600
1011	3420	ENSMMUP00000014959	yes	ADGSAVNAGVETTTPSK	17	0	1603.77	2	1.3718e-05	198.85	2		218460	218460	0
1012	3137;7012	ENSMMUP00000007441	no	ADGSEVSFLEYYR	13	0	1534.69	2	2.3629e-09	190.1	5		146860000	146860000	0
1013	8954	MLLT4_transcript_01	no	ADGSGYGSALPPEKLPYLVELSPDGSDSR	29	1	2976.44	3	3.2796e-06	82.849	1	1	17554000	12873000	4680500
1014	4465	ENSMMUP00000016252	yes	ADGSLTGGGLEAAAMAPER	19	0	1772.84	2	3.9848e-09	145.48	4	3	19431000	7419300	12012000
1015	6803	ENSMMUP00000033655	yes	ADGSSLPEWVTDNAGTLHFAR	21	0	2243.06	2,3	0.006627	63.46	2		553620	553620	0
1016	971	CASC5_transcript_01	yes	ADGTCLDFSTYR	12	0	1404.6	2	0.0076803	89.301		1	4751200	0	4751200
1017	4678	ENSMMUP00000017618	yes	ADGTGPTKGDVEIPFEEILER	21	1	2272.12	2,3	0.00075898	84.208	1	1	57730000	53643000	4087200
1018	9230	RPS3A_transcript_01	yes	ADGYEPPVQESV	12	0	1289.58	2	2.412e-11	182.35	5	11	17462000	6614700	10847000
1019	9298;4137	SYNE2_transcript_01	no	ADGYTVELENAESR	14	0	1552.7	2	4.966e-08	171.21	2		58027000	58027000	0
1020	7623	gi|380789389	yes	ADGYVDNLAEAVDLLLQHTDK	21	0	2299.13	2,3	2.2497e-15	201.27	3	10	184030000	19358000	164670000
1021	8262	gi|380814880	yes	ADHDFVVQEDFMK	13	0	1579.7	2,3	1.5821e-12	217.88	8	10	1676900000	492060000	1184800000
1022	8186	gi|380813562	yes	ADHPPAEVTSHAVSGAEADQEEQIHPR	27	0	2877.33	4	0.059126	38.175	1		595700	595700	0
1023	6549	ENSMMUP00000030248	yes	ADHQPLTEASYVNLPTIALCNTDSPLR	27	0	2995.47	2,3,4	1.0215e-56	231.17	15	18	1626100000	524660000	1101400000
1024	7423	NAP1L4_transcript_01	yes	ADHSFSDGVPSDSVEAAK	18	0	1817.81	2,3	2.8097e-62	284.44	23	19	2513200000	2435800000	77364000
1025	7335	gi|380784515	yes	ADHVQSLAQLENLCK	15	0	1724.85	2,3	5.0529e-07	211.7	4	7	118590000	111500000	7090900
1026	70	ACOT8_transcript_01	yes	ADHWMLYECESPWAGGSR	18	0	2150.89	2,3	3.7596e-14	230.82	6	1	114470000	111300000	3175400
1027	66	ACO2_transcript_01	yes	ADIANLADEFK	11	0	1205.59	2	3.3473e-06	151.55	4	3	44992000	26483000	18509000
1028	6961	ENSMMUP00000037351	yes	ADIDISAPKVDIDAPDVSIEGPDAK	25	1	2550.27	3	0.067668	43.162	1		9104200	9104200	0
1029	8475	gi|383410125	no	ADIDNKEQSELDQDLDDVEEVEEEETGEETK	31	1	3579.52	3,4	3.734e-32	162.07	4	1	240590000	213770000	26820000
1030	8475	gi|383410125	no	ADIDNKEQSELDQDLDDVEEVEEEETGEETKIK	33	2	3820.7	3,4	4.8668e-39	161.05	3	1	54751000	49718000	5032300
1031	7043	ENSMMUP00000039130	yes	ADIDNLPR	8	0	912.466	2	5.3313e-05	190.73	3	5	18245000	8676100	9569000
1032	6961	ENSMMUP00000037351	yes	ADIDVSGPKVDIDTPDIDIHGPEGK	25	1	2602.28	3	2.3113e-05	88.976		1	7524000	0	7524000
1033	6961	ENSMMUP00000037351	yes	ADIDVSGPKVDIDVPDVNIEGPEGK	25	1	2577.28	3	0.0086209	53.304		1	21591000	0	21591000
1034	6961	ENSMMUP00000037351	yes	ADIDVSGPKVDIEGPDVNIEGPEGK	25	1	2549.25	3	2.9576e-06	106.69	1		1931900	1931900	0
1035	6961;6424	ENSMMUP00000037351	no	ADIDVSGPKVDTDVPDVNIEGPDAK	25	1	2565.24	2,3	5.4483e-06	115.2	2		33237000	33237000	0
1036	6961	ENSMMUP00000037351	yes	ADIDVSGPKVDVEVPDVSLECPEGK	25	1	2653.28	3	1.4242e-05	111.97	2	1	30842000	18684000	12157000
1037	6424	ENSMMUP00000029354	yes	ADIDVSGPKVDVEVPDVSLEGPEGK	25	1	2550.27	3	1.8905e-05	121.46	1	2	27253000	9104200	18149000
1038	7898	gi|380802393	yes	ADIDVSGPSVDIDAPDLDIEGPEGK	25	0	2523.19	2,3	5.2656e-19	161.53	2	4	103970000	40251000	63720000
1039	283	ANKRD11_transcript_01	yes	ADIEDELDKTIELFSTEKK	19	2	2223.12	3	0.047612	71.685		1	233070	0	233070
1040	7218;2175	FLNB_transcript_02	no	ADIEMPFDPSK	11	0	1248.57	2	0.0029242	103.44	1	3	8564700	4950500	3614200
1041	8107	gi|380811892	yes	ADIESLVTEK	10	0	1103.57	2	0.0026128	111.86		1	1001500	0	1001500
1042	1969	EIF2S1_transcript_01	yes	ADIEVACYGYEGIDAVK	17	0	1871.86	2,3	4.9617e-19	238.83	5	8	88313000	53936000	34378000
1043	22	ABCE1_transcript_01	yes	ADIFMFDEPSSYLDVK	16	0	1875.86	2	1.1621e-12	231.13	1	2	76960000	75512000	1448000
1044	7852;2077	GLG1_transcript_02	no	ADIFVDPVLHTACALDIK	18	0	1997.03	2,3	5.4952e-05	115.1	1	4	105010000	12139000	92875000
1045	848	C3_transcript_01	yes	ADIGCTPGSGKDYAGVFSDAGLTFASSSGQQTAQR	35	1	3506.6	3,4	4.4675e-30	142.09	3	5	392790000	222370000	170420000
1046	4292	ENSMMUP00000015154	yes	ADIGTPSNFQHIGHVGWDPNTGFDLNNLDPELK	33	0	3617.72	3,4	4.433e-18	96.793	3	6	215600000	31488000	184120000
1047	502	ATP1A1_transcript_01	yes	ADIGVAMGIAGSDVSK	16	0	1489.74	2	0.048948	68.576		2	125790	0	125790
1048	6800;5538;6183	ENSMMUP00000033535	no	ADIHLVELLYYVEELDSSLISSFPLLK	27	0	3105.65	3	0.0014887	53.747	1		2708000	2708000	0
1049	7461;3549	gi|380786929	no	ADIIHACDIVEDAAIAYGYNNIQMTLPK	28	0	3118.51	3,4	1.9883e-09	123.32	3	7	159130000	37383000	121750000
1050	9289	STK31_transcript_01	yes	ADIIHGSLHQNNVFAINR	18	0	2018.04	2,3,4	1.4811e-20	243.83	3	3	98627000	65177000	33450000
1051	7957	gi|380808762	yes	ADIIVSELLGSFADNELSPECLDGAQHFLK	30	0	3287.6	3,4	7.3019e-46	192.57	1	3	90733000	3416000	87317000
1052	7610	gi|380789255	yes	ADIIYPGHGPVIHNAEAK	18	0	1900.98	2,3	6.5514e-08	174.87	2	4	9773400	7229100	2544300
1053	7924;5759;6720	gi|380806947	no	ADILEDKDGK	10	1	1102.55	2,3	0.00037786	145.99	2	2	406120	131780	274340
1054	7963	gi|380808862	yes	ADILQVGLR	9	0	983.576	2	0.0017827	140.45	3	3	26951000	12666000	14284000
1055	3562	ENSMMUP00000010171	yes	ADINAVNEHGNVPLHYACFWGQDQVAEDLVANGALVSICNK	41	0	4508.13	4	4.9112e-05	47.761		2	45432000	0	45432000
1056	7612	ENSMMUP00000016104	yes	ADIPLVVLYDTSGEDDININATCLK	25	0	2748.35	3	0.14102	32.548		1	60170	0	60170
1057	679	BSG_transcript_01	yes	ADIQLDALLSGAPR	14	0	1438.78	2,3	4.5788e-05	153.7	2	4	293910000	188190000	105720000
1058	4036	ENSMMUP00000013330	yes	ADISLDELIR	10	0	1143.61	2	4.447e-32	225.01	4	3	25345000	13409000	11936000
1059	7293	gi|380783703	yes	ADIVHAFLSIPSLSHSVLSQTSFR	24	0	2611.38	4	0.00062321	65.16		1	1952800	0	1952800
1060	5024	ENSMMUP00000019745	yes	ADIVNYNQEPMAR	13	0	1519.71	2	0.00022583	129.71	1	1	1023700	656440	367300
1061	6376	ENSMMUP00000029003	yes	ADIVNYNQEPMSR	13	0	1535.7	2	9.3459e-10	201.48	2	3	10226000	7034400	3191900
1062	2239	ENSMMUP00000001340	yes	ADIWSFGITAIELATGAAPYHK	22	0	2331.19	3	0.0005377	75.239		3	11709000	0	11709000
1063	2737;7258	gi|383412425	no	ADIWSLGITAIELAK	15	0	1599.89	2	3.2716e-06	190.86	1	1	13017000	9467400	3549800
1064	6899	ENSMMUP00000036125	yes	ADIWSLGITAIELAR	15	0	1627.89	2,3	4.5758e-13	230.26	2	2	23313000	17820000	5492800
1065	6438	ENSMMUP00000029434	yes	ADKDQANDGLSSALLILYLDSAR	23	1	2448.25	2,3	8.5852e-12	153.1	2	3	19507000	5290200	14217000
1066	8676	gi|384940664	yes	ADKDYHFKVDNDENEHQLSLR	21	2	2572.19	3	2.0248e-05	130.05		1	3035100	0	3035100
1067	3980	ENSMMUP00000013002	yes	ADKEAAFDDAVEER	14	1	1564.7	2,3	9.6937e-10	218.21	8	13	1292500000	1095300000	197190000
1068	2732	ENSMMUP00000004589	yes	ADKPDMGEIASFDK	14	1	1522.7	2,3	1.1318e-37	266.2	25	27	6012200000	5491100000	521120000
1069	2732	ENSMMUP00000004589	yes	ADKPDMGEIASFDKAK	16	2	1721.83	3	0.00059625	131.96	2		50685000	50685000	0
1070	5162	ENSMMUP00000020679	yes	ADKQEAVFENLDKPGETQVISYEMLHVTPPMGPPDVLK	38	2	4222.1	4,5	9.7647e-07	62.918		2	14297000	0	14297000
1071	201;6151	AKAP3_transcript_01	no	ADKVDWLQSQNGVCK	15	1	1746.84	2,3	1.6391e-91	308.84	3	9	276000000	177120000	98875000
1072	7512	gi|380787633	yes	ADLAECNIK	9	0	1032.49	2	6.1775e-05	166.09	9	3	17948000	7744800	10203000
1073	3791;5796	gi|380816182	no	ADLAEEYSKDR	11	1	1295.6	2	0.0086356	101.39	1	1	77951	13191	64761
1074	4382	ENSMMUP00000015687	yes	ADLANEEKPAIAPPVFVFQK	20	1	2183.16	2,3	1.6784e-14	197.38	5	3	289240000	249770000	39467000
1075	8787	gi|387539724	yes	ADLATAPPHVTVVR	14	0	1445.8	2,3	6.9676e-05	148.62	5	7	1002100000	793130000	208990000
1076	1071	CCDC94_transcript_01	yes	ADLDCGNGQPQAAPAPGAPQSR	22	0	2176.99	2,3	5.4082e-23	217.17	3	1	17821000	17777000	44040
1077	6961	ENSMMUP00000037351	yes	ADLDISGPKVDIDVPDMNIEGPDAK	25	1	2623.27	3	0.038951	48.077	1		4337200	4337200	0
1078	4737	ENSMMUP00000017967	yes	ADLDKLNIDSIIQR	14	1	1612.88	2,3	1.9438e-07	176.89	6	12	110080000	8612800	101460000
1079	8797	gi|387540040	yes	ADLDPSLDFMDSLEHDIPK	19	0	2156.99	2,3	4.1413e-10	160.45	7	10	316790000	45122000	271670000
1080	6961	ENSMMUP00000037351	yes	ADLDVSGPKVDIDVPDVNIEGPDAK	25	1	2577.28	3	9.9143e-06	95.926	6	2	85019000	51767000	33252000
1081	6961	ENSMMUP00000037351	yes	ADLDVSGPKVDVECPDVNIEGPEGK	25	1	2638.24	2,3,4	3.0685e-06	132.36	4	4	161030000	88743000	72291000
1082	6961;6424	ENSMMUP00000037351	no	ADLDVSGPKVDVEVPEVNIEGPDAK	25	1	2591.3	3	0.00011066	81.65		1	9593600	0	9593600
1083	963	CAPZA2_transcript_01	yes	ADLEEQLSDEEK	12	0	1404.63	2	7.6985e-25	228.78	4	6	94653000	35470000	59183000
1084	963	CAPZA2_transcript_01	yes	ADLEEQLSDEEKVR	14	1	1659.8	2	1.6004e-07	199.13	7	8	308370000	261630000	46746000
1085	8798	gi|387540114	no	ADLESESFRPNLSDPSELLLPDQIEK	26	1	2941.46	2,3,4	1.4695e-06	114.15	5	6	215570000	131190000	84377000
1086	4747	ENSMMUP00000018051	yes	ADLESLLQTPGGKPR	15	1	1580.85	2	6.193e-05	150.26	1		5026300	5026300	0
1087	5780	ENSMMUP00000024880	yes	ADLFYDVEALDLESPK	16	0	1823.88	2,3	4.5723e-08	216.27	8	11	531680000	345590000	186080000
1088	8733	gi|384948696	yes	ADLGALELWR	10	0	1142.61	2	2.0209e-05	155		1	8616000	0	8616000
1089	8660	gi|383422905	yes	ADLGLWR	7	0	829.445	2	0.058962	94.262	1		3611800	3611800	0
1090	6864	ENSMMUP00000035167	no	ADLIAYLK	8	0	905.522	2	0.00070224	179.21	10	10	163340000	115300000	48040000
1091	6864	ENSMMUP00000035167	no	ADLIAYLKK	9	1	1033.62	2	0.0036569	138.4	1		327850	327850	0
1092	5170	ENSMMUP00000020744	yes	ADLILPCAHSFCQK	14	0	1658.79	2	0.070825	59.248		1	14499000	0	14499000
1093	4904	ENSMMUP00000037918	yes	ADLILSYHPPIFRPMK	16	1	1897.03	4	0.017791	74.987	1		800130	800130	0
1094	8838;4203;2458	gi|387542394	no	ADLINNLGTIAK	12	0	1241.7	2,3	9.3584e-38	250.69	31	35	5040700000	2365900000	2674800000
1095	4100	gi|380812144	yes	ADLIPYQDSPEGPDHSSASSGVPNPPK	27	0	2761.28	3,4	0.00057796	60.8	2	2	99447000	55457000	43991000
1096	3134	ENSMMUP00000007407	yes	ADLLGIVSELQLK	13	0	1397.81	2,3	1.7633e-12	217.09	2	4	23611000	11081000	12530000
1097	9278	SPAG7_transcript_01	yes	ADLLGSILSSMEKPPSLGDQETR	23	1	2443.23	2,3	1.0145e-25	178.32	3		22223000	22223000	0
1098	9278	SPAG7_transcript_01	yes	ADLLGSILSSMEKPPSLGDQETRR	24	2	2599.33	3	0.00028502	120.11	1	1	49824000	9629100	40195000
1099	1941	EFHD2_transcript_01	yes	ADLNQGIGEPQSPSR	15	0	1567.76	2	3.596e-07	198.87	1		311650	311650	0
1100	1941	EFHD2_transcript_01	yes	ADLNQGIGEPQSPSRR	16	1	1723.86	3	0.020343	72.321		1	129170	0	129170
1101	8407	gi|380817718	yes	ADLPEGGVPVGPSPAEFCR	19	0	1953.93	2,3	7.6887e-08	136.39	3	1	61267000	54991000	6275900
1102	1387	COL4A4_transcript_01	yes	ADLQFSSAPAPDTLK	15	0	1559.78	2	1.6115e-05	186.77	1		24293000	24293000	0
1103	1924	EEA1_transcript_01	yes	ADLQNHLDTAQNALQDK	17	0	1893.92	2,3	5.9869e-19	237.3	3	9	608470000	179200000	429270000
1104	1924	EEA1_transcript_01	yes	ADLQNHLDTAQNALQDKQQELNK	23	1	2634.3	3	3.8934e-05	129.02	1		387030	387030	0
1105	4334;7753	ENSMMUP00000015381	no	ADLSAMSAEGDLCLSK	16	0	1666.75	2	1.5139e-26	253.46	5	7	122120000	68576000	53546000
1106	6989	gi|383420171	yes	ADLSIPDLHEIVTEELEER	19	0	2207.1	2,3	5.7074e-09	139.46	4	8	124610000	29830000	94777000
1107	8591	gi|383418403	yes	ADLSLADALTEPSPDIEGEIK	21	0	2183.08	2,3	2.5754e-85	291.18	1	3	19711000	1824500	17887000
1108	8591	gi|383418403	yes	ADLSLADALTEPSPDIEGEIKR	22	1	2339.19	2,3	5.9005e-34	240.68	6	8	653880000	333090000	320790000
1109	7217;8038	gi|380810904	no	ADLTALFLPR	10	0	1115.63	2	1.2403e-09	179.8	1	4	3341200	1215000	2126200
1110	4968	ENSMMUP00000019293	yes	ADLTEYFSTHYK	12	0	1473.68	2,3	1.0459e-46	258.48	13	13	2012300000	949790000	1062500000
1111	4942	ENSMMUP00000019165	yes	ADLVESLCSESTATSPV	17	0	1764.81	2	4.1501e-07	193.06	3	1	4178700	3125100	1053600
1112	237	ALG13_transcript_01	yes	ADLVISHAGAGSCLEALEK	19	0	1939.97	2,3	1.6692e-16	225.11	3	2	99922000	80546000	19375000
1113	1964	EIF2B1_transcript_01	yes	ADLVIVGAEGVVENGGIINK	20	0	1966.07	2,3	1.2195e-14	103.87	1	1	4557800	4228900	328980
1114	7671;7681	gi|380790249	no	ADLVLSTQPGREEGSPLELER	21	1	2295.17	2,3,4	9.5883e-15	161.91	7	7	1542100000	748520000	793610000
1115	1801	DNAJC13_transcript_01	yes	ADLVPYLLK	9	0	1030.61	2	0.12018	67.897	1		718140	718140	0
1116	4952	ENSMMUP00000019225	yes	ADLYIHVTYIK	11	0	1334.72	2,3	0.0081335	108.7	2		17254000	17254000	0
1117	4904	ENSMMUP00000037918	yes	ADLYLTGEMSHHDILDAASQGINVILCEHSNTER	34	0	3808.78	4,5	1.0348e-09	83.022		2	6328900	0	6328900
1118	7315	MYH10_transcript_03	yes	ADMEDLMSSKDDVGK	15	1	1639.71	2,3	4.2627e-05	187.37	4	1	76378000	29168000	47210000
1119	7315	MYH10_transcript_03	yes	ADMEDLMSSKDDVGKNVHELEK	22	2	2489.14	3	0.00029438	112.44	1		2096300	2096300	0
1120	7014	ENSMMUP00000038467	no	ADMESSKEPGLFDVVIINDSLDQAYAELK	29	1	3196.55	3	8.3624e-26	161.51	1	1	50621000	2983100	47637000
1121	3161	ENSMMUP00000007569	yes	ADMGGAATICSAIVSAAK	18	0	1692.82	2,3	1.2559e-48	273.88	11	7	401470000	381020000	20445000
1122	563	B8YDZ9	yes	ADMLCNSESNDILQHQDSNYSATSNK	26	0	2941.25	3	2.8883e-06	114.76		1	10798000	0	10798000
1123	5244	ENSMMUP00000021339	yes	ADMLCNSQSNDILQHQDSNCGGTSNK	26	0	2893.2	3	4.1515e-09	142.54	3	2	76038000	27019000	49019000
1124	517	ATP5J_transcript_01	yes	ADMNTFPTFK	10	0	1170.54	2	3.6592e-13	192.38	5	7	284070000	169710000	114370000
1125	955	CAP1_transcript_01	yes	ADMQNLVER	9	0	1074.51	2	8.0988e-26	232.88	9	14	321380000	171890000	149490000
1126	1952	EHD2_transcript_01	yes	ADMVETQQLMR	11	0	1320.62	2	4.5105e-05	136.96	1	4	14640000	86975	14553000
1127	2898	ENSMMUP00000005853	yes	ADMVIEAVFEDLSLK	15	0	1678.85	2,3	5.5497e-14	234.9	9	11	261470000	128240000	133240000
1128	6615	ENSMMUP00000030702	yes	ADMVNEDLLSDGTSENESGFWDSFK	25	0	2792.18	3	3.9605e-13	151.45	1	1	7243500	1692200	5551300
1129	3274	ENSMMUP00000008170	yes	ADMWSFGITAIELATGAAPYHK	22	0	2349.15	3	1.7703e-05	100.45		2	33604000	0	33604000
1130	3274	ENSMMUP00000008170	yes	ADMWSFGITAIELATGAAPYHKYPPMK	27	1	2965.45	4	0.0050436	52.909	1		396490	396490	0
1131	683	BTBD1_transcript_01	no	ADNAFMLLTQAR	12	0	1349.68	2	0.00030852	130.1	1		12670000	12670000	0
1132	8922	LAMA1_transcript_01	yes	ADNAVGCSPCFCSGLSHLCSELEGYVR	27	0	3044.29	3	4.017e-09	130.6	1	1	33312000	9760600	23552000
1133	17	ABCB7_transcript_01	yes	ADNDAGNAAIDSLLNYETVK	20	0	2092.99	2	3.5436e-06	111.4	1		9010800	9010800	0
1134	3696	ENSMMUP00000011055	yes	ADNDKEYLVLTLTK	14	1	1621.86	2,3	1.0948e-05	164.15	2	1	15294000	8552400	6741700
1135	6006	ENSMMUP00000026371	yes	ADNFEYSDPVDGSISR	16	0	1770.77	2	1.477e-07	196.66	3	5	115700000	64828000	50868000
1136	649	BOD1L2_transcript_01	yes	ADNFVSAHLDKQEWNPSVNENQLR	24	1	2810.34	3,4	5.3418e-12	150.64	4	5	150370000	61360000	89005000
1137	9336;6898	TPP2_transcript_01	no	ADNIEVFAQGHGIIQVDK	18	0	1953	2,3	1.7648e-06	140.16	1	4	38925000	6870400	32055000
1138	3285	ENSMMUP00000008262	yes	ADNLDEFIEER	11	0	1349.61	2	9.0443e-05	141.37		3	3981700	0	3981700
1139	6220	ENSMMUP00000027896	yes	ADNLIPGSR	9	0	941.493	2	0.084458	73.887	1		185910	185910	0
1140	481	ENSMMUP00000016651	yes	ADNNIDANEETLETDDTTICSDRPPENEK	29	1	3305.41	3	2.5516e-16	148.28	1	1	20968000	10116000	10852000
1141	8430	gi|380818220	yes	ADNQDAGQETEKEGEEPQASAQDETQIASAK	31	1	3274.43	2,3,4,5	1.0211e-60	197.44	17	17	1260400000	665160000	595250000
1142	5289	ENSMMUP00000021610	yes	ADNQKVEGCFQQLLYDIR	18	1	2196.06	3	5.5658e-05	123.63	1		8582100	8582100	0
1143	8036	gi|380810832	yes	ADNTIEGDNDEQNYIK	16	0	1837.8	2	5.5481e-08	214.45	2	1	878110	817370	60738
1144	8036	gi|380810832	yes	ADNTIEGDNDEQNYIKDVK	19	1	2179.99	2,3	4.3484e-08	195.77	2	3	163580000	73094000	90490000
1145	4158	ENSMMUP00000040114	yes	ADNVGSALGPDWHEGLNLK	19	0	1991.97	2	0.0017711	75.215		1	3224400	0	3224400
1146	5079	ENSMMUP00000020103	yes	ADPAAASQPLLLNGDADVAQK	21	0	2064.05	2,3	5.2674e-57	269.9	4	3	39460000	36338000	3121600
1147	4863	ENSMMUP00000018743	yes	ADPAAGPPPSEGEESTVR	18	0	1765.81	2,3	4.1114e-08	209.31	10	11	62531000	29018000	33513000
1148	219	ALDH1A2_transcript_01	yes	ADPAALMASLHLLPSPTPNLEIK	23	0	2398.29	2,3,4	5.1314e-18	163.62	10	17	1180700000	573730000	606950000
1149	8317	gi|383409285	yes	ADPAFGLESSGIAGTTSDEPERIEESGNDEAR	32	1	3306.48	3,4	5.8472e-61	195.97	3	4	189340000	107060000	82277000
1150	8207	P4HTM_transcript_02	yes	ADPDGDGVLSLQEFSNMDLR	20	0	2177.99	2	1.4784e-10	147.1	1		6439800	6439800	0
1151	7721	gi|380791877	yes	ADPDRQESLQAEVIPDPMEGEQTWPTEEELSEAKDFLK	38	2	4357.02	4	0.0015278	47.784		2	11360000	0	11360000
1152	2356	ENSMMUP00000002131	yes	ADPDVLTEVPAALK	14	0	1437.77	2	9.1451e-05	134.04	1	2	4702300	975780	3726600
1153	2356	ENSMMUP00000002131	yes	ADPDVLTEVPAALKR	15	1	1593.87	2	0.00080269	107.14	2	1	34316000	33760000	555790
1154	7534;6709	gi|380787955	no	ADPEAAWEPTEAEAR	15	0	1641.73	2,3	1.7446e-05	153.7	3	6	226820000	180500000	46321000
1155	470	ASUN_transcript_01	yes	ADPECCSILHGLVAAVETLCK	21	0	2342.11	3	5.8001e-06	120.11	2	1	71256000	30229000	41028000
1156	8438	gi|380818344	yes	ADPECMLGHLLR	12	0	1410.67	3	0.11523	56.548	2		6331100	6331100	0
1157	6899	ENSMMUP00000036125	yes	ADPEELFTKLEK	12	1	1418.73	2	0.00099589	122.42	2		21535000	21535000	0
1158	7931	gi|380808132	yes	ADPELQLVER	10	0	1168.61	2	4.8058e-15	201.46	6	5	169240000	90553000	78684000
1159	8618	gi|383420071	yes	ADPEVCCFITK	11	0	1338.59	2	6.1793e-05	144.1	1	3	10628000	3250300	7377200
1160	7423	NAP1L4_transcript_01	yes	ADPFSFEGPEIVDCDGCTIDWK	22	0	2557.08	2,3	3.8249e-19	186.45	1	2	15917000	4333900	11583000
1161	7423	NAP1L4_transcript_01	yes	ADPFSFEGPEIVDCDGCTIDWKK	23	1	2685.17	3	0.00012616	90.453		1	21507000	0	21507000
1162	3232	ENSMMUP00000007963	yes	ADPGHWWASFFFGK	14	0	1651.76	3	0.019117	73.881	1	1	3574800	194410	3380400
1163	7157	EXOC2_transcript_01	yes	ADPIVGSLEPGIYAGYFDWK	20	0	2197.07	2,3	1.1884e-14	184.83	1	2	28849000	8280800	20568000
1164	7157	EXOC2_transcript_01	yes	ADPIVGSLEPGIYAGYFDWKDCLPPTGVR	29	1	3192.56	3	8.3037e-13	127.96	1		5692500	5692500	0
1165	222	ALDH1L1_transcript_01	yes	ADPLGLEAEKDGVPVFK	17	1	1783.94	2	0.00026555	115.73		2	39025000	0	39025000
1166	6219	ENSMMUP00000027894	yes	ADPNHLVDDLLTPCSPGDPGAIEMTWMDVPGDK	33	0	3562.61	3,4	2.4102e-27	136.34	4	2	52827000	26565000	26262000
1167	6714	WIZ_transcript_01	yes	ADPPPEESQAPQAQTAAAEAP	21	0	2074.94	2,3	7.6038e-05	93.73	4	5	9340700	4580700	4760000
1168	9298;4137;7780	SYNE2_transcript_01	no	ADPQALLECR	10	0	1171.57	2	0.0014233	121.02	1	1	19765000	19765000	0
1169	4973	ENSMMUP00000019320	yes	ADPQEAINCLMR	12	0	1416.65	2	0.00048379	117.2	4	2	55791000	32741000	23050000
1170	8083	gi|380811592	yes	ADPSLLGFSVNASSER	16	0	1648.81	2	9.7643e-05	126.63	1	1	39127000	28388000	10739000
1171	6264	GAS2L1_transcript_01	yes	ADPVAGIAGSAAK	13	0	1126.6	2	2.9266e-10	182.33	4	4	17131000	8698800	8431800
1172	1270	CHTF18_transcript_01	yes	ADPVATGVQSSLLHVPWR	18	0	1932.02	3	0.20045	35.757		1	3075100	0	3075100
1173	1890	DVL1_transcript_01	yes	ADPVRPIDPAAWLSHTAALTGALPR	25	1	2595.39	3,4	1.2915e-05	124.4	2	1	12258000	2717100	9540900
1174	2568	ENSMMUP00000003532	yes	ADPWQECMDYAVTLAR	16	0	1924.84	2,3	1.2695e-12	227.67	8	8	122500000	48039000	74460000
1175	6471	ENSMMUP00000029668	yes	ADQAPFDTDVNTLTR	15	0	1662.78	2	3.2502e-60	280.62	2	1	9328100	5338800	3989300
1176	2845	ENSMMUP00000005459	yes	ADQELLLYSHDNIICGITSVAFSK	24	0	2693.34	3	7.3953e-06	104.06	1	3	11229000	3062400	8166800
1177	7103	ENSMMUP00000040671	no	ADQELMTYSHDNIICGITSVSFSK	24	0	2715.25	2,3	2.091e-08	142.85	6	12	299350000	82710000	216640000
1178	938	CALM1_transcript_01	yes	ADQLTEEQIAEFK	13	0	1520.74	2,3	3.1132e-112	311.99	43	50	7599300000	3945800000	3653400000
1179	938	CALM1_transcript_01	yes	ADQLTEEQIAEFKEAFSLFDK	21	1	2458.19	2,3	2.6062e-45	257.73	2		46728000	46728000	0
1180	938	CALM1_transcript_01	yes	ADQLTEEQIAEFKEAFSLFDKDGDGTITTK	30	2	3346.61	2,3	1.273e-34	181.33	8	17	2457900000	1615400000	842520000
1181	6122	ENSMMUP00000027170	yes	ADQLYLENIDEFVTDQNK	18	0	2154.01	2,3	2.7259e-14	229.96	3	2	6872000	3590000	3282000
1182	5097	ENSMMUP00000020224	yes	ADQPKPISPLK	11	1	1192.68	2	0.00032414	138.24	2	1	1207900	1142700	65174
1183	2615	ENSMMUP00000033854	yes	ADRDESSPYAAMLAAQDVAQR	21	1	2264.05	2,3	5.9263e-15	171.5	7	7	821930000	518810000	303120000
1184	3783	TF_transcript_01	yes	ADRDQYELLCLDNTR	15	1	1880.87	2,3,4	4.7287e-07	205.95	9	13	11030000000	3498800000	7531400000
1185	3783	TF_transcript_01	yes	ADRDQYELLCLDNTRK	16	2	2008.96	2,3,4	3.3827e-05	203.2	8	8	1263500000	642180000	621300000
1186	5789	ENSMMUP00000024940	yes	ADREYEECMSEDLSENIK	18	1	2216.92	3	2.3536e-06	196.71	1	1	13233000	12456000	777270
1187	4687	gi|380810758	yes	ADRSLEGMALPLEVRAR	17	2	1883	3	0.015017	100.11	1		45896	45896	0
1188	197	AKAP1_transcript_01	yes	ADSAIKEPLPMEDVCPEVVSMPPSVTEPPEK	31	1	3377.61	3,4	4.0569e-10	87.61	2	2	11057000	7059700	3997500
1189	1050	CCDC6_transcript_01	yes	ADSASESDTDGAGGNSSSSAAMQSSCSSTSGGGGGGGGGGGGGK	44	0	3667.41	3	5.7578e-27	86.722		3	1139700	0	1139700
1190	7429	gi|380786455	yes	ADSDVADDVPVAQETVQVIPGSK	23	0	2339.15	2,3	6.0166e-27	183.05	2	2	8416900	4694800	3722100
1191	5038	ENSMMUP00000019865	yes	ADSEALPSLAGDPVAVEALLR	21	0	2093.1	2	3.2585e-07	135.73		1	1362100	0	1362100
1192	8100	gi|380811778	yes	ADSEEGVLPLTAASTAPISFGFTR	24	0	2436.22	2,3	1.6712e-18	162.43	2	2	57108000	1385100	55723000
1193	1698	DDX59_transcript_01	yes	ADSEPESPLNASYVYK	16	0	1768.82	2	0.151	43.69		1	66525000	0	66525000
1194	9246	SEC16A_transcript_01	yes	ADSGPTQPPLSLPSAPETK	19	0	1891.95	2,3	6.0118e-09	140.28	4	5	290250000	285020000	5228000
1195	6148	ENSMMUP00000027358	yes	ADSGSAGSSGPWWK	14	0	1391.61	2	6.3231e-43	213.06	4	3	13176000	8427200	4748300
1196	3002	ENSMMUP00000006532	yes	ADSGTAGGAALAAPAPGLGSGGPGPR	26	0	2132.06	3	1.3806e-09	139.7	1	1	4083300	2282500	1800800
1197	8449	gi|383408619	yes	ADSGTAGGAALAAPAPGPGSGGPGPR	26	0	2116.03	2,3	1.2629e-36	186.92	9	8	47813000	23711000	24102000
1198	7819;4716	gi|380797727	no	ADSINKPFAQQCQDLVK	17	1	1960.97	2,3	0.00016497	122.01	1	2	71734000	12390000	59344000
1199	853	C3orf62_transcript_01	yes	ADSNMALNNSSQEVTKDLLEMIDHTSIR	28	1	3131.49	3,4	6.9153e-09	103.36		3	7704800	0	7704800
1200	8468	gi|383409765	yes	ADSPHVSGSEADVASLAPVDSCFSLLSVSHALYDSR	36	0	3745.75	4	0.0067967	39.12	1	1	4170200	757600	3412600
1201	6738	ENSMMUP00000032326	yes	ADSPSIDYAELLQHFEK	17	0	1961.94	2,3	0.0001603	107.51	1	4	119330000	7903400	111430000
1202	8073	gi|380811452	yes	ADSQEPSHFDSQQPAILEEEEVMIAHAHPQEVYNEYVPR	39	0	4519.07	4,5	1.3315e-12	79.071		2	38166000	0	38166000
1203	6198	ENSMMUP00000027711	yes	ADSSSVLPSPLSISTK	16	0	1587.84	2	0.00070699	99.055	1		14458000	14458000	0
1204	6602;7870	gi|383420499	no	ADSVVVLLCR	10	0	1130.61	2	8.2069e-12	185.81	1	3	10399000	14252	10385000
1205	7496	gi|383415135	yes	ADSYDRGDLENQMHIAEQR	19	1	2247	3	4.2903e-05	117.18	1	1	20411000	13762000	6649000
1206	9367;5941	WDR62_transcript_01	no	ADTGYASPDGTHVLAAGK	18	0	1729.83	2,3	5.1731e-39	267.47	7	2	75441000	74012000	1429400
1207	2231	ENSMMUP00000001283	yes	ADTIDTIEKEIR	12	1	1402.73	2	0.044105	79.089	1		5955600	5955600	0
1208	9029	PMFBP1_transcript_01	no	ADTIQELQQELQK	13	0	1542.79	2	0.011159	83.53	1		2037700	2037700	0
1209	5457	ENSMMUP00000022613	yes	ADTLDPALLRPGR	13	1	1393.77	2,3	0.00016575	132.17	3	3	449280000	262810000	186470000
1210	3416	ENSMMUP00000009161	yes	ADTLTPEECQQFK	13	0	1565.7	2	0.0035364	95.094	1		239280	239280	0
1211	7968	gi|380808948	no	ADTNLGNILLNVLIPPNMPCTR	22	0	2435.27	2,3	3.125e-18	162.32	3	7	344630000	72291000	272340000
1212	3806	gi|383418415	yes	ADTQDEWTPGTAVLTSPVLVPGCPSK	26	0	2725.33	3	1.2872e-06	109.68	1	1	6487100	3318300	3168900
1213	6293	ERH_transcript_01	yes	ADTQTYQPYNKDWIK	15	1	1869.89	2,3	6.6267e-13	232.37	11	5	4113700000	3362200000	751520000
1214	1848	DPP3_transcript_01	yes	ADTQYILPNDIGVSSLDCR	19	0	2136.02	2,3	8.3869e-11	199.99	6	7	79428000	29143000	50285000
1215	6172	ENSMMUP00000027553	yes	ADTTPNGPQGAGAVQFMMTNK	21	0	2134.98	2,3	1.692e-17	220.36	7	12	53219000	18576000	34643000
1216	665	ENSMMUP00000028168	yes	ADTTTPTTIDPIHEPPSLPPEPK	23	0	2453.23	3	0.00013174	81.316	1	1	13021000	10582000	2439600
1217	1801	DNAJC13_transcript_01	yes	ADTVGLACEAINR	13	0	1388.67	2	0.0021772	100.22	1		60706000	60706000	0
1218	1265	CHPF_transcript_02	yes	ADVADVLGTALEELNRR	17	1	1840.96	3	7.9929e-05	125.61		1	1274000	0	1274000
1219	8074	gi|380811468	yes	ADVDPDTLLEWLQMGQGDER	20	0	2287.04	2	3.296e-10	140.06		1	515400	0	515400
1220	7469	gi|380786997	yes	ADVDVIVDLR	10	0	1113.6	2	0.002037	114.97	5	5	151640000	102730000	48915000
1221	6961;6424	ENSMMUP00000037351	no	ADVDVSGPKVDVEVPDVSLEGPEGK	25	1	2536.25	3	3.1665e-06	106.35	2		39974000	39974000	0
1222	3355	ENSMMUP00000008743	yes	ADVEDGEETCALASHSGSSGSK	22	0	2192.91	2,3	3.5221e-275	384.16	8	10	410860000	408020000	2834300
1223	951	CAND1_transcript_01	yes	ADVFHAYLSLLK	12	0	1375.75	2,3	3.1865e-12	191.29	16	15	801680000	512080000	289600000
1224	5674	ENSMMUP00000024164	no	ADVFPANDSTASQDVANR	18	0	1876.86	2	2.6712e-14	230.07	1	2	5847300	1762600	4084600
1225	1266	CHPF2_transcript_01	yes	ADVGDALETALEQLNR	16	0	1713.85	2	0.00061916	101.42	1		586900	586900	0
1226	1266	CHPF2_transcript_01	yes	ADVGDALETALEQLNRR	17	1	1869.95	3	0.025279	66.533	2		7355900	7355900	0
1227	508;6207;507	gi|380786733	no	ADVGFAMGIAGTDVAK	16	0	1521.75	2	0.00042696	106.6	1	1	2898100	2654700	243460
1228	155	AFM_transcript_01	yes	ADVGFLPPFPTLDPEEK	17	0	1870.94	2,3	0.0031462	81.346	2	3	71368000	36294000	35074000
1229	3904	ENSMMUP00000012446	yes	ADVIITSGGVSMGEKDYLK	19	1	1982	2	0.20654	45.257		1	1854800	0	1854800
1230	9336	TPP2_transcript_01	yes	ADVIPVHYYLIPPPTK	16	0	1822	2,3	5.058e-05	137.21	2	6	245250000	35283000	209970000
1231	5581	ENSMMUP00000023416	yes	ADVIQATGDAICIFR	15	0	1648.82	2,3	4.2524e-75	296.85	2	8	88389000	75804000	12585000
1232	7972	gi|380809030	yes	ADVLAFPSSGFTDLAEIVSR	20	0	2094.06	2	1.3445e-14	162.42		2	28012000	0	28012000
1233	5219	ENSMMUP00000021116	yes	ADVLDLHEAGGEDFAMDEDGDESIHK	26	0	2814.19	2,3	4.4575e-70	257.96	6	9	450030000	297600000	152430000
1234	1145	CDC73_transcript_01	yes	ADVLSVLR	8	0	871.513	2	0.0019963	144.12	5	6	15875000	10856000	5019000
1235	982	CAT_transcript_01	yes	ADVLTTGAGNPVGDK	15	0	1413.71	2	0.015119	90.754		1	0	0	0
1236	982	CAT_transcript_01	yes	ADVLTTGAGNPVGDKLNVITVGPR	24	1	2363.28	2,3	4.6371e-06	136.62	4	3	163420000	127850000	35571000
1237	286	ANKRD17_transcript_02	yes	ADVNAQSSTGNTALTYACAGGYVDVVK	27	0	2731.28	2	2.4921e-08	120.31	1		1833300	1833300	0
1238	7026	ENSMMUP00000038608	yes	ADVPLPLDLLPSFWK	15	0	1709.94	2	0.00069875	107.61		1	7228800	0	7228800
1239	989	CAV2_transcript_01	yes	ADVQLFMDDDSYSHHSGLEYADPEK	25	0	2868.22	3	5.1019e-06	111.11		1	3702200	0	3702200
1240	8815;6007	gi|387541218	no	ADVQSIIGLQR	11	0	1198.67	2	0.00065485	126.12	6	3	99892000	58940000	40952000
1241	8118	gi|380812164	yes	ADVSEQVSNGPVESVTLENSPLVWK	25	0	2683.33	3	1.3444e-06	106.23		1	3787500	0	3787500
1242	7799	gi|380796981	no	ADVVESWIGEK	11	0	1231.61	2	8.3509e-14	183.99	2	6	28578000	6629300	21949000
1243	7799	gi|380796981	no	ADVVESWIGEKENSLK	16	1	1802.9	2,3	7.2837e-37	267.47	3	2	133680000	110450000	23228000
1244	7799	gi|380796981	no	ADVVESWIGEKENSLKTDDYGR	22	2	2510.19	3	0.0057119	78.987		1	9190700	0	9190700
1245	4310	ENSMMUP00000031516	yes	ADVVLLTASGPAVK	14	0	1339.77	2,3	6.8831e-10	217.88	4	2	141210000	140930000	282180
1246	4310	ENSMMUP00000031516	yes	ADVVLLTASGPAVKR	15	1	1495.87	2,3	3.3819e-06	176.87	2	1	114600000	100430000	14174000
1247	4735	ENSMMUP00000026065	yes	ADWLDSIRPQK	11	1	1327.69	2,3	0.00094298	133.89	2	2	157850000	28036000	129820000
1248	7616	gi|380789317	yes	ADWLSHYWMPK	11	0	1432.66	2,3	0.0003067	136.02	6	1	112520000	104010000	8506700
1249	7403	gi|380785693	yes	ADYCPECYPDNPANR	15	0	1840.71	2,3	2.2481e-07	179.56	2	2	4781800	4264700	517080
1250	6102	gi|380787675	yes	ADYFNMPVHMVPTELVEK	18	0	2119.01	3	0.0013811	83.54		1	4055500	0	4055500
1251	4674	ENSMMUP00000017589	yes	ADYPEGDGNWANYNTFGSAEAATSDDYKNPGYYDIQAK	38	1	4177.77	3,4	1.7584e-31	108.39	3		21549000	21549000	0
1252	8654;2621	gi|383422519	no	ADYSTVPPPSSGSAGGGGGGGGGGGVNDAFK	31	0	2636.17	2,3	4.8676e-11	92.121	3	3	17287000	12802000	4484700
1253	8654;2621	gi|383422519	no	ADYSTVPPPSSGSAGGGGGGGGGGGVNDAFKDALQR	36	1	3219.48	2,3,4	9.8345e-07	67.367	2	2	23331000	11878000	11454000
1254	8119	gi|380812166	yes	AEAAAGAAGILLR	13	0	1182.67	2	0.038273	153.74	1	1	5402800	3394300	2008400
1255	8937	LTBP4_transcript_01	yes	AEAAAPYTVLAQSAPR	16	0	1614.84	2,3	5.0247e-06	211.57	4	2	159130000	158840000	294970
1256	1255	CHMP2A_transcript_01	yes	AEAAASALADADADLEER	18	0	1787.82	2	1.9851e-20	243.01	1	4	5880200	1138900	4741200
1257	2683	ENSMMUP00000004253	yes	AEAAHNQTAGAPGIQEAEASATQGATGTASGAR	33	0	3051.42	3	2.3348e-23	115.05	1	1	9253000	2233400	7019500
1258	1374	COG3_transcript_01	yes	AEAALLLLPEAAAER	15	0	1536.85	2	4.3093e-05	140.74	2	2	56291000	30379000	25912000
1259	303	ANO8_transcript_01	yes	AEAASGAGGTSLEGER	16	0	1461.67	2	0.0071247	71.98	1		10500	10500	0
1260	2281	ENSMMUP00000001667	yes	AEADKIYSFTDNAPSPSIGGSSR	23	1	2369.11	3	1.4974e-05	135.21	1		38292000	38292000	0
1261	3606	ENSMMUP00000010428	yes	AEADRIVFENPDPSDGFVLIPDLK	24	1	2656.34	3	2.728e-05	127.35		1	6666700	0	6666700
1262	3395	ENSMMUP00000009030	yes	AEADTFMFEGHDTTASGLSWVLYHLAK	27	0	2996.4	3,4	9.0928e-05	73.036		2	7241900	0	7241900
1263	8830;3906	gi|387542008	no	AEAEAGAGSPTSTPAPPEALSSEMSELGAR	30	0	2870.32	2,3,4	3.9592e-44	188.29	5	4	71305000	53944000	17361000
1264	7253	gi|380810932	yes	AEAEGESLESWLNK	14	0	1561.73	2	1.6486e-151	333.31	3	4	22207000	8769400	13438000
1265	5371	ENSMMUP00000022080	yes	AEAEGVAATPGPASGSTFR	19	0	1774.85	2,3	9.0859e-41	262.36	4	4	48125000	22595000	25530000
1266	8215	gi|380814060	yes	AEAEKDGVKVPTTLAEYCIK	20	2	2221.13	3,4	6.791e-07	135.18	2	2	23752000	13599000	10153000
1267	8968	MYH14_transcript_01	yes	AEAELCAEAEETR	13	0	1477.64	2	5.9403e-05	157.52	1		76032	76032	0
1268	760	C16orf86_transcript_01	yes	AEAELPPRLPLQEEEPEGGQSEPSPSAK	28	1	2971.44	3	2.1525e-09	133.27	1	1	13839000	9155900	4683100
1269	1679	DDX24_transcript_01	yes	AEAESGALPDDTIIESEALPSDTAAEAR	28	0	2828.32	2,3	2.0346e-12	145.33	2		9782000	9782000	0
1270	4419	ENSMMUP00000015891	yes	AEAGAGLSETVTETTVTVTTEPENR	25	0	2562.23	2,3	1.6151e-37	204.47	3	6	41894000	11975000	29918000
1271	6812	ENSMMUP00000033822	yes	AEAGAGSATEFQFR	14	0	1440.66	2	6.1974e-49	276.71	4		19006000	19006000	0
1272	2703	ENSMMUP00000004400	yes	AEAGDNLGALVR	12	0	1184.61	2	3.3329e-17	200.93	5	1	47550000	47149000	400470
1273	746	ENSMMUP00000012920	yes	AEAGKVPLSLGLTGGEATEWPLQR	24	1	2479.31	3	1.1554e-05	129.07	1		4661800	4661800	0
1274	7418	gi|380786013	yes	AEAGPEGIAPAPEGEKK	17	1	1649.83	3	0.017629	70.529	1	1	225600	70989	154610
1275	7007	ENSMMUP00000000242	yes	AEAGPESAAGGQEEEEGEDEEELSGTK	27	0	2734.12	2,3	4.9438e-93	274.3	4	4	33520000	32920000	600340
1276	1907	ENSMMUP00000026667	yes	AEAGPQAPPPPGTPSR	16	0	1528.76	2,3	3.2716e-05	136.39	4	4	3154400	1062800	2091600
1277	7948	gi|380808616	yes	AEAGPVEQQLLQETEK	16	0	1768.88	2	6.3671e-142	202.63	1		7284000	7284000	0
1278	154	AFAP1L2_transcript_01	yes	AEAGPVTLGTTVDTTHLENVSPRPK	25	1	2589.34	4	0.13437	40.197	1		11961000	11961000	0
1279	8039	gi|380810924	no	AEAGVPAEFSIWTR	14	0	1532.76	2	7.3244e-05	145.43	5	6	82207000	48843000	33364000
1280	5648	KAL1_transcript_01	yes	AEAIFFTTPPCSALK	15	0	1651.83	2	0.011765	74.475	1		3250400	3250400	0
1281	9310	TBC1D15_transcript_01	yes	AEAISLQMVK	10	0	1088.59	2	0.0001598	145.89	3	5	18122000	3762300	14360000
1282	9383	ZNF318_transcript_01	yes	AEALELQDVHPELTVTIESK	20	0	2221.15	3	0.019208	54.805		1	16980000	0	16980000
1283	3825	gi|380796657	yes	AEALETLQIIR	11	0	1255.71	2	6.5612e-05	146.16	1		2235200	2235200	0
1284	8225	gi|380814222	yes	AEALMMPLVDQLENR	15	0	1728.85	2	0.13442	48.405	1		2792700	2792700	0
1285	1337	CMTM6_transcript_01	yes	AEALTEPLNA	10	0	1027.52	2	8.4517e-12	185.61	5	4	6582600	2889500	3693100
1286	3166	ENSMMUP00000007603	yes	AEAMDLGKDPNGPTHSSTLFVR	22	1	2342.13	2,3	3.1672e-20	193.85	8	8	617950000	299560000	318390000
1287	2973	ENSMMUP00000006301	yes	AEAMQEASEAVPSGMLSVLGQPQSEFNFACLEAR	34	0	3653.68	3	2.5015e-18	96.707	1		3972200	3972200	0
1288	6059	ENSMMUP00000026802	yes	AEAPASPAPLSPLEVELDPEFEPQSRPR	28	1	3028.51	3	0.0017052	53.266	1		3107400	3107400	0
1289	5701	ENSMMUP00000024329	yes	AEASADASTLPVTVK	15	0	1458.76	2	4.7846e-21	165.86	1	4	14994000	6353300	8640400
1290	9248	SEPHS2_transcript_01	yes	AEASATGACGEAMAAVAAAEGSSGPAGLTVGR	32	0	2847.31	3	2.2733e-27	158.1	2	1	4361800	2029000	2332800
1291	2565	PMF1_transcript_02	yes	AEASSANLGGGCEEK	15	0	1478.63	2	0.20716	18.789		1	19614	0	19614
1292	8330	gi|380816040	yes	AEASSPVPYLSPETNPASSTSAVNHNVNLTNVR	33	0	3422.67	3,4	9.2946e-27	128.58	3	2	85009000	68719000	16290000
1293	3663	ENSMMUP00000010858	yes	AEASSSLEDLDLSGEEVQR	19	0	2033.94	2,3	7.5346e-11	175.8	3	2	22221000	22130000	90365
1294	9024	PKN1_transcript_02	yes	AEASTPSEQELESEPR	16	0	1758.79	2	0.086883	59.673		1	0	0	0
1295	6424;7773	ENSMMUP00000029354	no	AEASVQAGAGDGEWEESEVK	20	0	2047.9	2,3	2.7971e-35	248.91	3		118680000	118680000	0
1296	7728;6647	gi|380792235	no	AEASWDSAVHGCPQLSK	17	0	1841.84	2,3	3.1434e-06	176.49	4		112980000	112980000	0
1297	899	C8G_transcript_01	yes	AEATTLHVAPQGTAMAVSTFR	21	0	2158.08	2,3	3.9557e-13	155.49	2	3	373610000	132540000	241070000
1298	5518	ENSMMUP00000023011	yes	AEAVESAQAGDKCDFTGTLIVVPDVSK	27	1	2806.37	2,3	5.8775e-08	120.54	2	4	106040000	63064000	42978000
1299	3621	gi|380810782	yes	AEAVPEAQPPASEDLEVDPPVATK	24	0	2459.21	2,3	1.4452e-06	137.23	1	2	9368300	7353200	2015100
1300	9367	WDR62_transcript_01	yes	AEAVYPDTVALTFDPIHQWLSCVYK	25	0	2922.43	3	0.00097609	61.862	1	1	16965000	5167900	11798000
1301	1811	DNAJC3_transcript_01	yes	AEAYLIEEMYDEAIQDYETAQEHNENDQQIR	31	0	3757.63	3,4	6.4495e-22	141.15	1	1	41879000	20251000	21628000
1302	8075	gi|380811490	yes	AEAYVLACTDQQYLVPK	17	0	1967.97	2	1.2139e-05	154.46	1		8780200	8780200	0
1303	7288	gi|380783649	yes	AECEILMMVGLPAAGK	16	0	1688.83	2,3	5.226e-05	143.05	1	2	6873300	1843700	5029600
1304	1286	gi|380787595	yes	AECLEELGCLVESYGMNVCQPTPGK	25	0	2840.25	2,3	3.6552e-36	195.09	3	2	42631000	25555000	17075000
1305	8235	gi|380814322	yes	AECLEKFPVIQHFK	14	1	1744.9	2,3,4	0.00018917	140.82	2	3	143970000	105280000	38684000
1306	5178	ENSMMUP00000020825	yes	AECPLRGEEVTDHPDR	16	1	1879.85	3	8.7118e-05	134.81	2		11205000	11205000	0
1307	7092;5961	ENSMMUP00000040431	no	AEDASKFELCQLLPLFLPPTTVPPECYR	28	1	3290.64	3,4	8.2058e-09	102.21	2	2	12715000	2784300	9931000
1308	3932	ENSMMUP00000012667	yes	AEDCWELQISPELLAHGR	18	0	2123.01	3	0.07151	49.223	1		3996300	3996300	0
1309	8471	gi|383409837	yes	AEDDQPLPGVLLSLSGGVFR	20	0	2069.08	2,3	9.7311e-15	165.06	2	2	76093000	24750000	51343000
1310	1760	DLD_transcript_01	yes	AEDEGIICVEGMAGGAVHIDYNCVPSVIYTHPEVAWVGK	39	0	4241.99	4	7.051e-05	48.847		3	35661000	0	35661000
1311	3660	ENSMMUP00000010814	yes	AEDGAEAQAPSSPPALEDTAAAGAAR	26	0	2423.12	3	8.4087e-20	166.65	1	1	2441200	2135200	306020
1312	310	ANXA2_transcript_01	yes	AEDGSVIDYELIDQDAR	17	0	1907.87	2,3	2.0876e-13	232.78	10	8	256870000	236540000	20328000
1313	5201	ENSMMUP00000020989	yes	AEDHFSVIDFNQNVR	15	0	1789.84	2,3	2.5376e-07	179.67	2	2	51661000	41747000	9913400
1314	3388	ENSMMUP00000008998	yes	AEDIPQMDDAFSQTVK	16	0	1793.81	2	0.13598	45.438	1		2473700	2473700	0
1315	5810	gi|383412089	yes	AEDKPSTDLSAPVNGEATSQK	21	1	2144.02	3	5.1163e-06	127.49	1		3269800	3269800	0
1316	901	C8orf37_transcript_01	yes	AEDLDELLDEVESK	14	0	1603.75	2	3.9712e-20	236.28	3	1	19140000	11060000	8079800
1317	7436	gi|380786487	yes	AEDLLPEAASLSENLDISKEETPTVR	26	1	2826.41	3	7.1211e-05	83.064		1	3462200	0	3462200
1318	4567	gi|380797429	yes	AEDLSAATSYTEDDFYCPVCQEVLK	25	0	2910.26	3	3.8784e-06	112.44	1	1	2833500	917670	1915800
1319	8809	gi|387540888	yes	AEDLVLER	8	0	943.497	2	0.00044396	178.94	6	6	35443000	24206000	11237000
1320	4660	ENSMMUP00000017436	yes	AEDNADTLALVFEAPNQEK	19	0	2073.99	2,3	9.8623e-23	236.95	4	13	330550000	263010000	67534000
1321	1895	DYNC1LI1_transcript_01	yes	AEDNFEDIITKPPVR	15	1	1742.88	2,3	0.024992	76.01	1	4	253370000	389780	252980000
1322	1895	DYNC1LI1_transcript_01	yes	AEDNFEDIITKPPVRK	16	2	1870.98	2,4	0.0042444	112.24	1	1	5913400	5255400	658050
1323	5203	ENSMMUP00000020998	yes	AEDNGVLICEYVDQDSYR	18	0	2144.93	2	0.0011819	84.493	1		2860200	2860200	0
1324	3992	ENSMMUP00000013070	no	AEDNLLALGLK	11	0	1155.65	2	0.069825	83.137	1		0	0	0
1325	288	ANKRD39_transcript_01	yes	AEDPSQPDSAGYTALHYASR	20	0	2134.96	3	0.034212	51.089		1	47043000	0	47043000
1326	6358;8293	gi|380815416	no	AEDQHLVEMEETLNK	15	0	1784.83	2	0.00085021	104.2		1	12040000	0	12040000
1327	6358;8293	gi|380815416	no	AEDQHLVEMEETLNKLQEAEIK	22	1	2596.27	3,4	3.35e-12	154.74	2	3	8571800	885930	7685900
1328	8656	SPOCD1_transcript_01	yes	AEDSAQLQQEKPSLYIGVR	19	1	2131.09	3	1.9419e-07	136.26	1	1	27937000	17698000	10239000
1329	7255	gi|380782925	yes	AEDSDALTAVSSQLEGSPMDTSSLASCTLEEAVGDASATGSSEQPR	46	0	4614.03	3	7.4445e-09	53.984	1		4973800	4973800	0
1330	5186	ENSMMUP00000020880	yes	AEDSEAALNAALADVPELAR	20	0	2025	2	4.0768e-17	222.6	3	1	57838000	56247000	1590400
1331	7497	gi|380787461	yes	AEDSESAASQQSLELDDQDTCGIDGDNEEEMEHAK	35	0	3852.53	4	2.29e-24	114.49	2		1761400	1761400	0
1332	3965	ENSMMUP00000012923	yes	AEDSGEYHCVYHFVSAPK	18	0	2094.91	2,3,4	1.7922e-07	172.91	2	3	62632000	39190000	23442000
1333	2189	ENSMMUP00000001059	no	AEDSLLAAEEAAAK	14	0	1387.68	2,3	3.6795e-20	240.59	4	6	526060000	381170000	144880000
1334	2189	ENSMMUP00000001059	yes	AEDSLLAAEEAAAKAEADVASLNR	24	1	2414.19	4	2.2922e-20	130.36	2		2479200	2479200	0
1335	2189	ENSMMUP00000001059	yes	AEDSLLAAEEAAAKAEADVASLNRR	25	2	2570.29	3	0.0001313	117.55	1		1048600	1048600	0
1336	8605	gi|383419379	yes	AEDTQGFYGTVSSPDLGVHEMK	22	0	2367.07	3	0.001499	68.952		1	9000300	0	9000300
1337	8779	gi|387539586	yes	AEDTSSPVIGELWSPDQTAEASHVSR	26	0	2768.29	2,3	1.9099e-14	159.2	2		16287000	16287000	0
1338	2474	ENSMMUP00000002872	yes	AEDVKPEECAMLSAPVDEK	19	1	2116.97	3	0.00049518	93.684	1	1	37216000	16975000	20241000
1339	3806	gi|383418415	yes	AEDWLDCPALGPGWK	15	0	1713.78	2	0.0012937	92.265	1	2	3270800	546590	2724200
1340	8661	gi|383423023	yes	AEDYEENLQVMR	12	0	1495.66	2	4.2003e-19	168.98	1	2	9757800	0	9757800
1341	7638	gi|380789597	yes	AEEAAAVTEQEDLLR	15	0	1643.8	2	0.00014441	127.29		2	75274	0	75274
1342	8332	gi|380816064	yes	AEEAEELRLDLEDVK	15	1	1757.87	3	0.12397	60.628	1		196170	196170	0
1343	8942	ENSMMUP00000005519	yes	AEEAGIGDTPSLEDEAAGHVTQAR	24	0	2423.12	3	4.9002e-05	85.231		1	22945000	0	22945000
1344	6275	ENSMMUP00000028303	yes	AEEALAHMGSSVFSGITLTK	20	0	2048.02	3	0.0077083	69.422	1		3344100	3344100	0
1345	2124	ENSMMUP00000000632	yes	AEEDKIPLLVVGNK	14	1	1523.86	2,3	6.0742e-06	167.32	3	1	40565000	40373000	192060
1346	1620	DBNL_transcript_02	yes	AEEDVEPECIMEK	13	0	1577.66	2,3	4.6761e-07	177.83	6	7	310560000	266210000	44344000
1347	2425	ENSMMUP00000002571	yes	AEEEAAPSIFDEPLER	16	0	1801.84	2	1.6366e-05	158.29	1	2	21960000	21052000	908480
1348	1854	DPY19L4_transcript_01	yes	AEEEGPPVELR	11	0	1224.6	2	0.0013951	105.46	1	2	1679900	176890	1503000
1349	1134	CDC37L1_transcript_01	yes	AEEEGYFEAFKNELEAFK	18	1	2149.98	2	0.0016561	89.846		1	2212300	0	2212300
1350	1450	CP_transcript_01	yes	AEEEHLGILGPQLHADVGDK	20	0	2127.06	2,3,4	5.3002e-10	140.2	2	2	19832000	1444300	18387000
1351	2428	ENSMMUP00000002590	yes	AEEELDAEVLEVFYPTHEWQALRPGQAVPAGSHVR	35	1	3929.93	3	2.2784e-14	92.924		2	3505100	0	3505100
1352	3710	gi|380817936	yes	AEEELDPVTLHNQALMNMDAR	21	0	2396.11	2	2.2553e-05	98.562		1	4708200	0	4708200
1353	3710	gi|380817936	yes	AEEELDPVTLHNQALMNMDARPTEGFEK	28	1	3184.48	3,4	3.1228e-09	130.65	2		46323000	46323000	0
1354	1993	EIF4G3_transcript_02	yes	AEEELSVDKVLESEQDK	17	1	1946.93	3	0.00022783	118.21	1		10700000	10700000	0
1355	2269	ENSMMUP00000001567	yes	AEEENEFQIPGR	12	0	1417.65	2	9.2687e-06	151.26	1	2	28485000	17664000	10821000
1356	8237	gi|380814354	yes	AEEFLTASQEAL	12	0	1307.62	2	8.7637e-12	188.91	2	1	16057000	11349000	4707800
1357	7139	EP400_transcript_01	yes	AEEFVVLSQEPSVTETIAPK	20	0	2173.12	2,3	1.8252e-06	115.63	2		2176100	2176100	0
1358	1184	CENPE_transcript_01	yes	AEEGAVAVCVR	11	0	1159.57	2	0.0015198	104.82		1	143800	0	143800
1359	3318	ENSMMUP00000008516	yes	AEEGIAAGGVMDVNTALQEVLK	22	0	2214.12	2,3	2.0973e-108	303.86	9	13	98021000	22384000	75637000
1360	4993	ENSMMUP00000019476	yes	AEEGNHDWICGILK	14	0	1640.76	2	0.14243	49.298		1	1096500	0	1096500
1361	8275	gi|380815062	yes	AEEGPVLEPVAASCVQR	17	0	1810.89	2	0.00013992	110.84	1		2502500	2502500	0
1362	1868;2191	DST_transcript_01	no	AEEHEESQGPVGMETETINQQLEVFK	26	0	2958.36	3	1.2825e-06	126.27	2		18746000	18746000	0
1363	6633	ENSMMUP00000030871	yes	AEEHNIVFMPVIGK	14	0	1582.82	2	0.019007	73.927	1		4090100	4090100	0
1364	8477;7	AARS_transcript_01	no	AEEIANEMIEAAKPVYTQDCPLAAAK	26	1	2832.37	3	7.3708e-07	134.34	1	1	19990000	11702000	8288100
1365	8190;8976	gi|380813626	no	AEEIEHYALQVDCALSLIR	19	0	2229.11	3	5.1899e-05	106.28	1		2442500	2442500	0
1366	8367	gi|380816918	yes	AEEIITPVYCTGVSAQVQK	19	0	2092.05	2,3	2.0182e-10	199.76	5	6	51409000	24115000	27295000
1367	8407	gi|380817718	yes	AEEITIPADVTPEK	14	0	1511.77	2	0.00075021	113.76	1	1	16842000	16789000	53185
1368	6854	ENSMMUP00000035018	yes	AEEITIPADVTPER	14	0	1539.78	2	0.002235	98.592	1	2	11275000	11162000	113490
1369	4798	ENSMMUP00000018327	yes	AEELCPGYSNPNYMYLAK	18	0	2118.94	2,3	1.0869e-06	195.92	3	1	14258000	12766000	1492400
1370	1062;1063	CCDC88A_transcript_02	no	AEELENELHHLEKENELLQK	20	1	2444.22	2,3,4	1.1786e-12	190.46	1	3	80015000	3723600	76291000
1371	1062;1063	CCDC88A_transcript_02	no	AEELENELHHLEKENELLQKK	21	2	2572.31	3,4	3.3098e-06	137.61		2	11234000	0	11234000
1372	2275	ENSMMUP00000001602	yes	AEELFLWVPR	10	0	1258.67	2	2.6737e-05	152.97	1	1	2490600	2449100	41499
1373	41	ENSMMUP00000001337	yes	AEELGLPILGVLR	13	0	1378.82	2	4.6714e-05	146.36	4	7	68066000	33710000	34357000
1374	3652	ENSMMUP00000010763	yes	AEELHYPLGER	11	0	1312.64	3	0.019485	83.397		4	1169800	0	1169800
1375	3351	ENSMMUP00000008727	yes	AEELIENEEPVVLTDTNLVYPALK	24	0	2698.4	2,3,4	2.4932e-28	208.27	6	1	120500000	108120000	12378000
1376	3297	ENSMMUP00000008368	yes	AEELLAAAAQSHQQLQQK	18	0	1963.01	3	5.7473e-05	114.31		1	18653000	0	18653000
1377	5052	ENSMMUP00000035879	yes	AEELLLQQQQLALQLELEMQEK	22	0	2624.37	3	1.2336e-08	145.75		1	47555	0	47555
1378	3170	gi|380809192	yes	AEELVGQEVLYK	12	0	1376.72	2	7.9944e-06	156.08	1	1	71724000	71667000	57167
1379	9340	TTC39A_transcript_01	yes	AEEMLEKGPENEYSVDDECLVK	22	1	2583.14	3	4.3295e-12	153.06	1	1	18539000	10052000	8486900
1380	3789	ENSMMUP00000011710	yes	AEEMNPYHNLESGVANLLKPIDDFCTK	27	1	3104.46	3,4	3.5815e-16	158.65	2	5	50787000	6879800	43907000
1381	9265	SMARCA2_transcript_01	yes	AEENAEGGESALGPDGEPIDESSQMSDLPVK	31	0	3157.39	3	1.8078e-26	155.16	1	1	8056400	5867700	2188600
1382	6556	ENSMMUP00000030289	yes	AEENCLQIVNELMAK	15	0	1760.84	2	0.00024604	122.08	2	1	37178000	37150000	28195
1383	9285	SPTA1_transcript_01	yes	AEENLSEPVHCVSLNEIR	18	0	2095	3	0.00014297	103.13	1		12092000	12092000	0
1384	1192	CENPT_transcript_01	yes	AEEPEGHTQVTEAEGSQGTAEAEGPGASSGDEDASSR	37	0	3629.51	3,4	2.5353e-39	142.12	2	1	2728000	291580	2436400
1385	1325	CLUH_transcript_01	no	AEEPMATEPAPAGAPEDLGSQPPAAK	26	0	2531.18	2,3,4	4.5487e-27	171.5	3	1	6140000	6056000	83959
1386	1325	CLUH_transcript_01	no	AEEPMATEPAPAGAPEDLGSQPPAAKDPSPSVQG	34	1	3298.53	3,4	1.2106e-18	104.83	3		3886300	3886300	0
1387	8044	gi|380811004	yes	AEEPMATEPTPAGAPEDLGSQPPAAK	26	0	2561.2	3	5.2187e-07	125.77	2	1	4999100	4915200	83837
1388	8044	gi|380811004	yes	AEEPMATEPTPAGAPEDLGSQPPAAKDPSPSVQG	34	1	3328.54	3,4	8.2358e-34	152.21	3		3895900	3895900	0
1389	3643	ENSMMUP00000010669	yes	AEEQEFTQLCK	11	0	1381.62	2	6.0201e-25	206.36	3	5	26127000	11501000	14626000
1390	1305	CLIC1_transcript_01	yes	AEEQPQVELFVK	12	0	1415.73	1,2,3	4.5692e-06	158.11	9	6	306170000	170630000	135540000
1392	9367;5941	WDR62_transcript_01	no	AEETLEAWRPPPPCLTSLASCVPASSVLPTDR	32	1	3506.72	3,4	6.59e-18	108.02	3	4	220540000	122130000	98401000
1393	9367;5941	WDR62_transcript_01	no	AEETLEAWRPPPPCLTSLASCVPASSVLPTDRK	33	2	3634.81	3,4	8.83e-05	66.972	2	1	35938000	31385000	4553400
1394	5065	ENSMMUP00000020021	yes	AEETNTFEVITSAPRTMLASWAR	23	1	2580.26	2	0.0089768	63.447		1	1221800	0	1221800
1395	2879	ENSMMUP00000005727	yes	AEETRYPQQYQPSPLPVHYELLTDGYTR	28	1	3350.62	3	0.0021369	56.021		1	3681200	0	3681200
1396	6410	ENSMMUP00000029215	yes	AEEVLSLHCGPWDDEIQELQK	21	0	2495.16	3	4.3139e-13	155.03	2	1	25921000	6183800	19737000
1397	7587	gi|380788799	yes	AEEVSTLMK	9	0	1006.5	2	0.0012613	137.95	2	2	15030000	12869000	2160400
1398	3492	ENSMMUP00000009696	yes	AEEVVVVAK	9	0	942.539	2	0.0011184	139.96	3	3	7749200	4971300	2777900
1399	2124	ENSMMUP00000000632	yes	AEEWGVQYVETSAK	14	0	1595.75	2	7.9013e-05	140.27	1		10834000	10834000	0
1400	402	ARHGDIA_transcript_01	yes	AEEYEFLTPVEEAPK	15	0	1750.83	2,3	5.9472e-07	212.17	14	17	1305300000	966940000	338400000
1401	4236	ENSMMUP00000014797	yes	AEEYLQQAAQMDYLNPNVWGLK	22	0	2580.23	2	1.0206e-05	109.05		1	2234400	0	2234400
1402	4948	ENSMMUP00000019191	yes	AEEYTEETEEREESTTGFDK	20	1	2378.99	3	4.8528e-08	137.45	1	3	14846000	7503200	7342500
1403	2760	ENSMMUP00000004786	yes	AEFAAPPTDAPDKGYVVPNVDLPPLCSSR	29	1	3082.51	3,4	2.3223e-07	91.618	3	2	113370000	104170000	9196700
1404	216	ALB_transcript_01	yes	AEFAEVSK	8	0	879.434	2	0.0053513	133.57	6	7	6033200	5211500	821700
1405	216	ALB_transcript_01	yes	AEFAEVSKLVTDLTK	15	1	1649.89	2,3	0.0011526	113.65	3		4305500	4305500	0
1406	8911	KIF17_transcript_01	yes	AEFATSSEYPPAFQYETVVKPEVFSTTDTLPSDDVSK	37	1	4081.92	3	0.14406	27.967	1		14278000	14278000	0
1407	8911	KIF17_transcript_01	yes	AEFATSSEYPPAFQYETVVKPEVFSTTDTLPSDDVSKTEVSSR	43	2	4741.24	4	0.040194	31.719		1	12989000	0	12989000
1408	8569	gi|383417281	yes	AEFCWVCLGPWEPHGSAWYNCNR	23	0	2895.21	3	1.2783e-05	131.11	3	2	136480000	42297000	94184000
1409	6801	ENSMMUP00000033556	yes	AEFDDKYLITGFNTLLPHGDETK	23	1	2623.28	2,3,4	1.7375e-17	160.57	3	3	24564000	920940	23643000
1410	2478	ENSMMUP00000039432	yes	AEFEVHEVYAVDVLVSSGEGK	21	0	2263.1	3	4.8535e-06	112.82		2	1099900	0	1099900
1411	7302	gi|380783925	yes	AEFFADVVPAVR	12	0	1319.69	2	0.0010921	119.39		3	2303700	0	2303700
1412	8543	gi|383415139	yes	AEFFQHLIEDR	11	0	1403.68	2,3	0.00049988	131.13	5	1	138700000	138280000	423380
1413	9303	TAF6_transcript_01	yes	AEFGSLGPLLCSHVVK	16	0	1712.89	2,3	0.014067	70.373	1	3	89995000	7821800	82174000
1414	3071	ENSMMUP00000006955	yes	AEFLDDQETR	10	0	1222.55	2	4.2533e-12	186.87	7	4	40575000	26984000	13591000
1415	7521;84	ACSL6_transcript_01	no	AEFLGSGLLQHNCK	14	0	1572.77	2,3	1.8678e-10	222.94	6	1	211510000	207440000	4070700
1416	5502	gi|380816848	yes	AEFTSPPSLFK	11	0	1222.62	2	2.0195e-06	155.11	3	1	11587000	9916400	1671100
1417	6336	ENSMMUP00000028711	yes	AEGAAGAGGPGSSAGPPPPSEEAAEPEAR	29	0	2573.16	2,3	2.8639e-84	250.62	3	1	3866300	3705200	161090
1418	7428	gi|380786395	yes	AEGAAGREDPAPPDAAGGEDDPR	23	1	2219.97	3	5.7172e-05	111.45	1		1454400	1454400	0
1419	9346	TUT1_transcript_01	yes	AEGAAMLELVGSILR	15	0	1528.83	2	8.7204e-06	157.35	2	1	9610900	5101900	4508900
1420	3947	ENSMMUP00000012823	yes	AEGAAPPTPSKPLTSFLIQDILR	23	1	2421.33	2,3	0.00012489	113.36	2	4	93785000	13802000	79983000
1421	582	BASP1_transcript_01	yes	AEGAATEEEGTPKESEPQAAAEPAEAK	27	1	2697.23	3,4	1.2233e-08	128.38	3		1462000	1462000	0
1422	7171	FAM110A_transcript_01	yes	AEGAGQPPPATPPR	14	0	1344.68	2	0.094908	55.196		1	1050900	0	1050900
1423	7171	FAM110A_transcript_01	yes	AEGAGQPPPATPPRPPPSTSAVR	23	1	2237.16	3	0.00041795	76.301	2	1	4191300	1497200	2694100
1424	7320	gi|380784301	yes	AEGAQPQQPPQLGPGAAAR	19	0	1842.93	2,3	3.7246e-09	143.67	5	6	13378000	5093700	8284600
1425	544	ATXN10_transcript_02	yes	AEGDISNVAEGFK	13	0	1335.63	2	6.1067e-05	145.81	2	3	333950000	273950000	59998000
1426	7871	gi|383412013	yes	AEGDSAGTAGTPGGTPAGDKVASWELR	27	1	2557.2	3	4.4233e-08	118.36		1	28885000	0	28885000
1427	114	ACYP1_transcript_01	yes	AEGDTLLSVDYEIFGK	16	0	1755.86	2	3.666e-09	223.7	4	4	102720000	33294000	69426000
1428	1134	CDC37L1_transcript_01	yes	AEGEAEEESDLDVFPSSPR	19	0	2062.9	2	2.3216e-05	115.26	1		7266200	7266200	0
1429	2284	gi|380814212	yes	AEGEDVGWWR	10	0	1203.53	2	0.00014202	143.61	1	3	7351100	98698	7252400
1430	6002	ENSMMUP00000026332	yes	AEGEEVLPLPTSSGDNWEK	19	0	2056.96	2,3	3.236e-11	189.87	2	5	24304000	2000400	22304000
1431	8235	gi|380814322	yes	AEGERQPPPDSSEEAPPATQNFIIPK	26	1	2804.36	2,3,4	3.5473e-09	139.04	6	4	157530000	146470000	11062000
1432	2073	ENSMMUP00000000308	yes	AEGERTECAEPPRDEHPADGALK	23	2	2534.15	4	0.14389	50.226	1		57629	57629	0
1433	615	BCLAF1_transcript_01	yes	AEGEWEDQEALDYFSDKESGK	21	1	2432.03	3	0.11254	46.663	1		8225900	8225900	0
1434	7584	gi|380788769	yes	AEGGGFGERPDAETQKSELGALMR	24	2	2505.19	3	2.145e-26	199.97	4	2	227800000	169690000	58112000
1435	12;7950	AASS_transcript_01	no	AEGIIYTTQSTIKP	14	1	1520.81	2,3	0.0010898	116.63	2	1	18278000	18187000	90733
1436	1607	DAK_transcript_01	yes	AEGIPVEMVVIGDDSAFTVLK	21	0	2189.13	2,3	4.3167e-15	161.04	4	6	175250000	70881000	104370000
1437	1607	DAK_transcript_01	yes	AEGIPVEMVVIGDDSAFTVLKK	22	1	2317.22	2,3	0.00015185	92.098	1	7	48573000	2857400	45716000
1438	4316	ENSMMUP00000015299	yes	AEGIQNFDIYAIKPGHPLQPDFFLDEYPEAVSK	33	1	3747.85	3,4,5	2.2434e-22	107.45	4	5	598570000	254550000	344020000
1439	4316	ENSMMUP00000015299	yes	AEGIQNFDIYAIKPGHPLQPDFFLDEYPEAVSKK	34	2	3875.94	3,4	2.5716e-08	81.197		2	3464600	0	3464600
1440	5163	ENSMMUP00000020686	yes	AEGLWNLFLPLEADPEKK	18	1	2069.08	3	0.00057259	95.347		1	8315700	0	8315700
1441	6961	ENSMMUP00000037351	yes	AEGPDLDVNLPK	12	0	1266.65	2	0.037262	71.153	1		2417500	2417500	0
1442	6961	ENSMMUP00000037351	yes	AEGPDVALDLPK	12	0	1223.64	2	4.3588e-08	177.1	4	5	104310000	70952000	33354000
1443	6961	ENSMMUP00000037351	yes	AEGPDVALDLPKGDINIEGPSMNIEGPELNVEGPEGGLK	39	1	3969.95	3,4	2.6014e-24	105.66	1	2	11858000	4066500	7791200
1444	6961;6424;7898	ENSMMUP00000037351	no	AEGPEVDVNLPK	12	0	1266.65	2,3	1.4131e-24	227.94	12	10	2334300000	1941300000	392970000
1445	6961	ENSMMUP00000037351	yes	AEGPEVGVNLPK	12	0	1208.64	2	4.1145e-06	164.81	4	6	163800000	97446000	66358000
1446	374	ARFGAP1_transcript_01	yes	AEGPLDSPSEGHSYQNSGPDHFQNSTIDQSFWETFGSAEPTK	42	0	4580.99	4	1.7778e-05	50.513	1	2	106430000	29401000	77025000
1447	6598	ENSMMUP00000030629	yes	AEGPQEWVFQECK	13	0	1606.71	2	8.5749e-10	183.89	1	1	37107000	19388000	17719000
1448	6382	gi|383410687	yes	AEGPTIKNDASQQTNYGVAVLDK	23	1	2418.2	2,3	0.0034422	63.488	3	3	16934000	9283400	7650900
1449	9385	ZNF598_transcript_01	yes	AEGPVAVVVNGHTEGPAPAR	20	0	1926.99	2,3	6.5803e-22	234.38	2	4	120130000	43997000	76138000
1450	7203	FBLN2_transcript_01	yes	AEGQLCESNPNLGYPCNHVMLSCCEGEEPLIVPEVR	36	0	4156.84	3,4	2.2148e-10	82.364	2	1	50318000	37759000	12559000
1451	8724;9022	gi|384947714	no	AEGSDVANAVLDGADCIMLSGETAK	25	0	2493.14	2,3	2.7175e-41	223.89	14	26	1499500000	903070000	596460000
1452	8724;9022	gi|384947714	no	AEGSDVANAVLDGADCIMLSGETAKGDYPLEAVR	34	1	3493.63	2,3,4,5	6.0599e-40	163.09	13	19	1130600000	837440000	293170000
1453	25	ABCF3_transcript_01	yes	AEGSEAAELAEIYAK	15	0	1550.75	2	0.0021582	92.063		2	18492000	0	18492000
1454	7279	gi|380783481	yes	AEGSEYQVLYIADDNEIR	18	0	2083.97	2	6.5566e-08	186.45	1	1	9309600	8769900	539700
1455	1376	COG6_transcript_01	yes	AEGSGEVVAVSATGAANGLNNGAGGTSATTNNPLSR	36	0	3271.57	3	4.1887e-50	167.52	1	2	4250300	1456600	2793700
1456	159	AGBL4_transcript_01	yes	AEGSQTAPEAGNDMGNDDAIGGNVSK	26	0	2504.07	3	1.0023e-09	142.45	1	1	717600	234140	483470
1457	7703	gi|380791085	no	AEGTAEAPLENGGGGDSGAGALER	24	0	2184.99	2,3	5.6246e-178	338.38	1	3	6850400	1547200	5303200
1458	7815	gi|380797879	yes	AEGVGPGVPGEVEMVK	16	0	1553.78	2	0.00070648	99.069	1		6642000	6642000	0
1459	9350	UBR4_transcript_01	yes	AEHASSLLELASTTK	15	0	1556.8	2,3	1.013e-09	224.16	3	1	56595000	52462000	4133300
1460	8808	gi|387540830	yes	AEHCINDIAFKPDGTQLILAAGNR	24	1	2623.32	3,4	1.0741e-05	133.38	2		738800	738800	0
1461	392	ARHGAP26_transcript_02	yes	AEHDSELSFTAGTVFDNVHPSQEPGWLEGTLNGK	34	0	3668.7	4	0.081772	28.443		1	5303000	0	5303000
1462	6421	ENSMMUP00000029310	yes	AEHEQEYK	8	0	1032.45	2	0.12436	71.379	1		575570	575570	0
1463	3227	ENSMMUP00000007937	yes	AEHGAHITTASVADDQPSIFEVVAQDSLMTAVRPALQHVVK	41	1	4338.21	5	3.6414e-16	76.41		1	11931000	0	11931000
1464	1554	CUL9_transcript_01	no	AEHILMWLSAPEVYANCPGLLGER	24	0	2725.34	3	4.4893e-06	106.35		1	41850000	0	41850000
1465	776	C17orf97_transcript_01	yes	AEHPNLYFEGNLTPK	15	0	1728.85	2,3	3.0565e-05	192.32	3	2	142280000	107480000	34803000
1466	8544	gi|383415179	yes	AEHQQALSSLELLNALFR	18	0	2039.08	3	8.8607e-05	106.42	1		1427100	1427100	0
1467	6005	ENSMMUP00000026364	yes	AEHVVVPIVAFNK	13	0	1421.8	2	0.010251	84.289		1	4321000	0	4321000
1468	5955	ENSMMUP00000026002	yes	AEIDLVCELAK	11	0	1259.64	2	0.00068867	124.42	1	2	12454000	7943300	4510900
1469	5248	ENSMMUP00000021411	yes	AEIDYSDAPDEFRDPLMDTLMTDPVR	26	1	3011.35	3	3.713e-13	150.14	2	2	28648000	18297000	10351000
1470	7456	gi|380786837	yes	AEIELFVNR	9	0	1089.58	2	0.074081	104.2		1	1764000	0	1764000
1471	6467	ENSMMUP00000029640	yes	AEIGQPCCAFFAGDGNWYR	19	0	2217.94	2,3	7.239e-11	187.73	2	3	33016000	25374000	7642100
1472	217	ALDH18A1_transcript_01	yes	AEIIHHLADLLTDQRDEILLANKK	24	2	2768.52	3,4,5	2.3725e-25	180.08	3	3	75006000	2121100	72885000
1473	6318	ENSMMUP00000028558	yes	AEILSEGNELQFIQLAK	17	0	1902.01	2	3.0219e-08	123.4	2	1	11470000	11470000	0
1474	5133	ENSMMUP00000020478	yes	AEILSMGMGIDNPEHIEQLKK	21	1	2352.18	3,4	0.0062702	64.454	2		5765600	5765600	0
1475	8620	gi|383420225	yes	AEILSNWNMFVGSQATNYGEDLTR	24	0	2715.26	2,3	7.8109e-13	157.01	3	2	24413000	13417000	10995000
1476	5085	ENSMMUP00000020141	yes	AEINILLCGDPGTSK	15	0	1586.8	2	7.6353e-05	139.49	2	2	33324000	27991000	5332300
1477	8192	gi|380813666	yes	AEINLYLQR	9	0	1118.61	2	0.00058053	154.56	2	2	3895200	0	3895200
1478	5651	ENSMMUP00000024410	yes	AEIPCEDEQEQEHNGPLDNK	20	0	2351	2,3,4	2.2428e-15	170.38	11	6	562240000	473840000	88394000
1479	9033	POLR2A_transcript_01	yes	AEIQELAMVPR	11	0	1255.66	2	0.00070366	123.67	1		39110000	39110000	0
1480	7337	gi|380784561	yes	AEIQNAEDYNEIFQPK	16	0	1907.89	2,3	2.3061e-06	164.53	3	4	96308000	92128000	4180300
1481	883;2294	C6orf211_transcript_01	no	AEIQVGLKPGQGEQLMASEPCWWTSGK	27	1	2986.43	2,3,4	1.3907e-09	137.86	4	8	575460000	167030000	408420000
1482	7218;2175	FLNB_transcript_02	no	AEISCIDNKDGTCTVTYLPTLPGDYSILVK	30	1	3342.64	3	1.5666e-05	73.212	1		4722800	4722800	0
1483	8039	gi|380810924	no	AEISCTDNQDGTCSVSYLPVLPGDYSILVK	30	0	3300.55	2,3,4	4.6117e-13	112.86	4	2	217090000	175330000	41763000
1484	2236	ENSMMUP00000001318	yes	AEISDLDR	8	0	917.445	2	0.0050394	130.75	2	5	1267200	636880	630370
1485	2236	ENSMMUP00000001318	yes	AEISDLDRQIEQLR	14	1	1684.87	2	0.11502	58.071	1		7737200	7737200	0
1486	2236	ENSMMUP00000001318	yes	AEISDLDRQIEQLRR	15	2	1840.98	3	0.072758	78.763	1		3462900	3462900	0
1487	8690	gi|384942130	yes	AEISNAIDQYVTGTIGEDEDLIK	23	0	2493.21	2,3	7.8433e-27	198.84	4	6	91642000	40449000	51193000
1488	8690	gi|384942130	yes	AEISNAIDQYVTGTIGEDEDLIKWK	25	1	2807.39	3	9.2151e-06	96.591		2	15599000	0	15599000
1489	1648;8846	gi|387542778	no	AEITDAEGLGLK	12	0	1215.63	2	6.1151e-19	212.09	1	4	201490000	169130000	32361000
1490	7217;8038	gi|380810904	no	AEITLLVQGQELPEFWEALGGEPSEIKK	28	1	3110.62	3	2.2725e-06	89.297		1	7701500	0	7701500
1491	5155	ENSMMUP00000020642	yes	AEIYEAFENIYPILK	15	0	1811.93	2	4.1511e-07	167.61	2	2	33342000	19699000	13643000
1492	5718	ENSMMUP00000024438	yes	AEKDLLELSCNELR	14	1	1688.84	3	0.0074158	94.728		1	16680000	0	16680000
1493	3212	ENSMMUP00000007816	yes	AEKENPGLTQDIIMK	15	1	1685.87	2,3	1.3574e-06	186.77	2		54372000	54372000	0
1494	3599	ENSMMUP00000010397	yes	AEKFDCHYCRDPLQGK	16	2	2022.9	2,3	0.00046653	136.26	2	1	40308000	39498000	810130
1495	4833;4832	ENSMMUP00000018513	no	AEKGEEKDLAVVTQSAEAPAEEDLLGPNCYYDK	33	2	3638.69	3,4	8.1731e-08	77.062	2		11516000	11516000	0
1496	7970	gi|380808996	yes	AELAAAAAGSSTTSVNVPAAASK	23	0	2044.04	2,3	4.4048e-31	221.6	3	4	22154000	21285000	868930
1497	8503	gi|383411731	yes	AELAELPLR	9	0	1010.58	2	0.0077696	111.61	4	4	30187000	13325000	16863000
1498	7569	gi|380788525	yes	AELALSLLQETPR	13	0	1439.8	2	0.1867	46.481		1	30655	0	30655
1499	1891	DVL2_transcript_01	yes	AELAPPAPPLPPLPPER	17	0	1760.98	2,3	4.8387e-05	124.92	3	2	11227000	9767500	1459700
1500	9379	ZCCHC8_transcript_01	yes	AELAPVNPEGAPLDNGSVVPDCDVSNGDSR	30	0	3050.39	3	2.8718e-14	136.16	1	1	7824000	6068500	1755500
1501	8264	gi|380814886	yes	AELATEEFLPVTPILEGFVILR	22	0	2456.36	2,3	3.0314e-08	139.9	3	2	20567000	8669800	11897000
1502	8264	gi|380814886	yes	AELATEEFLPVTPILEGFVILRK	23	1	2584.45	3	0.00018188	85.231	1	1	4882800	524470	4358400
1503	819	C20orf195_transcript_01	yes	AELDALLQSPDPRPFLADWALVER	24	1	2721.41	3	9.2412e-05	116.98		1	6297400	0	6297400
1504	1245	ENSMMUP00000015218	yes	AELDIDALNGR	11	0	1185.6	2	0.035525	75.509		1	1033800	0	1033800
1505	2567	ENSMMUP00000003530	yes	AELDIGQHCQVEHCR	15	0	1850.82	2,3	3.7269e-06	203.04	4		77208000	77208000	0
1506	1836	DOPEY1_transcript_01	yes	AELDLQTEPPFSKDHAQLSSK	21	1	2340.16	3	0.064893	50.883	1		263420	263420	0
1507	8589	gi|383418333	yes	AELEAQVGVEQAAGEPAVLPAEAR	24	0	2404.22	3	1.2984e-05	109.56	1	1	3099400	2218200	881190
1508	4630	ENSMMUP00000017247	yes	AELEIANPPVR	11	0	1207.66	2	0.00068867	124.42		1	1211800	0	1211800
1509	7931	gi|380808132	yes	AELEIQKDALEPGQR	15	1	1695.88	2,3	2.8602e-06	206.43	4	3	735660000	574730000	160930000
1510	1750	DIABLO_transcript_01	yes	AELEQEAYLRED	12	1	1464.67	2	0.076204	72.681	1		21151000	21151000	0
1511	1050	CCDC6_transcript_01	yes	AELEQHLEQEQEFQVNK	17	0	2098	2,3	1.8879e-47	268.12	3	5	651940000	298960000	352980000
1512	5728	ENSMMUP00000024506	yes	AELFELLFR	9	0	1136.62	2	0.0017552	140.75		1	397250	0	397250
1513	5847	ENSMMUP00000025365	yes	AELFQQEQQPADKPTSLPPASQASNHR	27	1	2974.45	4	0.00024727	71.656		1	5044100	0	5044100
1514	8485;4710	gi|383410599	no	AELFTQSCADLDK	13	0	1496.68	2	4.4221e-07	173.25	2	2	70290000	68840000	1450500
1515	6461	MAP7D1_transcript_01	yes	AELGAGAPPVVVAR	14	0	1305.74	2	0.0089885	82.85	1		15052000	15052000	0
1516	5305	ENSMMUP00000021713	yes	AELGALPDDFIDSLEK	16	0	1731.86	2	0.1298	46.156	1		6281100	6281100	0
1517	5305	ENSMMUP00000021713	yes	AELGALPDDFIDSLEKTDDDKYK	23	2	2597.24	3,4	0.0022647	77.871	3	1	9347500	4263900	5083600
1518	4566	ENSMMUP00000039822	yes	AELGDISELASGPP	14	0	1354.66	2	8.5824e-08	203.51	2		9485800	9485800	0
1519	3767	gi|383417479	yes	AELGEADEAELQR	13	0	1429.67	2	2.9266e-10	197.36	5	3	33452000	13344000	20108000
1520	538	ENSMMUP00000030757	yes	AELGERPEPVDFSFNPLADKK	21	2	2358.19	3,4	0.00035608	97.488	2		7783800	7783800	0
1521	7408	gi|380785875	yes	AELGFLESCLR	11	0	1293.64	2	0.03933	81.625	1		864330	864330	0
1522	5439	ENSMMUP00000022523	yes	AELGIPLEEVPPEEINYLTR	20	0	2281.18	2,3	6.8397e-08	133.52	1	2	20582000	5450500	15131000
1523	4104	gi|380786979	yes	AELGLNEHHQNEVINYMR	18	0	2166.03	2,3,4	1.2127e-176	344.35	21	27	8696800000	4567600000	4129200000
1524	86	ENSMMUP00000023582	yes	AELGMGDSPSQSPPIKR	17	1	1768.88	2,3	7.8144e-19	239.87	4		49880000	49880000	0
1525	5151	ENSMMUP00000020609	yes	AELGSWSSQEHLEWEPACQTPQPSAR	26	0	2980.34	3	4.6485e-06	91.416	1		2369600	2369600	0
1526	3612	ENSMMUP00000010470	yes	AELGTDLLSQLSLEDQKR	18	1	2015.05	2	0.010907	70.96		2	12538000	0	12538000
1527	9069	RBM44_transcript_01	yes	AELHLLNVHYQMCR	14	0	1782.87	3	0.0041013	91.858	1		9444700	9444700	0
1528	2997	ENSMMUP00000006486	yes	AELKQEHCQDLHLPTETMLSQETLPLK	27	1	3188.58	4,5	0.0027973	56.298	2		21082000	21082000	0
1529	932	CACYBP_transcript_01	yes	AELLDNEKPAAVVAPITTGYTVK	23	1	2399.29	2,3,4	1.3726e-05	135.54	5	4	224540000	110170000	114370000
1530	1801	DNAJC13_transcript_01	yes	AELLEFLESQQENMIK	16	0	1920.95	2,3	1.9772e-12	228.03	1	1	4611100	2781200	1829900
1531	4232	ENSMMUP00000014784	yes	AELLISTVGPEDCVVPFLTR	20	0	2215.16	3	0.0047527	64.298		1	6335000	0	6335000
1532	4232	ENSMMUP00000014784	yes	AELLISTVGPEDCVVPFLTRPK	22	1	2440.3	2,3	0.0007399	81.723	1	4	290420000	47714000	242710000
1533	4943	ENSMMUP00000019175	yes	AELLQGGDLLR	11	0	1183.66	2	8.4067e-05	145.09	2	2	5119100	3275500	1843500
1534	8547	gi|383415443	yes	AELLVQMDGVGGASENDDPSK	21	0	2130.97	2	7.6234e-14	181.61		1	55990	0	55990
1535	8880	HSPG2_transcript_01	yes	AELLVTEAPSKPITVTVEEQR	21	1	2309.25	2,3,4	1.4355e-14	194.19	8	5	793420000	477170000	316250000
1536	5894	ENSMMUP00000025650	yes	AELMEQVPHIALFCQENRPSIPYAFSK	27	1	3174.56	3,4	4.7242e-08	122.47	2	3	182700000	132980000	49724000
1537	3802	ENSMMUP00000011816	yes	AELNEFLTR	9	0	1091.56	2	9.2123e-18	218.6	6	7	1137300000	909050000	228240000
1538	8495	gi|387542420	yes	AELQEVQITEEKPLLPGQTPEAAK	24	1	2618.38	2,3,4	5.0437e-19	170.11	6	2	103620000	90571000	13053000
1539	4826	ENSMMUP00000018478	yes	AELQHIATDDNLVFTVPEFHSFGDLQEK	28	0	3199.55	3,4	4.07e-05	73.212		2	4256600	0	4256600
1540	4314	ENSMMUP00000015290	yes	AELQLDPAMAGLGGGGGSGVGDGGGPVR	28	0	2451.18	2,3	2.9651e-12	139.22	2	2	2787000	1312100	1474900
1541	7362	gi|380785021	yes	AELQLPPPPPPGHYGAWAAQELQAK	25	0	2665.37	2,3,4	6.4655e-06	92.932	1	4	30466000	5417800	25048000
1542	34	ABI2_transcript_01	yes	AELQMLLEEEIPGGR	15	0	1683.85	2	0.00105	94.007	1		1149700	1149700	0
1543	34	ABI2_transcript_01	yes	AELQMLLEEEIPGGRR	16	1	1839.95	2,3	0.00074873	100.11	2	1	20233000	18789000	1444300
1544	33;3032	ENSMMUP00000006729	no	AELQMLLEEEIPSGKR	16	1	1841.96	2	3.9768e-05	199.15	2	2	34024000	30439000	3584600
1545	4887	ENSMMUP00000010448	yes	AELQQLR	7	0	856.477	2	0.008165	136.16	2		345090	345090	0
1546	1372	COG1_transcript_01	yes	AELQSIEEGVQGQQDALNSATLHSVLFMAR	30	0	3241.6	3	1.3651e-20	150.36	2	1	25788000	14955000	10833000
1547	3993	ENSMMUP00000013071	yes	AELQSLEQSHLKELEDTLQVR	21	1	2465.28	3	0.029658	56.304		1	1840300	0	1840300
1548	2688	ENSMMUP00000004293	yes	AELQTESLTPVPNSGSSAPGSLFK	24	0	2416.21	2,3	1.4452e-06	137.23	2	1	6673100	5362500	1310600
1549	8267;5792	gi|380814936	no	AELRDDPIISTHLAK	15	1	1677.9	2,3,4	0.00013213	143.97	2	3	94494000	81661000	12832000
1550	848	C3_transcript_01	yes	AELRPGETLNVNFLLR	16	1	1841.02	2,3	6.8042e-06	172.82	4	4	346940000	186880000	160070000
1551	2902	ENSMMUP00000005874	yes	AELRPSGAPGPTAPPAPGPTAPPAFASLFPPGLHAIYGECR	41	1	4092.07	3,4	1.409e-11	66.083	2	1	32518000	28790000	3728200
1552	7310	gi|380784063	yes	AELSEEALLSVLPTIR	16	0	1739.97	2	1.2445e-06	165.34	4	5	150530000	18290000	132240000
1553	3899	ENSMMUP00000012397	yes	AELSFSVSQVER	12	0	1350.68	2	0.039374	90.759		2	0	0	0
1554	81	ACSL1_transcript_01	yes	AELSLVFVDKPEK	13	1	1473.81	2,3	0.0015404	112.44	1	3	89116000	14113000	75004000
1555	3168	ENSMMUP00000007606	yes	AELTALESLIEMGFPR	16	0	1775.91	2	2.916e-05	151.9	1	3	3676500	154660	3521800
1556	7145;4409	EPS15_transcript_01	no	AELTSQESQISTYEEELAK	19	0	2155.02	2,3	3.0167e-12	218.14	2	4	44514000	38555000	5958800
1557	4817	gi|383421185	yes	AELTSSAPACYALAISPDAK	20	0	2034.99	2	7.8063e-08	132.74	1	1	7927900	4928800	2999100
1558	6619;2782	ENSMMUP00000038973	no	AELTSSAPACYALAISPDSK	20	0	2050.99	2,3	1.1526e-14	198.77	3	4	48006000	36219000	11787000
1559	8438	gi|380818344	yes	AELTTLLEQWEKEHGSGQDMVPILTR	26	1	2980.5	3,4	2.6358e-13	153.14	3	5	61966000	3418700	58547000
1560	7233	FXR1_transcript_01	yes	AELTVEVR	8	0	915.503	2	0.00056834	162.97	6	5	27803000	16571000	11232000
1561	7809;8939	gi|380797319	no	AELVAISSSEDEGNLR	16	0	1688.82	2	1.9815e-06	165.49		1	57582	0	57582
1562	4132	ENSMMUP00000014015	yes	AELVCLSGPHPVPDAPGPEGAR	22	0	2225.09	2,3	1.6171e-18	166.61	4	3	192690000	112870000	79816000
1563	131	ADCK5_transcript_01	yes	AELVLLDHGLYQFLEEKDR	19	1	2287.18	3	0.00027632	98.573		1	3055800	0	3055800
1564	7231	FUBP3_transcript_01	yes	AELVQGQSAPVGMK	14	0	1413.73	2	5.0102e-08	178.67	8	8	83420000	48166000	35254000
1565	8465;854	gi|383409413	no	AEMADQTAAWLTR	13	0	1462.69	2	6.6296e-05	146.59	1	2	32913000	9960200	22953000
1566	4629	ENSMMUP00000017242	yes	AEMDPVAEFPQPPGAAR	17	0	1781.84	2	3.2463e-05	124.25	1	1	2263600	910570	1353000
1567	4369	gi|380812908	yes	AEMDQILHGLDK	12	0	1368.67	2	0.0091289	86.803	1		8457700	8457700	0
1568	8967;4070	MYH11_transcript_01	no	AEMEDLVSSKDDVGK	15	1	1621.75	2,3	1.0614e-46	268.9	20	10	1725900000	1462200000	263640000
1569	8967;4070	MYH11_transcript_01	no	AEMEDLVSSKDDVGKNVHELEK	22	2	2471.18	2,3	1.6229e-18	178.73	3	1	63166000	29964000	33201000
1570	3123	ENSMMUP00000007330	yes	AEMEILPKPWR	11	1	1368.72	3	0.086773	75.294		1	37634000	0	37634000
1571	6664;6663	HYI_transcript_01	no	AEMEIVFLENLR	12	0	1462.75	2	0.090294	60.161	1		1344400	1344400	0
1572	8126	gi|380812266	yes	AEMELGLR	8	0	917.464	2	0.12457	71.342		1	1850700	0	1850700
1573	5400	ENSMMUP00000022264	yes	AEMEMSLTEELNHGR	15	0	1745.77	2,3	2.1725e-47	273.72	5	7	1152300000	668670000	483640000
1574	4967	ENSMMUP00000019290	yes	AEMIDALANSVTPAVSVNNEVR	22	0	2299.15	2,3	3.945e-06	133.84	2	1	9978500	6633400	3345100
1575	7392	gi|380785601	yes	AEMIDFNIR	9	0	1107.54	2	0.023722	94.692	2	1	4994500	3360500	1634000
1576	8555	gi|383415749	yes	AEMLDHAVLLQVIK	14	0	1578.88	2,3	0.0023007	98.105	2	2	27790000	15335000	12455000
1577	6078	ENSMMUP00000026909	yes	AEMLEIVQAIYK	12	0	1406.75	2	0.041556	110.8		1	2953400	0	2953400
1578	8304	gi|380815604	yes	AEMPEDAPGVQELYTHWLQGTDSECAGR	28	0	3146.37	3	3.1299e-07	94.449	2	1	29797000	20242000	9555400
1579	4135	ENSMMUP00000014033	yes	AEMTCSGILPIDQMR	15	0	1720.79	2	0.010599	75.669	1		2686200	2686200	0
1580	500	ATP13A1_transcript_01	yes	AEMVVPDFSELFK	13	0	1510.74	2	0.065369	62.042	1	1	11096000	10327000	769570
1581	3189	ENSMMUP00000007715	yes	AENACVPPFTIEVK	14	0	1573.78	2	0.00013576	135.02	3	3	64447000	62936000	1511200
1582	1683	DDX39B_transcript_01	yes	AENDVDNELLDYEDDEVETAAGGDGAEAPAK	31	0	3221.36	2,3	2.6368e-20	137.7	3	2	22631000	10763000	11869000
1583	1683	DDX39B_transcript_01	yes	AENDVDNELLDYEDDEVETAAGGDGAEAPAKK	32	1	3349.46	2,3,4	1.9448e-33	169.84	6	8	481370000	305060000	176310000
1584	447	ARPC4_transcript_01	yes	AENFFILR	8	0	1008.54	2	0.0011019	168.27	3	3	33184000	24177000	9006700
1585	2837	ENSMMUP00000005369	yes	AENGEHQDSTLKEDVPEQGKDDVQEVK	27	2	3023.4	3,4	9.8828e-15	151.84	2	2	2917400	2408900	508500
1586	3188	ENSMMUP00000007714	yes	AENGKLVINGSPITIFQERDPSK	23	2	2512.33	4	0.085065	54.834	1		327150	327150	0
1587	8629;8292	gi|383420587	no	AENGLLMTPCYTANFVAPEVLK	22	0	2437.2	2,3	5.6638e-06	131.56	1	2	10036000	2122100	7914000
1588	8629;8292	gi|383420587	no	AENGLLMTPCYTANFVAPEVLKR	23	1	2593.3	2,3	0.0064475	59.539		2	56228000	0	56228000
1589	2211	ENSMMUP00000001161	yes	AENIPAVVIEIK	12	0	1294.75	2	0.0024587	101.62		1	259620	0	259620
1590	3215	ENSMMUP00000007841	yes	AENIQSGTCQHPTSHVSLLPR	21	0	2331.14	3	0.00064152	78.917	1	1	2065900	1396100	669860
1591	1475	CREBBP_transcript_01	yes	AENLLDGPPNPK	12	0	1263.65	2	3.8456e-17	198.55	2	5	9194900	4063400	5131500
1592	2548	ENSMMUP00000003385	yes	AENLLEEGEPPQTVPVQVLVGHNPR	25	0	2721.41	3	1.6434e-06	105.06	2	1	66019000	22952000	43067000
1593	4095	ENSMMUP00000013738	yes	AENLQLLTENELHR	14	0	1678.86	2,3	9.1909e-09	213.83	1	2	52796000	23398000	29398000
1594	7338	gi|380784627	yes	AENNPWVTPIADQFQLGVSHVFEYIR	26	0	3029.5	3,4	7.4765e-07	102.94	1	4	182470000	9106300	173360000
1595	1749	DHX9_transcript_01	yes	AENNSEVGASGYGVPGPTWDR	21	0	2161.97	2,3	1.5479e-15	204.21	8	14	547680000	473070000	74611000
1596	7466	gi|380786971	yes	AENPFLFLR	9	0	1105.59	2	0.0010603	148.52	2	2	5136900	3264000	1872900
1597	8029	gi|380810738	yes	AENPQCLLGDFVTEFFK	17	0	2013.95	2	2.9823e-06	209.25		1	3337000	0	3337000
1598	596	BCAP31_transcript_01	yes	AENQVLAMR	9	0	1030.52	2	0.00094533	149.82		1	1572600	0	1572600
1599	1919	ENSMMUP00000038715	yes	AENSVLTSTTGR	12	0	1234.62	2	0.00025263	122.46	1	2	440240	66316	373920
1600	8947	MDN1_transcript_01	yes	AENTEDNTDQASPQEEYAGFER	22	0	2500.03	3	1.9719e-06	136.46	1	1	19775000	19698000	77311
1601	7498	gi|380787463	yes	AENTEGDLNSNLLHAPYHTGDPQLDTAIGQWLR	33	0	3645.74	3	2.5776e-18	97.304	1	1	20244000	14380000	5863800
1602	3972	ENSMMUP00000012959	yes	AENTQFVKDFLK	12	1	1438.75	2	0.0074306	98.902	1		5456600	5456600	0
1603	2219	ENSMMUP00000001192	yes	AENVVEPGPPSAK	13	0	1293.66	2	0.0016771	97.273	2	3	1727600	452340	1275300
1604	8644	gi|383421537	yes	AEPAAPPAAPSTPAPPPAVPK	21	0	1933.03	2,3,4	2.4072e-06	126.91	6	4	49283000	43414000	5869500
1605	9372	WIPF3_transcript_01	yes	AEPASPAQDVQEPPAPPPPPPPLPTYASCSPR	32	0	3317.6	3,4	4.7103e-19	125.06	3	1	29454000	24314000	5140800
1606	1154	CDK10_transcript_01	yes	AEPDLESEQIR	11	0	1285.62	2	0.00019812	135.6	1	1	370290	131550	238740
1607	8030	gi|380810742	yes	AEPDPSHPLETQAGK	15	0	1575.75	2,3	5.7704e-09	218.68	2	2	35448000	35354000	94307
1608	4083	ENSMMUP00000013667	yes	AEPDYETSGVYSTTASTANLSLQDR	25	0	2675.22	3	3.5277e-06	109.41	1		2799000	2799000	0
1609	6905	ENSMMUP00000022584	yes	AEPDYIEDDNPELIRPQK	18	1	2141.03	2,3	2.1045e-07	203.53	3	5	271650000	226490000	45162000
1610	105	ACTR3_transcript_01	yes	AEPEDHYFLLTEPPLNTPENR	21	0	2481.18	2,3	3.2325e-15	163.79	7	11	569110000	209380000	359740000
1611	106	ACTR3B_transcript_01	yes	AEPEDHYFLMTEPPLNTPENR	21	0	2499.14	3	0.001978	70.334	1		7100000	7100000	0
1612	6556	ENSMMUP00000030289	yes	AEPETFLALDYLDIKPINER	20	1	2346.21	2,3	2.362e-06	118.19	3	1	29587000	10424000	19162000
1613	2216	ENSMMUP00000001181	yes	AEPGSLLQEYINSINNCYPEEIVR	24	0	2807.34	2,3	4.4262e-13	158.52	4	5	279900000	95986000	183920000
1614	4459	ENSMMUP00000016217	yes	AEPGSQESEILAR	13	0	1385.68	2	3.1829e-07	171.73	4	5	48348000	7847100	40501000
1615	6816	ENSMMUP00000033983	yes	AEPHFLSILQHLLLVR	16	0	1885.09	2,3,4	4.707e-05	138.21	2	3	6175000	2395000	3780000
1616	6105	ENSMMUP00000027075	yes	AEPIDIQTWILGYR	14	0	1673.88	2,3	2.1281e-07	170.95		2	4850300	0	4850300
1617	5162	ENSMMUP00000020679	yes	AEPLETFPFDQSK	13	0	1507.72	2	0.052172	64.104		1	34869	0	34869
1618	3720	ENSMMUP00000011191	yes	AEPLKEEDGEDGSAEPPGPVK	21	1	2150	2,3	1.3245e-15	169.7	4	5	106650000	95794000	10855000
1619	2607	ENSMMUP00000003755	yes	AEPLKVPVWEPQDWQQQLVNIR	22	1	2672.41	3	5.1094e-05	112.55	2		13107000	13107000	0
1620	2060	ENSMMUP00000000160	yes	AEPLQPDPGAAEDAAAQAVETPGWK	25	0	2518.2	2,3	2.0442e-05	83.059	1	1	3254400	86600	3167800
1621	593	BBX_transcript_01	yes	AEPLTPMEDALPPSLSGQAKPEDSDCHR	28	1	3047.4	3	0.10068	67.413		1	1358600	0	1358600
1622	4926	ENSMMUP00000019089	yes	AEPMPKPPPETTPTPGTPK	19	1	1972	3	0.14921	48.677	1	2	5178000	1162300	4015700
1623	1263	CHORDC1_transcript_01	yes	AEPMQWASLELPAAK	15	0	1640.82	2,3	2.1654e-07	169.37	1	5	44253000	32296000	11957000
1624	3100	ENSMMUP00000007196	yes	AEPNVLLLDAGDQYQGTIWFTVYK	24	0	2740.37	3	3.8331e-13	158.78	1	1	4318600	3932900	385630
1625	4174	ENSMMUP00000014320	yes	AEPPGVEPYPYPIPTVPEELPPGTEPEPAFQDDAANAPLEFK	42	0	4515.17	3,4	4.1678e-12	68.917	2	2	31170000	18365000	12805000
1626	582	BASP1_transcript_01	yes	AEPPKAPEQEQAAPGPAAGGEAPK	24	1	2297.13	2,3,4	3.796e-08	144.56	9	2	27242000	26926000	315660
1627	4959;7369	gi|380785161	no	AEPPQAMNALMR	12	0	1327.64	2,3	2.4785e-05	144.1		9	95855000	0	95855000
1628	8778	gi|387539522	yes	AEPPQCTSLAWSADGQTLFAGYTDNLVR	28	0	3067.43	2,3,4	2.8784e-09	116.05	6	7	266590000	217150000	49433000
1629	3799	ENSMMUP00000011796	yes	AEPPSPVHCVAASAPTATVSEKEPFGK	27	1	2763.35	3	8.3279e-06	85.387	1	1	9765100	7200700	2564400
1630	2363	ENSMMUP00000002187	yes	AEPQPPSGGLTDEAALSCCSDADPSTK	27	0	2760.19	2,3	5.7873e-09	102.69	6	6	91291000	36581000	54709000
1631	2363	ENSMMUP00000002187	yes	AEPQPPSGGLTDEAALSCCSDADPSTKDFLLQQTMLR	37	1	4005.84	3,4	5.9071e-06	62.034	2	5	94842000	47505000	47336000
1632	3540	ENSMMUP00000010014	yes	AEPQSKPQHIYVPNNYLVPTEK	22	1	2551.31	3	0.00020016	92.098	1	1	12220000	2279900	9939700
1633	5185;8514	ENSMMUP00000037404	no	AEPSAATQSPSISSSSSGAEPSAPGGGGSPGACPALGTK	39	0	3469.59	2,3,4	5.0014e-62	170.95	12	11	298570000	134670000	163900000
1634	6877	ENSMMUP00000035486	yes	AEPSHTVALPPVALKPPPVELEVNLLTPGAVPPTVVSFGTVSTPADR	47	1	4766.59	4	0.00049555	38.211		1	3888300	0	3888300
1635	4532	gi|380810894	yes	AEPSISYSCNPLYFDFK	17	0	2036.92	2	1.7426e-07	169.67	2	1	15956000	9297700	6658500
1636	8088	gi|380811682	yes	AEPSQAPTPAPAAQPR	16	0	1587.8	2	0.0012152	89.506	2	2	290920	114800	176110
1637	7372	gi|380785199	yes	AEPSVESSSPGGSATSDDHEFDPSADMLVHDFDDER	36	0	3834.57	3	1.7153e-07	71.623	1		3061100	3061100	0
1638	9066;6986	RAPH1_transcript_01	no	AEPTATMDDMALPPPPPELLSDQQK	25	0	2691.28	2,3	1.414e-06	105.96	2		5233700	5233700	0
1639	1766;8012	DLST_transcript_01	no	AEPTAVPVPPPAAPIPTQMPPVPSPSQPSSSK	32	0	3158.63	3	1.5183e-08	77.522		1	746520	0	746520
1640	1766	DLST_transcript_01	yes	AEPTAVPVPPPAAPIPTQMPPVPSPSQPSSSKPVSAVKPTAAPPLAEPGAGK	52	2	4997.66	4	0.018747	30.627		1	16605000	0	16605000
1641	8012	gi|380810224	yes	AEPTAVPVPPPAAPIPTQMPPVPSPSQPSSSKPVSAVKPTAAPSLAEPGAGK	52	2	4987.64	4	5.4903e-07	46.812	2	2	91122000	61531000	29591000
1642	8120	gi|380812168	yes	AEPTHWCLLVR	11	0	1380.7	3	0.073323	67.113	1		12714000	12714000	0
1643	3771	ENSMMUP00000011578	yes	AEPTPSASSAPPASSLYSSPVNSSAPLAEDIDPELAR	37	0	3680.77	3,4,5	1.3345e-35	122.7	6	3	322770000	168210000	154560000
1644	3333	ENSMMUP00000008622	yes	AEPTVCSFLTK	11	0	1251.62	2	8.2952e-05	142.08	3	1	12887000	10279000	2608900
1645	3740	ENSMMUP00000011363	yes	AEPVSVAAEYLAGSR	15	0	1518.77	2	1.7251e-36	263.56	4	2	46367000	25525000	20842000
1646	1176	CDKN2C_transcript_01	yes	AEPWGNELASAAAR	14	0	1441.69	2	3.6842e-06	161.82	1	3	7689200	1917900	5771300
1647	8670	gi|384939662	yes	AEPWGPSASTNQTNPWGR	18	0	1954.89	2	4.3716e-06	128.79	1	1	20436000	9129800	11306000
1648	6326	ENSMMUP00000028626	yes	AEPWLSQPASGSAYATPGAYGDIRPSAASWVGSR	34	1	3462.66	3,4	6.5044e-23	112.34	3	5	288840000	158600000	130240000
1649	7288	gi|380783649	yes	AEPYCSVLPGFTFIQHLPLSER	22	0	2560.28	2,3	2.9462e-13	159.26	9	14	593910000	44089000	549820000
1650	6216	gi|380818038	yes	AEQACLNTDWQIQSLHK	17	0	2040.97	3	0.00021213	105.14	1		12335000	12335000	0
1651	1052	CCDC63_transcript_01	yes	AEQDEITLLLSLMK	14	0	1602.85	2	7.8282e-05	140.93		1	1055400	0	1055400
1652	7348	gi|380784757	yes	AEQDITTLEQSISR	14	0	1589.79	2	4.8278e-34	247.38	1	4	61163000	24257000	36906000
1653	3698	ENSMMUP00000011066	yes	AEQDSEVGPQEIDKEELEGNSMR	23	1	2589.15	3	0.00010844	112.36	1		7223000	7223000	0
1654	2209	ENSMMUP00000001153	yes	AEQDSEVGPQEINKEELEGNSMR	23	1	2588.17	3	7.5713e-05	122.19	1	1	28187000	13917000	14270000
1655	5013	ENSMMUP00000019660	yes	AEQDSTTVAAFASSLASGLSSSASEPAKEPAKK	33	2	3222.59	4	8.8623e-25	120.66	1		5065000	5065000	0
1656	1682	DDX39A_transcript_01	yes	AEQDVENDLLDYDEEEEPQAPQESTPAPPK	30	0	3382.48	2,3,4	1.5368e-16	140.26	4	7	98718000	36707000	62011000
1657	1682	DDX39A_transcript_01	yes	AEQDVENDLLDYDEEEEPQAPQESTPAPPKK	31	1	3510.58	2,3,4,5	1.7193e-32	165.66	7	7	793070000	604980000	188090000
1658	1682	DDX39A_transcript_01	yes	AEQDVENDLLDYDEEEEPQAPQESTPAPPKKDIK	34	2	3866.79	3	4.0197e-25	117.73	2		8694700	8694700	0
1659	1050	CCDC6_transcript_01	yes	AEQEEEFISNTLFK	14	0	1683.8	2	0.00035048	124.16	1	1	31740000	31705000	34494
1660	6143	ENSMMUP00000027328	yes	AEQENNFPTSSIAFLGQNER	20	0	2251.05	2	0.0037513	67.227	1		3197800	3197800	0
1661	402	ARHGDIA_transcript_01	yes	AEQEPTAEQLAQIAAENEEDEHSVNYKPPAQK	32	1	3563.67	3	6.9701e-14	102.53	6	13	1243600000	956160000	287390000
1662	4962	MYO1D_transcript_01	yes	AEQESLEFGK	10	0	1136.54	2	0.0043668	99.215	2	1	431780	304840	126940
1663	4364	ENSMMUP00000015573	yes	AEQINQAAGEASAVLAK	17	0	1669.86	2,3	1.5451e-36	263.15	3	4	179350000	166330000	13024000
1664	2333	ENSMMUP00000002036	yes	AEQISPFFPLVSAHLSSAMTHITEGIQEDSLK	32	0	3482.74	3,4	8.714e-14	98.84		2	18270000	0	18270000
1665	8330;8329	gi|380816040	no	AEQLASVQYTLPK	13	0	1446.77	2	5.8515e-05	133.48	1	2	6515100	6180000	335130
1666	2107	ENSMMUP00000000486	yes	AEQLFSSALCAAR	13	0	1422.69	2	3.5594e-07	174.95	2	2	76556000	64105000	12451000
1667	8745	gi|384949494	yes	AEQLPSSAPQGLQQEQGEEESLPSSVPELQQLLR	34	0	3701.84	3,4	2.5122e-26	123.22	4	2	50452000	29075000	21377000
1668	4148;7010	ENSMMUP00000038343	no	AEQMFGEMEVWNAISER	17	0	2025.89	2	8.6043e-06	156.39		1	789000	0	789000
1669	2837	ENSMMUP00000005369	yes	AEQNSEPCASSSSESDLQTVFK	22	0	2400.04	2,3	6.319e-20	196.62	5	7	160660000	158930000	1733800
1670	2837	ENSMMUP00000005369	yes	AEQNSEPCASSSSESDLQTVFKNESLNAESK	31	1	3372.49	3,4	2.8279e-19	135.34	4	4	451500000	308650000	142840000
1671	717	C11orf84_transcript_01	yes	AEQPSPPNSDSGQDAHPDPDSNPDPAR	27	0	2797.18	3,4	2.1665e-08	121.62		5	2193400	0	2193400
1672	1202	CEP44_transcript_01	yes	AEQQDINVNPEITALQTMLAECQEK	25	0	2872.36	2,3	3.8885e-19	164.06	3	3	63222000	33421000	29801000
1673	1574	CYB5A_transcript_01	yes	AEQSDEAVKYYTLEEIQK	18	1	2143.03	2,3	1.3581e-27	246.48	4	4	640520000	561540000	78981000
1674	6457	ENSMMUP00000029595	yes	AEQTFGDLEVWAVVPER	17	0	1944.96	2	0.0020013	84.94		1	241100	0	241100
1675	8923	LAMA2_transcript_01	yes	AEQTILPLVDEALQHTTTK	19	0	2107.12	2,3	0.0012771	79.013	1	1	35836000	4113800	31722000
1676	3954	ENSMMUP00000012858	yes	AEQWELDEEGIRR	13	1	1629.77	2	0.01295	83.204	1	1	15676000	6824300	8852000
1677	5221	ENSMMUP00000021130	yes	AEQWNVNYVETSAK	14	0	1637.77	2	5.6227e-21	245.4	3	4	73616000	30247000	43369000
1678	6115	ENSMMUP00000027145	yes	AERAPEPEAEAEAEAGAGGEAAAEEGAAGR	30	1	2823.25	3	8.0419e-13	120.93	1		481850	481850	0
1679	6282	ENSMMUP00000028338	yes	AERDGLAQLMCELK	14	1	1632.8	2,3	0.00011476	153.39	2		12892000	12892000	0
1680	8170	NUMA1_transcript_01	yes	AERDSALETLQGQLEEK	17	1	1915.95	3	4.6205e-05	133.25	1		3801900	3801900	0
1681	8808	gi|387540830	yes	AEREPLLLCATYLK	14	1	1675.9	2,3	0.00011691	153.24	2	1	49101000	29299000	19802000
1682	3454	ENSMMUP00000009409	yes	AERPEDLNLPNAVITR	16	1	1806.96	2,3	7.954e-05	149.86	3	2	110330000	98442000	11889000
1683	6245	ENSMMUP00000028056	yes	AESAIIVANPREEIIVK	17	1	1851.05	3	0.00016908	121.76	1		32462000	32462000	0
1684	1180	CDS2_transcript_01	yes	AESAPLPVSADDTPEVLNR	19	0	1979.98	2,3	2.0765e-49	212.92	3	3	72335000	68318000	4017200
1685	1923	EDF1_transcript_01	yes	AESDWDTVTVLR	12	0	1390.67	2	4.0174e-17	198.32	5	5	179950000	86588000	93363000
1686	3582	gi|384947358	yes	AESESDLVAEIANVVQK	17	0	1800.91	3	0.11849	45.207	1		1456300	1456300	0
1687	7568	gi|380788491	yes	AESFAQEMFIEQNK	14	0	1670.76	2	6.0888e-05	151.07	1	1	6370900	2149000	4222000
1688	6222	ENSMMUP00000029317	yes	AESGDSLGSEDRDLLYSIDAYR	22	1	2431.11	2,3	0.00068113	82.406	2	3	54522000	21519000	33003000
1689	7517	gi|380787689	yes	AESGESGGPPGSQDSAAGAEGAGVPAAAASAEPK	34	0	2937.32	2,3,4	2.8918e-69	198.68	6	9	128290000	44658000	83629000
1690	8829	gi|387541938	yes	AESGGSGGGAGGGGAFGAGPGPERPNSTADK	31	1	2629.18	2,3	9.6148e-06	70.051	1	2	801640	674630	127010
1691	8829	gi|387541938	yes	AESGGSGGGAGGGGAFGAGPGPERPNSTADKNGALK	36	2	3112.46	3	1.2947e-20	102.53		2	5624600	0	5624600
1692	8931	LPIN3_transcript_01	yes	AESHMQWAWGRLPK	14	1	1695.83	2	0.031346	89.189		1	2227000	0	2227000
1693	8242	gi|380814530	yes	AESIIIR	7	0	800.476	2	0.00085771	170.06	4	4	6416800	4236400	2180500
1694	438	ARMCX2_transcript_01	yes	AESIVGAAMASTIAPPPGVTEALGAAEAHAMTGAPK	36	0	3344.67	3	0.00011693	52.237		1	3105300	0	3105300
1695	2309;1453;1454	ENSMMUP00000019725	no	AESKSYFPPK	10	1	1152.58	2	0.016522	99.815		1	805620	0	805620
1696	1584	CYFIP1_transcript_01	yes	AESLGSAELLR	11	0	1144.61	2	0.016861	84.687	2		7922400	7922400	0
1697	8368	gi|380816922	yes	AESLIGVYPEQGDCVISK	18	0	1963.96	2,3	1.21e-05	126.4	3	2	24553000	22950000	1602700
1698	1648;8846	gi|387542778	no	AESLQQEVEALKER	14	1	1628.84	2,3	9.8487e-37	259.68	5	1	318330000	317510000	817590
1699	62	ACIN1_transcript_05	yes	AESPAEKVPEESVLPLVQK	19	1	2049.1	2,3,4	6.1431e-11	170.89	4	2	460290000	303040000	157250000
1700	7754	gi|387540170	yes	AESPTPGLAQGMEPGAGQEGAMFVHAR	27	0	2695.25	3	0.00089773	58.324		1	21670000	0	21670000
1701	6885	ENSMMUP00000035609	yes	AESQESEATSWFSKEEPVTINPFPSLQPLSHNEGK	35	1	3899.85	4	1.0377e-05	63.706	1		5993300	5993300	0
1702	5452	ENSMMUP00000022577	yes	AESQLNCLDEAHVNEK	16	0	1855.84	3	0.12107	39.033		1	22144	0	22144
1703	8460	gi|383409291	yes	AESSESFTMASSPAQR	16	0	1684.74	2,3	2.1313e-47	273.61	6	8	22041000	7487100	14554000
1704	2978	gi|384947080	yes	AESSQDLEFQWLR	13	0	1607.76	2	1.9975e-05	166.86	2	2	22311000	9394000	12917000
1705	8224	gi|380814218	yes	AESSSGGGTVPSSAGILEQGPSPGDGSPPKPK	32	1	2934.42	3,4	1.4964e-10	89.297	4	4	166650000	63120000	103530000
1706	67	ENSMMUP00000009010	yes	AESTFLFLVGQDDHNWK	17	0	2005.95	2,3	0.014571	65.805	3	1	112660000	73856000	38802000
1707	5592	ENSMMUP00000023461	yes	AESVANMNANTPGSELVALTPAPSVPPPTLAMVSR	35	0	3488.76	3	2.2196e-19	103.05	1		718110	718110	0
1708	1767	DMAP1_transcript_01	no	AETDHLFDLSR	11	0	1302.62	2,3	0.0024146	105.03	2	1	33131000	25406000	7724500
1709	8769	gi|387539332	yes	AETEEAEEPEEDGEEHICVSASK	23	0	2574.06	2,3,4	3.1155e-50	254.32	12	18	648340000	213040000	435290000
1710	2865	ENSMMUP00000005628	yes	AETEKCPALYWLSGLTCTEQNFISK	25	1	2945.39	3,4	1.7254e-06	135.3	4	1	50212000	31283000	18928000
1711	9262	SLC26A8_transcript_01	yes	AETETETETEMEPQPETEPEMEPDPK	26	0	3003.24	2,3,4	7.7025e-38	205.78	8	5	25524000	20605000	4918300
1712	5636;8713	gi|384946628	no	AETLAEAMPSEADGHPDAR	19	0	1966.87	2,3	2.5497e-65	285.94	6	9	362680000	172490000	190180000
1713	3715	ENSMMUP00000011162	yes	AETLASSLQEDLAHTR	16	0	1740.86	3	0.0007537	97.797	2		45579000	45579000	0
1714	5581	ENSMMUP00000023416	yes	AETLEFNDIYQEVK	14	0	1697.81	2	2.6825e-37	259.1	4	6	159030000	70991000	88037000
1715	1949	ENSMMUP00000021920	yes	AETLELSDLYVSDK	14	0	1581.78	2	8.0109e-05	139.3	1	2	9058100	8782000	276060
1716	3380	gi|380787091	yes	AETLMTVTDPVHDIAFAPNLGR	22	0	2367.19	2,3	3.5638e-18	161.08	3	3	120920000	68688000	52227000
1717	809	C1orf65_transcript_01	yes	AETPGAESEAGACWLHPHCSFTPR	24	0	2667.16	3	0.00064531	64.723		1	1655900	0	1655900
1718	8363	gi|380816862	yes	AETPPLSASPPQQRPPEPGTGESAGTSR	28	1	2801.36	3,4	3.5499e-09	106.35	4	5	85344000	36133000	49212000
1719	7971	gi|380809002	yes	AETQGANHTPVISAHQTR	18	0	1916.95	2	0.0099558	65.477	1		2665800	2665800	0
1720	2672	ENSMMUP00000004186	yes	AETSEEVAVLVQR	13	0	1429.74	2	3.9121e-05	132.79	1		656030	656030	0
1721	7173	FAM114A2_transcript_01	yes	AETSLGIPSPSEISTEVK	18	0	1843.94	2,3	4.9564e-08	167.69	3	8	127630000	100890000	26736000
1722	8100	gi|380811778	yes	AETVPEEANYEAVPVEAYGLAMLR	24	0	2621.27	2,3,4	1.5267e-08	144.72	4	1	15839000	14884000	954270
1723	7394	gi|380785613	yes	AETYDFLFK	9	0	1132.54	2	6.8835e-05	163.32	6	4	36227000	19096000	17131000
1724	3073	ENSMMUP00000006961	yes	AEVAAAAMATPARPGEAEDAAERPLQDEPAGAGPGK	36	2	3471.67	4	0.0095868	45.349		1	58139000	0	58139000
1725	7882;3734	ENSMMUP00000011312	no	AEVAAEFLNDR	11	0	1233.6	2	0.00066635	125.54	1		87597000	87597000	0
1726	7882;3734	ENSMMUP00000011312	no	AEVAAEFLNDRVPNCNVVPHFNK	23	1	2639.29	2,3,4,5	1.7674e-25	178.06	8	11	754330000	271350000	482980000
1727	8242	gi|380814530	yes	AEVAAIYEPPQIGTQNSLELLEDPK	25	0	2724.39	2,3	1.8125e-06	121.33	2		7326200	7326200	0
1728	8242	gi|380814530	yes	AEVAAIYEPPQIGTQNSLELLEDPKAEVVDEIAAK	35	1	3749.93	3,4	0.0027295	44.31	1	2	121470000	100370000	21095000
1729	5950	ENSMMUP00000025971	yes	AEVAQLQEQVALKDAEIER	19	1	2139.12	3	0.13603	49.463		1	6434600	0	6434600
1730	8588	gi|383418225	yes	AEVASLWQETAAQAALLAER	20	0	2127.1	2	4.1872e-13	152.13		1	2307600	0	2307600
1731	8588	gi|383418225	yes	AEVASLWQETAAQAALLAEREER	23	1	2541.28	3	0.045023	49.592		1	12457000	0	12457000
1732	8112	gi|380812034	yes	AEVCADCSAPDPGWASISR	19	0	2047.87	2	6.8354e-09	195.89	2	2	29058000	29006000	52154
1733	874	C5orf48_transcript_01	yes	AEVCGIHTGPLEDSLFLDHSER	22	0	2481.16	3	1.3518e-19	180.08	1	1	12247000	3789900	8457100
1734	9000	ODF2_transcript_05	no	AEVEAIMEQLK	11	0	1259.64	2,3	8.3509e-14	183.99	9	8	139220000	36277000	102940000
1735	9000	ODF2_transcript_05	no	AEVEAIMEQLKELK	14	1	1629.86	3	0.0078793	94.191	1		6436400	6436400	0
1736	7631	gi|380789487	yes	AEVEALHSSGMTAVVK	16	0	1627.82	2,3	8.2967e-36	261.35	3	1	29392000	21474000	7917500
1737	7097	gi|383422083	yes	AEVEAPTAAETDMK	14	0	1461.67	2	0.0012538	99.991	1	3	4793300	874530	3918800
1738	7252	GET4_transcript_01	yes	AEVEVADELLENLAK	15	0	1641.85	2,3	1.5823e-06	210.91	1	1	30471000	28050000	2421700
1739	6969	ENSMMUP00000037543	yes	AEVGEIIEGCR	11	0	1231.59	2	2.2751e-05	143.79	3	4	5746700	3741600	2005100
1740	8057	gi|380811142	yes	AEVIMNYHVGETVLSLQK	18	0	2030.05	2,3	2.1516e-06	137.05	4	11	266930000	56401000	210530000
1741	6184	ENSMMUP00000027630	no	AEVINAREVAPR	12	1	1323.73	2	0.048847	77.597	1		37377000	37377000	0
1742	1760	DLD_transcript_01	yes	AEVITCDVLLVCIGR	15	0	1716.89	2,3	1.6863e-07	169.79		4	1083700	0	1083700
1743	691	BZW1_transcript_01	yes	AEVLSEEPILK	11	0	1226.68	2	1.6589e-10	176.48	1	1	155530000	155510000	20669
1744	8066	gi|380811288	yes	AEVLWLMGAK	10	0	1116.6	2	0.00040411	138.66		3	2423900	0	2423900
1745	7319	gi|380784285	yes	AEVMADTAVALASGNVK	17	0	1645.83	2	2.422e-05	129.05	1		4836800	4836800	0
1746	1495	CRYBG3_transcript_01	yes	AEVMPVRLEMENTYPK	16	1	1905.93	2,3	0.0038741	91.657	3	2	42688000	27450000	15238000
1747	5582	ENSMMUP00000039382	yes	AEVPARPAPQEPYDVVLQR	19	1	2134.12	3	0.00093241	87.388		1	15023000	0	15023000
1748	5763;5764	ENSMMUP00000024783	no	AEVPGATGGDGPHLQPAEPPGEQR	24	0	2366.13	2,3,4	9.1558e-13	156.41	5	6	534390000	186100000	348290000
1749	5763;5764	ENSMMUP00000024783	no	AEVPGATGGDGPHLQPAEPPGEQRR	25	1	2522.23	2,3	3.4822e-06	104.06	1	2	5148500	786970	4361600
1750	8527	gi|383414099	yes	AEVPWPVVVASPFR	14	0	1552.84	3	0.00035178	124.12		1	292050	0	292050
1751	1921	EDC4_transcript_01	yes	AEVQHQLHVAVGSLQESILAQVQR	24	0	2639.41	2,3,4	5.3166e-27	195.18		5	16039000	0	16039000
1752	1531	CTNNA2_transcript_01	yes	AEVQNLGGELIVSGLDSATSLIQAAK	26	0	2583.38	3	0.0041101	52.359	1		10831000	10831000	0
1753	3146	gi|380813304	yes	AEVSATDAGDESTTPSIEGGVADK	24	0	2306.04	3	1.2089e-08	145.77	1		3044000	3044000	0
1754	7239	GARS_transcript_01	yes	AEVSELPSIVR	11	0	1198.66	2	0.00072304	122.7	3	2	78701000	69837000	8863600
1755	1045	CCDC50_transcript_01	yes	AEVSIDQSKLPGVK	14	1	1469.81	2	0.00010333	148.41	1		12330000	12330000	0
1756	7218;2175	FLNB_transcript_02	no	AEVSIQNNKDGTYAVTYVPLTAGMYTLTMK	30	1	3278.62	3	8.121e-11	103.85	1	2	10879000	5254000	5625400
1757	8170	NUMA1_transcript_01	yes	AEVSKLEQQCQQQQEQADSLER	22	1	2631.22	2,3,4	4.553e-91	290.88	8	10	341150000	235360000	105800000
1758	5076	ENSMMUP00000020096	yes	AEVTEEVEDGKEEDEEEETENSLPIPASK	29	1	3231.43	3,4	2.7716e-12	112.26	6	2	325210000	296160000	29048000
1759	5076	ENSMMUP00000020096	yes	AEVTEEVEDGKEEDEEEETENSLPIPASKR	30	2	3387.53	4	0.00023348	69.981	1		21387000	21387000	0
1760	7673	gi|380790271	no	AEVTGYFPSGTWYDLETVPIEALGSLPPPPAAPR	34	0	3597.8	3,4	2.502e-05	62.858	2	3	99552000	41455000	58097000
1761	3632	gi|383423177	yes	AEVTHWYENLQK	12	0	1516.73	3	0.11198	57.019	1		13926000	13926000	0
1762	9026;9027	PLEC_transcript_02	no	AEVVETTQVYTEEETR	16	0	1882.88	2,3	5.7139e-47	270.51	2	1	6032200	5974100	58090
1763	9026;9027	PLEC_transcript_02	no	AEVVETTQVYTEEETRR	17	1	2038.98	2,3	5.5262e-08	171.08	6	5	358190000	330420000	27776000
1764	7623	gi|380789389	yes	AEVVGKPSPEFFK	13	1	1433.76	2,3	3.97e-05	141.46	4	1	472540000	453470000	19065000
1765	4251	ENSMMUP00000014919	yes	AEVVMQDVAPNPDDPEDFPALS	22	0	2355.06	2,3	1.5191e-08	144.82	7	7	57761000	17039000	40722000
1766	1921	EDC4_transcript_01	yes	AEVWDLDMLR	10	0	1246.6	2	0.0015651	117.52	2		8218300	8218300	0
1767	2348	ENSMMUP00000002092	yes	AEVWQLLAGCHDNQAMLDR	19	0	2226.03	2,3	4.0923e-05	109.03	3	2	89618000	36533000	53085000
1768	7223	FNTA_transcript_01	yes	AEWADIDPVPQNDGPSPVVQIIYSDK	26	0	2852.39	3	2.2332e-09	139.79	1		2998200	2998200	0
1769	7223	FNTA_transcript_01	yes	AEWADIDPVPQNDGPSPVVQIIYSDKFR	28	1	3155.56	3	6.9937e-09	124.31	1		2571600	2571600	0
1770	11	AASDHPPT_transcript_01	yes	AEWLLAVR	8	0	956.544	2	0.042934	93.429	1		1366700	1366700	0
1771	6818	ENSMMUP00000034030	yes	AEWPSETPVLCQQCGGKPGVTFTSAK	26	1	2834.34	3,4	1.5502e-05	88.872	4	3	219170000	130100000	89073000
1772	7964	gi|380808864	yes	AEYEGDGIPTVFVAVAGR	18	0	1849.92	2,3	1.1776e-09	218.6	2	3	38744000	31076000	7667700
1773	2522	ENSMMUP00000003198	yes	AEYLASIFGTEK	12	0	1327.67	2	4.4072e-25	231.67	5	5	213860000	90522000	123340000
1774	2522	ENSMMUP00000003198	yes	AEYLASIFGTEKDK	14	1	1570.79	2	1.128e-07	194.59	5	14	219200000	183320000	35888000
1775	2522	ENSMMUP00000003198	yes	AEYLASIFGTEKDKVNCSFYFK	22	2	2616.26	2,3	6.8653e-05	116.21		3	83231000	0	83231000
1776	83	ACSL5_transcript_01	yes	AEYLGSYLLHK	11	0	1292.68	3	0.021478	82.417	1		9832400	9832400	0
1777	2035	ENPP1_transcript_01	yes	AEYLHTWGGLLPVISK	16	0	1782.97	2,3	0.0034786	83.692	2	2	19361000	7003000	12358000
1778	3656	ENSMMUP00000010793	yes	AEYQILLASPEVNGFFGAK	19	0	2053.05	2	0.00040335	86.8		1	929140	0	929140
1779	145	ADO_transcript_01	yes	AEYTEASGPCILTPHR	16	0	1800.85	2,3	1.3982e-18	240.46	4	1	241130000	233310000	7818400
1780	259	AMOT_transcript_02	yes	AEYVPSTPSPVPPSTPLPSAHSK	23	0	2345.19	3	0.0014266	63.488		1	3034000	0	3034000
1781	2496	RDX_transcript_02	yes	AFAAQEDLEKTKEELK	16	2	1848.95	2,3	0.067792	80.746	2		6396900	6396900	0
1782	4713	ENSMMUP00000017825	yes	AFAAVPTSHPPEDALAQPPTPGPAASPEQLSFR	33	0	3353.67	3	9.4686e-14	88.395	1	1	16768000	12635000	4133200
1783	1096	CCT5_transcript_01	yes	AFADALEVIPMALSENSGMNPIQTMTEVR	29	0	3134.51	2,3,4	2.4066e-20	153.87	21	11	1021400000	767210000	254180000
1784	1095	CCT4_transcript_02	yes	AFADAMEVIPSTLAENAGLNPISTVTELR	29	0	3029.54	2,3,4	2.203e-16	146.67	14	18	1552900000	942520000	610340000
1785	1462	CPSF3L_transcript_01	yes	AFADNPGPMVVFATPGMLHAGQSLQIFR	28	0	2971.48	3,4	9.6953e-11	138.44	2	3	34936000	17229000	17707000
1786	131	ADCK5_transcript_01	yes	AFAEQIFYTGFIHSDPHPGNVLVR	24	0	2714.36	3,4	2.4785e-05	93.5	3		5330300	5330300	0
1787	7100;3508	ENSMMUP00000040608	no	AFAFVTFADDQIAQSLCGEDLIIK	24	0	2671.32	3,4	2.6456e-42	241.65	3	4	58840000	36796000	22044000
1788	49	ENSMMUP00000009469	yes	AFAGDIANQLATDAVQIFGGNGFNTEYPVEK	31	0	3256.57	3	9.4954e-19	125.42	2		95524000	95524000	0
1789	9352	ULK4_transcript_01	yes	AFAGPDQESSMEDLSLSR	18	0	1938.86	2	3.0449e-06	185.28	2	1	18191000	18125000	65813
1790	2359;2360	RICTOR_transcript_01	no	AFAHDAGGLPSGTGGLVK	18	0	1653.85	2,3	3.7281e-06	131.18	1	2	186590000	65177000	121410000
1791	7607	gi|380789209	yes	AFAHITGGGLLENIPR	16	0	1664.9	2,3	1.5128e-05	206.43	5	5	204220000	146240000	57978000
1792	5647	ENSMMUP00000023913	yes	AFAIDSSHPWLHECMIR	17	0	2068.96	3	0.00045091	96.489		1	4918200	0	4918200
1793	7835	gi|384941496	yes	AFALNDLDDYEKHFTVMNYDPDVVLK	26	1	3071.46	4	0.00010689	81.373		1	16660000	0	16660000
1794	8178	gi|380813262	no	AFAMIIDKLEEDINSSMTNSTAASRPPVTLR	31	2	3377.7	2,3,4,5	2.9359e-65	156.41	9	25	968820000	18982000	949840000
1795	4352	gi|383423037	yes	AFANPEDALR	10	0	1102.54	2	4.4187e-12	188.99	4	4	155420000	128010000	27408000
1796	2938	ENSMMUP00000006102	yes	AFANPFPDYEAATGALLAAGAAEETGCVRPPATTDEPGLPFHQDGK	46	1	4727.22	3,4,5	4.8528e-13	64.296	2	8	518240000	70450000	447790000
1797	1110	CD36_transcript_01	yes	AFASPVQNPDNHCFCTEK	18	0	2120.9	2,3	8.1695e-07	179.1	3	1	96287000	92382000	3904700
1798	7384	gi|380785405	yes	AFAVGVQQVLLK	12	0	1271.76	2	1.0735e-20	218.52	1	3	33792000	32370000	1421200
1799	6450	ENSMMUP00000029521	yes	AFAVVASALGIPSLLPFLK	19	0	1913.14	2,3	4.0916e-08	137.73	1	2	18662000	3001200	15661000
1800	4927	ENSMMUP00000019091	yes	AFAWMMGDGVLYGALDCGRPDSLLSEER	28	1	3115.42	3,4	1.1879e-06	95.122	1	4	19418000	1870200	17548000
1801	2916	ENSMMUP00000005967	yes	AFCADQLDVFLQK	13	0	1553.75	2	3.8417e-07	174.39		1	5962200	0	5962200
1802	7505	gi|380787569	yes	AFCEPGNVENNGVLSFIK	18	0	1993.96	2,3	6.8079e-14	227	3	6	208170000	170390000	37783000
1803	4831	ENSMMUP00000018510	yes	AFCQEMLQEEPR	12	0	1536.67	2	0.00049665	117.03		1	5853400	0	5853400
1804	1513	CST3_transcript_01	yes	AFCSFQIYTVPWQGTMTLSK	20	0	2364.13	2,3	0.00023332	87.654	2	3	42601000	22036000	20565000
1805	8785	gi|387539680	yes	AFDCPETEYPVK	12	0	1454.64	2	6.401e-08	174.84	8	10	288260000	172660000	115600000
1806	4792	gi|380787793	yes	AFDDEINAFLDNMFGPR	17	0	1970.88	2	0.00015679	123.08	1		5689800	5689800	0
1807	1268	CHST12_transcript_01	yes	AFDDIPNSELSHLIVDDR	18	0	2054.99	3	0.0049706	72.315		1	13446000	0	13446000
1808	8790;7884	gi|387539822	no	AFDFLSEETEASLASR	16	0	1771.83	2	1.7967e-06	166.04	3	2	60374000	57937000	2437300
1809	2110	ENSMMUP00000000522	yes	AFDHVLHLHPLSR	13	0	1540.83	2	0.02138	74.987	1		132130	132130	0
1810	5029	gi|387541724	yes	AFDITYVR	8	0	983.508	2	0.02664	102.51	1		22131000	22131000	0
1811	7248	GDPD1_transcript_03	yes	AFDLGATGVMTDYPTK	16	0	1685.8	2	9.4091e-15	187	1	7	23827000	14883000	8943900
1812	8162	gi|380813044	yes	AFDLIVDRPVTLVR	14	1	1612.93	2,3	0.0015743	115.57	7	3	36555000	34597000	1957400
1813	7583	gi|380788753	yes	AFDLVPPEAVPEQK	14	0	1538.8	2	0.1028	53.869	1		4198900	4198900	0
1814	7583	gi|380788753	yes	AFDLVPPEAVPEQKDPDPEFPTVK	24	1	2664.33	2,3,4	8.7244e-05	116.35		6	199330000	0	199330000
1815	1556	CUTC_transcript_01	yes	AFDMVHDPMAALETLLTLGFER	22	0	2476.21	3	0.074057	48.616		1	3949600	0	3949600
1816	4476	ENSMMUP00000016323	yes	AFDNMVTSMMIQVC	14	0	1645.7	2	2.442e-07	206.2	1		2097500	2097500	0
1817	9353	UQCR10_transcript_01	yes	AFDQGADAIYDHINEGK	17	0	1862.84	2,3	1.5593e-47	269.92	6	9	911350000	624530000	286830000
1818	2721	ENSMMUP00000004516	yes	AFDQLR	6	0	748.387	2	0.084838	83.614	2		178340	178340	0
1819	63	ACLY_transcript_01	yes	AFDSGIIPMEFVNK	14	0	1566.78	2	7.5683e-05	143.25	4	6	49225000	30455000	18770000
1820	247	ALLC_transcript_01	yes	AFDVDVSYFTGDYAPR	16	0	1821.82	2	9.9369e-07	208.39	3	3	36457000	28232000	8224800
1821	7484	gi|380787275	yes	AFDYFNLAANAGNSHAMAFLGK	22	0	2329.09	2,3	9.3634e-15	160.45	2	3	430140000	41115000	389020000
1822	7222	gi|383413391	yes	AFEALLSNIVKPVASDIQAR	20	1	2141.18	2,3	1.836e-14	173.28	2	2	179990000	33761000	146230000
1823	754	C16orf62_transcript_01	no	AFEDSYPQLQLIIK	14	0	1663.88	2	0.0008212	112.44		1	381740	0	381740
1824	374	ARFGAP1_transcript_01	yes	AFEDWLNDDLGSYQGAQGNR	20	0	2254.99	2	4.7563e-10	141.18	1		7497300	7497300	0
1825	6039	gi|380785095	yes	AFEEAEKNAPAIIFIDELDAIAPK	24	1	2614.35	3	0.060795	46.178	1		2014000	2014000	0
1826	6039	gi|380785095	yes	AFEEAEKNAPAIIFIDELDAIAPKR	25	2	2770.45	4	0.0051885	63.869	1		117790	117790	0
1827	7647;113	gi|380789801	no	AFEEQLQSWCQAAGEGVTLEFAQK	24	0	2726.26	2,3	1.0329e-18	167.88	2		10727000	10727000	0
1828	9026;9027	PLEC_transcript_02	no	AFEETQIDIPGGGSHGGSTMSLWEVMQSDLIPEEQR	36	0	3930.8	3	2.81e-05	54.997	1		24925000	24925000	0
1829	7712	gi|384945282	yes	AFEFLNHSVTMLEK	14	0	1664.82	2	0.00021875	129.01	1	1	10528000	2315300	8212800
1830	7084	ENSMMUP00000040292	yes	AFEGQAQGANR	11	0	1147.54	2	9.5035e-09	166.55	2		209440	209440	0
1831	8281	gi|380815216	yes	AFEHLGNALTYDPTNYK	17	0	1952.93	2	1.3609e-08	216.26	3	2	53445000	20645000	32800000
1832	2048	gi|380786203	yes	AFEHLQQLELIKPMER	16	1	1981.05	2,3,4	2.1981e-06	171.71	3	3	57947000	38765000	19182000
1833	8911	KIF17_transcript_01	yes	AFEHVFESVQCAENTK	16	0	1894.85	2,3	0.00014844	121.31		3	48295000	0	48295000
1834	2427	ENSMMUP00000002575	yes	AFELLHLHLDLR	12	0	1475.82	3	0.00041037	122.7	1	1	7093700	3213700	3880000
1835	138	ADH5_transcript_01	no	AFELMHSGK	9	0	1018.49	2	0.00048134	155.84	1	3	458370	55297	403070
1836	2693	ENSMMUP00000004348	yes	AFENDVDALCNLR	13	0	1535.7	2	0.00028123	121.45		3	1573900	0	1573900
1837	3949	ENSMMUP00000012828	yes	AFEPYLEILEVYSTK	15	0	1800.92	2,3	4.7642e-06	159	2	3	78005000	40557000	37448000
1838	6642	SNX21_transcript_01	yes	AFEQFLGHLQAVPELR	16	0	1853.98	3	0.00019245	117.2	2	1	20375000	13653000	6722200
1839	1493;1492	ENSMMUP00000011655	no	AFEQLMTDLTLSR	13	0	1523.77	2	0.00063529	112.5	1	1	3458000	2353400	1104600
1840	7626	gi|380813434	yes	AFEQYLNLEDGR	12	0	1453.68	2	0.0068345	90.759		1	2129100	0	2129100
1841	8422	gi|380818094	yes	AFEVMDEFDGR	11	0	1314.56	2	3.9022e-06	150.06	2	3	19335000	11862000	7472800
1842	8021	gi|380810522	yes	AFEVSQNGNLIVSGK	15	0	1561.81	2	1.433e-08	215.48	2	5	108290000	63266000	45023000
1843	8922	LAMA1_transcript_01	yes	AFEWHGVFLHSCPGTES	17	0	1959.86	3	0.0042833	77.776	1		12427000	12427000	0
1844	3972	ENSMMUP00000012959	yes	AFEYNMQIFNELDQAGSTLAR	21	0	2417.13	2,3	1.3455e-21	227.08	8	17	561540000	288540000	273000000
1845	399	ARHGAP5_transcript_01	yes	AFFADLPDPLIPYSLHPELLEAAK	24	0	2666.4	3	8.2511e-05	81.356	2	2	85543000	36393000	49150000
1846	5637	ENSMMUP00000023812	yes	AFFAGSQR	8	0	882.435	2	0.065003	85.212		2	34315	0	34315
1847	4578	ENSMMUP00000016936	yes	AFFDEEEDHWK	11	0	1451.6	2,3	1.1773e-06	157.38	3	4	257730000	70323000	187400000
1848	4438	ENSMMUP00000016056	yes	AFFDPSLLHLLYFPDDQK	18	0	2165.08	3	0.0027856	76.82	1	2	8172600	742950	7429600
1849	8662	gi|383423029	yes	AFFESHPAPSAER	13	0	1444.67	3	0.028514	72.34		2	619080	0	619080
1850	4365	ENSMMUP00000015575	yes	AFFFPSFNVR	10	0	1230.62	2	0.0024546	112.71	1	1	6267900	2718300	3549600
1851	6909	ENSMMUP00000036331	yes	AFFIESVCDDPTVVASNIMEVK	22	0	2470.18	3	0.00014626	87.49	1		5758100	5758100	0
1852	2427	ENSMMUP00000002575	yes	AFFPCFDTPAVK	12	0	1398.66	2	0.00077161	113.38	3	7	48935000	13397000	35538000
1853	4288	FBXW5_transcript_01	yes	AFFSWLASQR	10	0	1211.61	2	6.8021e-32	225.67	2		3778400	3778400	0
1854	8106	gi|380811874	yes	AFGAGADFVMLGGMFSGHTECAGEVIER	28	0	2915.3	3,4	2.2658e-16	151.84	1	6	86977000	4499200	82478000
1855	4485	GMPR2_transcript_01	yes	AFGAGADFVMLGGMLAGHSESGGELIER	28	0	2778.31	3	2.1726e-05	77.689		1	12756000	0	12756000
1856	2585	ENSMMUP00000003629	yes	AFGDVFSVIGVR	12	0	1265.68	2	2.2567e-09	181.68	1	2	11428000	2596200	8831400
1857	8727	gi|384948104	yes	AFGFSHLEALLDDSK	15	0	1648.81	2,3	1.8364e-47	274.45	6	14	274750000	125590000	149160000
1858	8727	gi|384948104	yes	AFGFSHLEALLDDSKELQR	19	1	2175.1	2,3,4	1.5324e-08	197.38	3	4	335860000	237650000	98205000
1859	9274	SON_transcript_01	yes	AFGLSETNESPAVVLEPPVVSVEVPEPHILETLKPATK	38	1	4023.15	4	5.142e-17	91.779	1	3	324520000	40623000	283900000
1860	3288	ENSMMUP00000008290	yes	AFGPGLEPTGCIVDKPAEFTIDAR	24	1	2560.26	3	0.011621	54.008		1	3165000	0	3165000
1861	8039	gi|380810924	no	AFGPGLQGGSAGSPAR	16	0	1428.71	2	0.013177	87.138	1	2	0	0	0
1862	8761	gi|387273399	yes	AFGSGIDIKPGTPPIAGR	18	1	1752.95	3	0.00033477	103.39		1	15050000	0	15050000
1863	7763	ZFYVE21_transcript_01	yes	AFGSPFGLEEPQWVPDKECR	20	1	2348.09	2,3	0.00025248	93.5	3	1	43321000	37445000	5876600
1864	1551;1550	CUL4B_transcript_01	no	AFGSTIVINPEK	12	0	1274.69	2	5.5751e-06	162.49		2	13337000	0	13337000
1865	1551;1550	CUL4B_transcript_01	no	AFGSTIVINPEKDK	14	1	1517.81	2	2.8623e-06	188.13	1		27905000	27905000	0
1866	6284	ENSMMUP00000028348	yes	AFGVTDEGVSVCCHIHGFAPYFYTPAPPGFEPEHLGDLQR	40	0	4474.06	4,5	4.2096e-13	80.652		3	36145000	0	36145000
1867	4872	ENSMMUP00000018787	yes	AFGYYGPLR	9	0	1042.52	2	0.0026702	133.55	12	11	683470000	530140000	153320000
1868	7846	gi|380798775	yes	AFHDMGGVQLICNNMVTSTR	20	0	2250.03	3	1.0483e-07	130.56	1		2767600	2767600	0
1869	6163	ENSMMUP00000027507	yes	AFHFYLTR	8	0	1053.54	3	0.016955	111.01		2	4133400	0	4133400
1870	9342	TTLL5_transcript_01	yes	AFHILPQTFLLPAEYAEFCNSYSK	24	0	2845.38	3	3.8375e-05	117.35	1	3	14261000	2464000	11797000
1871	7657	gi|380789955	yes	AFHITNDEPIPFWTFLSR	18	0	2190.09	2,3	2.1934e-06	152.89	2	3	35651000	26781000	8870600
1872	3994	ENSMMUP00000013075	yes	AFHLQSSAAESKPEEQVSGLNWTSSQGPEER	31	1	3385.58	4	1.1634e-14	106.67	1	2	38265000	11846000	26419000
1873	4568	ENSMMUP00000016880	yes	AFHNEAQVNPER	12	0	1410.66	2,3	0.0010681	109.44	2	5	1809200	124490	1684700
1874	8124	gi|380812242	yes	AFHPFIAGPYNR	12	0	1388.7	2,3	2.9262e-05	142.43	4		209860000	209860000	0
1875	508	ENSMMUP00000027794	yes	AFHSSLHETIQKPYNQNSIHNFMTHPEFAIDEELPR	36	1	4277.04	5,6	0.0011578	47.784		2	12609000	0	12609000
1876	3628	ENSMMUP00000010582	yes	AFHTEISSSDNNTLTSSNTYNSR	23	0	2545.13	2,3,4	5.2901e-72	277.25	2	6	140410000	47799000	92607000
1877	2494	ENSMMUP00000002971	yes	AFHVGAFGELWR	12	0	1388.7	3	0.001729	104.82	2	1	7020400	6023400	996960
1878	3053	ENSMMUP00000006890	yes	AFIDPLGLPGKR	12	1	1282.74	2,3	0.0011098	115.57	3		22696000	22696000	0
1879	2516	ENSMMUP00000003172	yes	AFIDVTAAAENIK	13	0	1361.72	2	6.7661e-05	146.79	1	1	5784500	5784500	0
1880	2516	ENSMMUP00000003172	yes	AFIDVTAAAENIKLPNAGTQVR	22	1	2298.23	3	0.01305	60.134		1	11251000	0	11251000
1881	2610	ENSMMUP00000003771	yes	AFIFYQQTLSDSHLPEEALK	20	0	2336.17	3	0.031856	51.495		2	23471000	0	23471000
1882	5982	ENSMMUP00000026211	yes	AFIGIGFGDR	10	0	1051.55	2	0.001479	119.53	3	3	14914000	11224000	3689600
1883	1822	ENSMMUP00000031837	no	AFIHHELLAYLYSSADQSSLMEESADQAQR	30	0	3409.59	3	6.1454e-27	166.57		1	1675500	0	1675500
1884	2627	ENSMMUP00000003936	yes	AFIHWVSQPLMCEVR	15	0	1871.92	2,3	6.744e-05	141.34	5	7	150030000	47011000	103020000
1885	150	ADSL_transcript_01	yes	AFIITGQTYTR	11	0	1269.67	2	2.2871e-10	174.42	1	1	1074600	1059900	14697
1886	3107	ENSMMUP00000007237	yes	AFINLEAAGVGGK	13	0	1245.67	2	6.7661e-05	150.49	1	1	7274800	2842500	4432300
1887	1946	EFTUD2_transcript_01	yes	AFIPAIDSFGFETDLR	16	0	1797.89	2,3	6.1266e-05	186.42	2	5	147590000	91341000	56245000
1888	9245	SDR39U1_transcript_01	yes	AFIPVPSTIVQAVFGR	16	0	1700.96	2,3	3.8484e-05	154.47	3	4	160010000	84438000	75568000
1889	254	AMBP_transcript_01	yes	AFIQLWAFDAVK	12	0	1407.76	2	1.8764e-05	146.36	1	1	8932500	8238900	693640
1890	46	ACAD8_transcript_01	yes	AFISGGGESDIYVVMCR	17	0	1859.85	2,3	5.8849e-06	204.52		2	890090	0	890090
1891	5427	ENSMMUP00000022456	yes	AFISQASAMMHLPATIGDYTDFYSSR	26	0	2879.33	3,4	1.9099e-14	159.2	3	2	78256000	40704000	37552000
1892	7924;5759;6720	gi|380806947	no	AFITNIPFDVK	11	0	1263.69	2	2.9734e-29	209.19	16	13	294580000	137360000	157220000
1893	8220	gi|380814116	yes	AFIVLTPDYSSHDPEALTR	19	0	2131.06	2,3	8.1644e-06	123.14	2	2	46904000	6529100	40375000
1894	8091	gi|380811700	yes	AFIVWLANGDTLR	13	0	1474.79	2	0.002184	100.19	1	1	12845000	10310000	2534400
1895	5542	ENSMMUP00000023170	yes	AFKDEYMVNLVR	12	1	1483.75	2,3	3.9018e-05	147.33	1	2	96640000	27351000	69289000
1896	1972	EIF3A_transcript_01	yes	AFKDIDIEDLEELDPDFIMAK	21	1	2466.19	3	5.1951e-07	137.73	2	4	78692000	28525000	50167000
1897	396	ENSMMUP00000014868	yes	AFKENLETSPFITPGKPWEEAR	22	2	2546.28	4	0.00032204	98.169	1		237310	237310	0
1898	263	ANAPC1_transcript_01	yes	AFKPETISAFTSDPALLSFADYFCKPTVNMGQK	33	2	3680.79	3	1.0338e-21	109.61		1	2835500	0	2835500
1899	3829	ENSMMUP00000012008	yes	AFLADPSAFVAAAPVAAATTAAPAAAAAAPAK	32	0	2822.5	2,3,4,5	1.2911e-26	152.2	11	15	2376300000	925600000	1450700000
1900	3829	ENSMMUP00000012008	yes	AFLADPSAFVAAAPVAAATTAAPAAAAAAPAKVEAK	36	1	3249.74	3,4	4.6412e-05	57.934	1	1	54128000	41388000	12740000
1901	7809;8939	gi|380797319	no	AFLAELEQNSPK	12	0	1345.69	2	3.2658e-12	191.26	2		27220000	27220000	0
1902	8578	gi|383417795	yes	AFLASPEHVNLPINGNGK	18	0	1876.98	2,3	1.3656e-07	205.52	11	11	1776000000	971550000	804480000
1903	8578	gi|383417795	yes	AFLASPEHVNLPINGNGKQ	19	1	2005.04	2,3,4	4.6476e-10	198.51	18	16	3377100000	2445500000	931600000
1904	848	C3_transcript_01	yes	AFLDCCNYITELR	13	0	1673.75	2	1.3425e-08	181.67	2	7	151590000	90724000	60870000
1905	848	C3_transcript_01	yes	AFLDCCNYITELRR	14	1	1829.86	2,3	0.011449	85.845	4	4	188270000	135310000	52953000
1906	8779	gi|387539586	yes	AFLDEDDMSLEEIKNR	16	1	1923.89	2,3	1e-12	233.97	2	2	80596000	60502000	20095000
1907	8791	gi|387539890	yes	AFLDFHALPYQVVEVNPVLR	20	0	2326.25	2,3	7.9499e-07	120.39	1	4	42399000	4078700	38320000
1908	404	ARHGEF1_transcript_02	yes	AFLDFYHSFLEK	12	0	1515.74	3	0.0036034	96.604	3	1	8501500	7298800	1202700
1909	2712	ENSMMUP00000004450	yes	AFLDGFNEVAPLEWLR	16	0	1875.95	2	0.00098265	95.197	1		5186100	5186100	0
1910	435	ARMC6_transcript_01	yes	AFLDNPGILSELCGTLSR	18	0	1961.99	2	2.5787e-08	185.85	2	1	31700000	29573000	2126300
1911	5299	ENSMMUP00000021694	yes	AFLDQVFQLKPGLSLR	16	1	1831.04	3	0.00043264	118.08	1	1	7205900	4756400	2449500
1912	8386	gi|380817296	yes	AFLDSLPDVK	10	0	1103.59	2	0.0014733	119.68	1		2494100	2494100	0
1913	7946	gi|380808596	yes	AFLDTLQNQAEASSK	15	0	1621.79	2	9.7429e-129	322.23	6	5	293840000	163690000	130150000
1914	2074;2073	ENSMMUP00000000309	no	AFLEENNLDYIIR	13	0	1608.81	2	3.4891e-10	208.28	1	5	39089000	11778000	27310000
1915	4997	VPS11_transcript_01	yes	AFLEHMSEVQPDSPQGIYDTLLELR	25	0	2887.41	3,4	1.2053e-07	138.44		3	62425000	0	62425000
1916	3855	ENSMMUP00000012160	yes	AFLEILHTYQK	11	0	1361.73	2	0.039205	108.9	1		6836100	6836100	0
1917	6303	gi|380786975	yes	AFLEPLGLAYTGPDNSSIDCR	21	0	2295.08	2	0.0024321	68.49		1	3405400	0	3405400
1918	9251	SERPINC1_transcript_01	yes	AFLEVNEEGSEAAASTAIGIAGR	23	0	2262.11	2,3	1.4966e-59	257.96	4	9	148420000	54927000	93493000
1919	6114	ENSMMUP00000027141	yes	AFLIEPEHVNTVGYGK	16	0	1772.91	2,3	3.0056e-06	162.46	3	3	138760000	45171000	93592000
1920	2257	ENSMMUP00000001485	yes	AFLLHQPWNGQYSLDISHVDYPENEEIK	28	0	3341.6	4	0.010016	45.972		1	4261900	0	4261900
1921	3235	ENSMMUP00000007975	yes	AFLLSLAALR	10	0	1073.66	2	0.15537	87.258		1	136070	0	136070
1922	8854	gi|387543080	yes	AFLMQHAPANNYLVTSHIHLHVPEGATPK	29	0	3192.63	4	1.8408e-07	87.468	1		5448400	5448400	0
1923	3430	ENSMMUP00000009253	yes	AFLPTSHLSDHVANGPLLHHWLQAGDILHR	30	0	3351.74	6	0.0046068	46.307		1	1288500	0	1288500
1924	9265	SMARCA2_transcript_01	yes	AFLQAILEHEEENEEEDEVPDDETLNQMIAR	31	0	3655.65	3	1.0271e-13	102.53	1	2	17420000	4646100	12774000
1925	8314	gi|383420939	yes	AFLQAILEHEEQDEEEDEVPDDETVNQMIAR	31	0	3641.63	3	1.3874e-18	123.35	1	1	10986000	4522700	6463700
1926	1648;8846	gi|387542778	no	AFLQGGQEATDIALLLR	17	0	1814.99	2,3	1.6212e-19	243.83	1	7	108230000	47527000	60708000
1927	580	ENSMMUP00000021095	yes	AFLSEPIGEK	10	0	1089.57	2	0.046456	76.228	1		1278500	1278500	0
1928	580	ENSMMUP00000021095	yes	AFLSEPIGEKDVCWVDGISHELAINLVTK	29	1	3239.65	3,4	1.7785e-05	74.287		3	20800000	0	20800000
1929	1521	CTAGE5_transcript_03	yes	AFLSPPTLLEGPLR	14	0	1509.86	2	7.305e-05	145.6		1	1062100	0	1062100
1930	1381	ENSMMUP00000015216	yes	AFLSSHLQDLSTIVR	15	0	1685.91	2,3	1.1852e-06	160.81	5	1	49865000	46921000	2944100
1931	7634	gi|380789537	yes	AFLSTHPNTETVFEAFLK	18	0	2051.04	2,3	3.3449e-05	121.01	3	2	72313000	54614000	17698000
1932	4800	ENSMMUP00000018338	yes	AFLTGVDPLLGHQLSAR	17	0	1793.98	2	0.042724	56.339		1	3452900	0	3452900
1933	7305	gi|380783957	yes	AFLTLAEDILR	11	0	1260.71	2	4.654e-33	235.01	2	7	30948000	17147000	13802000
1934	7305	gi|380783957	yes	AFLTLAEDILRK	12	1	1388.8	3	0.008754	94.297	1		15178000	15178000	0
1935	7521;84	ACSL6_transcript_01	no	AFLVGIVVPDPEVMPSWAQK	20	0	2182.15	2,3	5.0174e-15	195.6	7	5	211000000	117160000	93840000
1936	3928;1520	CTAGE1_transcript_01	no	AFLYPPTLLEGPLR	14	0	1585.89	2	0.00098233	109.44	1		10957000	10957000	0
1937	3650	ENSMMUP00000010756	yes	AFMEMNSTMFDELTATYK	18	0	2128.92	2	4.1984e-06	138.97		1	2304800	0	2304800
1938	456;5624	ASAP2_transcript_01	no	AFMPSILQNETYGAILSGSPPPAQPAAPSTTSAPPLPPR	39	0	3929	4,5	4.0415e-42	121.07	2	1	11972000	5467900	6503800
1939	1321;1322	gi|384945256	no	AFMTADLPNELIELLEK	17	0	1946.01	2,3	4.4818e-19	239.55	8	13	1824400000	395770000	1428700000
1940	216;6860	ALB_transcript_01	no	AFNAETFTFHADMCTLSEK	19	0	2218.97	2,3	3.0167e-12	218.14	42	67	9486100000	3649400000	5836700000
1941	216;6860	ALB_transcript_01	no	AFNAETFTFHADMCTLSEKEK	21	1	2476.1	2,3,4	4.9937e-14	175.65	19	23	3363300000	980460000	2382900000
1942	7969;4746	gi|380808986	no	AFNDPFIQK	9	0	1078.54	2	0.00098353	142.92	4		1528400	1528400	0
1943	2729	ENSMMUP00000004572	yes	AFNSVDPTFDNSVPSK	16	0	1723.81	2,3	1.0761e-18	241.8	4	3	152660000	150120000	2533100
1944	2729	ENSMMUP00000004572	yes	AFNSVDPTFDNSVPSKSEAK	20	1	2139.01	2,3	1.6249e-56	275.37	3	2	225920000	137740000	88178000
1945	399	ARHGAP5_transcript_01	yes	AFNTLLPNLEEIEHLNWSEALK	22	0	2580.32	3	0.0020768	65.423		1	30751000	0	30751000
1946	1102	CD14_transcript_01	yes	AFPALTSLDLSDNPGLGER	19	0	1971.99	2	7.1998e-09	143.46	1	1	14634000	6285500	8348000
1947	8540	gi|383414977	yes	AFPANGALFLAYEYSR	16	0	1788.88	2,3	0.0005602	103.01		2	1405300	0	1405300
1948	227	ENSMMUP00000016657	yes	AFPAWADTSVLSR	13	0	1419.71	2,3	2.4517e-05	162.31	9	4	318920000	218560000	100360000
1949	8662	gi|383423029	yes	AFPCWDEPAIK	11	0	1332.62	2	0.078358	66.056	2		12259000	12259000	0
1950	2821	ENSMMUP00000005219	yes	AFPEHFTYEPSEADAAQGYR	20	0	2285	2,3	8.9967e-15	165.58	3	3	140520000	63073000	77442000
1951	5388	ENSMMUP00000022174	yes	AFPEPK	6	0	687.359	1	0.22681	16.927		1	7346.9	0	7346.9
1952	4716	ENSMMUP00000017845	yes	AFPHLQQPSFLLASLK	16	0	1796	2,3	3.0619e-08	215.48	1	2	35162000	15771000	19391000
1953	3525	gi|380788367	yes	AFPHRPDAPELPDFSMLK	18	1	2067.02	2,3	6.5573e-08	168.08		4	159900000	0	159900000
1954	3525	gi|380788367	yes	AFPHRPDAPELPDFSMLKR	19	2	2223.13	2,3,4	5.0779e-08	146.81	8	1	105790000	103390000	2400300
1955	749	ENSMMUP00000028926	yes	AFPLAEWQPSDVDQR	15	0	1757.84	2	0.00014658	127.18	2		13058000	13058000	0
1956	4461	ENSMMUP00000016221	yes	AFPLALDLGCGR	12	0	1288.66	2	0.0015838	105.46	1	1	8166200	4587200	3579000
1957	4106	ENSMMUP00000013789	yes	AFPNPYADYNK	11	0	1298.59	2,3	0.0006431	126.71	3	7	288300000	120980000	167320000
1958	786	C19orf45_transcript_01	yes	AFPPPSTPPWELLQAQAR	18	0	2005.04	2	0.076124	48.623		1	2889500	0	2889500
1959	4095	ENSMMUP00000013738	yes	AFPQLGGRPGPEGEGSLESQPPPLQPQACPESSCLIK	37	1	3914.89	3,4	6.7246e-06	62.401	2	1	23322000	21283000	2039200
1960	7180	FAM169A_transcript_01	yes	AFPVDMLENCSHEELENSAEDYMSDLR	27	0	3200.34	2,3,4	5.447e-30	177.22	4	2	111660000	68794000	42864000
1961	2725	ENSMMUP00000004553	yes	AFPVLLLDTVPWYLR	15	0	1802.01	2	6.9161e-13	227.56	2	2	62988000	20137000	42852000
1962	5502	gi|380816848	yes	AFPYGNVAFPHLPGSAPSWPSLVDTSK	27	0	2841.41	2,3,4	7.1671e-22	163.15	7	13	424120000	202820000	221300000
1963	6588	ENSMMUP00000030532	yes	AFQASSSSSPETLTDVGTSSQVSSLR	26	0	2628.25	2,3	7.2423e-20	167.28	4	6	285030000	226560000	58472000
1964	7808	gi|380797287	yes	AFQHLSEAVQAAEEEAQPPSWSCR	24	0	2727.23	2,3	7.3905e-26	172.98	1	3	93581000	24137000	69445000
1965	1379	COIL_transcript_01	yes	AFQLEEDEETEPDYK	15	0	1841.78	2	4.5312e-47	268.61	1	2	13058000	5712100	7345700
1966	1379	COIL_transcript_01	yes	AFQLEEDEETEPDYKYSK	18	1	2219.97	3	0.020772	67.326	1		30190000	30190000	0
1967	69	ACOT7_transcript_01	yes	AFQLSR	6	0	720.392	2	0.045138	88.734	1		131050	131050	0
1968	7680;9061	gi|380790475	no	AFQPFFVELTMPYSVIR	17	0	2044.05	2,3	0.00012134	113.88		2	41219000	0	41219000
1969	7804	gi|380797175	yes	AFQSVFEVVAAPGSPYHR	18	0	1960.98	2,3	0.00021625	98.694	1	3	48622000	7109500	41513000
1970	589	BBS1_transcript_01	yes	AFQTDLYLLR	10	0	1238.67	2	2.8916e-09	176.95	2	2	5535700	5010500	525250
1971	1832	DOHH_transcript_01	yes	AFQYADGLEQLHGAPS	16	0	1702.8	2	0.0071993	75.376	1	1	6479800	6454400	25397
1972	3667	ENSMMUP00000010873	yes	AFQYVETHGEVCPADWTPDSPTIKPNPAASK	31	1	3412.6	3,4,5	2.6433e-27	160.16	12	7	1605700000	1074300000	531370000
1973	7235	GALK1_transcript_01	yes	AFREEFGAEPELAVSAPGR	19	1	2032	2,3	1.0429e-08	155.88	3	2	146920000	103240000	43683000
1974	2548	ENSMMUP00000003385	yes	AFSADVSGPHSPGEPVSPNFANVR	24	0	2438.16	2,3	2.6871e-28	207.82	2	2	187940000	86643000	101300000
1975	3645	ENSMMUP00000035408	yes	AFSDLNSINSVLGGGILDR	19	0	1947.01	2,3	8.5717e-09	150.91	2	2	10569000	9487300	1081700
1976	3880	ENSMMUP00000012300	yes	AFSDPFVEAEK	11	0	1238.58	2	1.7702e-32	233.54	9	12	465830000	271390000	194430000
1977	3880	ENSMMUP00000012300	yes	AFSDPFVEAEKSNLAYDIVQLPTGLTGIK	29	1	3122.62	3,4	1.5856e-12	109.19	3		90276000	90276000	0
1978	3168	ENSMMUP00000007606	yes	AFSEADMERPLQELGLVPSAVLIVAK	26	1	2782.49	2,3,4	5.3204e-05	85.777	5	4	268930000	46841000	222090000
1979	2277	ENSMMUP00000001620	yes	AFSEPVLSEPMFAEGEIK	18	0	1979.95	2,3	1.7689e-09	215.48	3	3	41068000	16723000	24345000
1980	3653	ENSMMUP00000010783	yes	AFSFCYQQEIESTK	14	0	1736.77	2	0.0036072	93.237	1	1	10706000	5036700	5669300
1981	1313	CLMN_transcript_01	yes	AFSIAQDALHIPR	13	0	1437.77	2,3	3.1563e-05	148.62	4	3	220030000	182360000	37669000
1982	7809;8939	gi|380797319	no	AFSIDIIR	8	0	933.528	2	0.014687	113.71	3	1	11781000	10587000	1194500
1983	4705	ENSMMUP00000017804	yes	AFSITQGLLK	10	0	1076.62	2	8.0222e-06	158.79	2	2	9047300	4147500	4899800
1984	8664	gi|383423149	yes	AFSPASPCAWNVCVTR	16	0	1821.83	2	0.0004187	106.82		3	1226100	0	1226100
1985	2612	ENSMMUP00000003800	yes	AFSPGLPPQSCSLNLK	16	0	1714.87	2,3	0.0002381	115.1	2	2	66768000	66609000	159220
1986	5364	ENSMMUP00000022015	yes	AFSPILTEEMNK	12	0	1378.68	2	0.0068703	90.697	1	1	7236900	3518600	3718300
1987	5364	ENSMMUP00000022015	yes	AFSPILTEEMNKR	13	1	1534.78	2,3	2.9507e-30	253.79	3		322930000	322930000	0
1988	8324;8788	gi|387539760	no	AFSPWQILSPVQWAK	15	0	1756.93	2	5.2086e-05	137.52		2	8151100	0	8151100
1989	1244	CHD4_transcript_01	yes	AFSQFVRPLIAAK	13	1	1446.83	2,3	5.5688e-05	138.02	2	1	46112000	14344000	31768000
1990	9021;7795	PITRM1_transcript_01	no	AFSSLNTLPEELRPYVPLFCSVLTK	25	1	2880.51	2,3,4	6.9456e-06	123.6	5	5	336480000	139760000	196720000
1991	4851	ENSMMUP00000018608	yes	AFSSSSFNSSAFLTR	15	0	1607.76	2	6.5543e-07	188.39	4	4	110480000	46464000	64017000
1992	3139	ENSMMUP00000007447	yes	AFSTAGSSGSDESHVAAAPPDICSR	25	0	2476.09	2	6.7838e-27	176.65		1	1305400	0	1305400
1993	1283	ENSMMUP00000018032	yes	AFSTVPLTPVPRPSDSASSTPAATSTPSK	29	1	2856.45	3	0.0016715	55.417	1	1	22912000	15951000	6960900
1994	161	AGGF1_transcript_01	yes	AFSVEHTSCNEEENIANMK	19	0	2208.94	3	1.0142e-12	222.57	1	2	128950000	34026000	94928000
1995	5439	ENSMMUP00000022523	yes	AFSVFLFNTENK	12	0	1415.71	2	0.0002945	130.56	1	1	3830800	3800400	30368
1996	3945	LAMP1_transcript_01	yes	AFSVNIFK	8	0	924.507	2	0.00090242	162.5	6	4	46704000	36300000	10405000
1997	4192	ENSMMUP00000014432	yes	AFSYYGPLR	9	0	1072.53	2	9.5685e-05	167.33	5	5	171920000	118540000	53373000
1998	7393	gi|380785605	yes	AFTCDDLFR	9	0	1143.5	2	0.074094	76.221	1		1895700	1895700	0
1999	9298	SYNE2_transcript_01	yes	AFTCWINSQLAR	12	0	1465.71	2	4.2711e-05	138.89	2	2	26687000	9863200	16824000
2000	1291	CLASP2_transcript_01	no	AFTDVPSVQIYSSR	14	0	1568.78	2	0.0087513	83.087	1		19570000	19570000	0
2001	5211	ENSMMUP00000021070	yes	AFTEASDGSLCLAMEYGGEK	20	0	2134.92	2,3	1.2018e-119	315.2	3	3	11141000	7321500	3819200
2002	866	C5_transcript_01	yes	AFTECCVVASQLR	13	0	1539.72	2	7.5316e-05	131.32	2	1	25368000	12779000	12589000
[truncated: 72,434 more rows]
