# Supplementary material for: An update of the macaque testis proteome
Source: Data Brief. 2015 Sep 4;5:95–8. doi: 10.1016/j.dib.2015.08.029 (PMC4573093; doi:10.1016/j.dib.2015.08.029)
Supplement: Supplementary file 3 — Supplementary material [file mmc3.zip]

Archive with 5 entries (5 files):
- coi_disclosure-js.pdf
- coi_disclosure-tz.pdf
- coi_disclosure-xg.pdf
- coi_disclosure-yg.pdf
- coi_disclosure-zz.pdf
